# Supplementary material for: pOpsicle: An all-optical reporter system for synaptic vesicle recycling combining pH-sensitive fluorescent proteins with optogenetic manipulation of neuronal activity
Source: Front Cell Neurosci. 2023 Mar 31;17:1120651. doi: 10.3389/fncel.2023.1120651 (PMC10102542; doi:10.3389/fncel.2023.1120651)
Supplement: Supplementary file 2 [file Data_Sheet_2.XLSX]

## Sheet: Fig.2A
Wavelength (nm)	ChrimsonSAExc	pHluorinExc	pHluorinEm
404.369		0.19347
408.862		0.21177
417.45		0.20577
425.242		0.24597
432.637		0.25197
438.76		0.27687
445.32		0.33237
454.743		0.46527
464.563		0.63506
473.986		0.71546
480.546		0.78656
485.039		0.89785
489.969		0.98425
493.269		0.99355
499.391		0.89785
501.459		0.80515
505.117		0.64436
508.417		0.46827
512.909		0.30447
514.539		0.22437
519.072		0.10078
500.226			0.62906
503.089			0.76496
505.554			0.88225
510.444			0.99355
515.374			0.95335
518.237			0.84205
521.934			0.70016
523.962			0.65066
526.029			0.57656
530.959			0.48387
538.315			0.37887
545.67			0.32937
553.463			0.26427
564.515			0.15328
573.938			0.09748
584.196			0.06988
599.781			0.03898
400	0.0332
400.28	0.0334
400.561	0.03359
400.841	0.03379
401.121	0.03398
401.402	0.03418
401.682	0.03438
401.962	0.03459
402.243	0.03479
402.523	0.03499
402.803	0.0352
403.083	0.0354
403.364	0.03561
403.644	0.03581
403.924	0.03602
404.205	0.03624
404.485	0.03645
404.765	0.03666
405.046	0.03688
405.326	0.03709
405.606	0.0373
405.887	0.03752
406.167	0.03774
406.447	0.03797
406.728	0.03819
407.008	0.03841
407.288	0.03863
407.569	0.03886
407.849	0.03908
408.129	0.03931
408.41	0.03954
408.69	0.03978
408.97	0.04001
409.25	0.04024
409.531	0.04047
409.811	0.04071
410.091	0.04094
410.372	0.04118
410.652	0.04142
410.932	0.04167
411.213	0.04191
411.493	0.04216
411.773	0.0424
412.054	0.04265
412.334	0.04289
412.614	0.04314
412.895	0.04339
413.175	0.04365
413.455	0.04391
413.736	0.04416
414.016	0.04442
414.296	0.04468
414.577	0.04493
414.857	0.04519
415.137	0.04546
415.417	0.04573
415.698	0.046
415.978	0.04626
416.258	0.04653
416.539	0.0468
416.819	0.04707
417.099	0.04734
417.38	0.04763
417.66	0.0479
417.94	0.04818
418.221	0.04846
418.501	0.04874
418.781	0.04902
419.062	0.0493
419.342	0.04959
419.622	0.04989
419.903	0.05018
420.183	0.05047
420.463	0.05076
420.743	0.05105
421.024	0.05135
421.304	0.05164
421.584	0.05194
421.865	0.05225
422.145	0.05256
422.425	0.05286
422.706	0.05316
422.986	0.05347
423.266	0.05378
423.547	0.05409
423.827	0.0544
424.107	0.05473
424.388	0.05505
424.668	0.05536
424.948	0.05568
425.229	0.056
425.509	0.05633
425.789	0.05665
426.07	0.05698
426.35	0.05732
426.63	0.05765
426.91	0.05798
427.191	0.05832
427.471	0.05865
427.751	0.05899
428.032	0.05933
428.312	0.05967
428.592	0.06003
428.873	0.06038
429.153	0.06072
429.433	0.06107
429.714	0.06142
429.994	0.06178
430.274	0.06213
430.555	0.06249
430.835	0.06287
431.115	0.06323
431.396	0.06359
431.676	0.06396
431.956	0.06432
432.237	0.06469
432.517	0.06506
432.797	0.06544
433.077	0.06583
433.358	0.06621
433.638	0.06659
433.918	0.06697
434.199	0.06736
434.479	0.06774
434.759	0.06813
435.04	0.06852
435.32	0.06893
435.6	0.06933
435.881	0.06972
436.161	0.07012
436.441	0.07053
436.722	0.07093
437.002	0.07134
437.282	0.07175
437.563	0.07218
437.843	0.07259
438.123	0.073
438.404	0.07342
438.684	0.07384
438.964	0.07427
439.244	0.07469
439.525	0.07512
439.805	0.07557
440.085	0.076
440.366	0.07643
440.646	0.07687
440.926	0.07731
441.207	0.07775
441.487	0.0782
441.767	0.07864
442.048	0.07911
442.328	0.07956
442.608	0.08002
442.889	0.08048
443.169	0.08093
443.449	0.0814
443.73	0.08186
444.01	0.08235
444.29	0.08282
444.57	0.08329
444.851	0.08377
445.131	0.08424
445.411	0.08472
445.692	0.08521
445.972	0.08569
446.252	0.0862
446.533	0.08669
446.813	0.08719
447.093	0.08768
447.374	0.08818
447.654	0.08868
447.934	0.08919
448.215	0.08969
448.495	0.09023
448.775	0.09074
449.056	0.09126
449.336	0.09177
449.616	0.0923
449.897	0.09282
450.177	0.09335
450.457	0.09388
450.737	0.09443
451.018	0.09497
451.298	0.09551
451.578	0.09605
451.859	0.0966
452.139	0.09714
452.419	0.09769
452.7	0.09825
452.98	0.09883
453.26	0.09939
453.541	0.09995
453.821	0.10052
454.101	0.10109
454.382	0.10166
454.662	0.10223
454.942	0.10281
455.223	0.10342
455.503	0.104
455.783	0.10459
456.063	0.10518
456.344	0.10578
456.624	0.10638
456.904	0.10698
457.185	0.10758
457.465	0.10821
457.745	0.10882
458.026	0.10944
458.306	0.11006
458.586	0.11068
458.867	0.1113
459.147	0.11193
459.427	0.11256
459.708	0.11322
459.988	0.11386
460.268	0.1145
460.549	0.11514
460.829	0.11579
461.109	0.11644
461.39	0.1171
461.67	0.11776
461.95	0.11845
462.23	0.11911
462.511	0.11978
462.791	0.12045
463.071	0.12113
463.352	0.12181
463.632	0.12249
463.912	0.12318
464.193	0.1239
464.473	0.1246
464.753	0.12529
465.034	0.126
465.314	0.1267
465.594	0.12741
465.875	0.12812
466.155	0.12884
466.435	0.12959
466.716	0.13032
466.996	0.13105
467.276	0.13178
467.557	0.13251
467.837	0.13325
468.117	0.134
468.397	0.13475
468.678	0.13553
468.958	0.13629
469.238	0.13705
469.519	0.13781
469.799	0.13858
470.079	0.13935
470.36	0.14013
470.64	0.14094
470.92	0.14172
471.201	0.14251
471.481	0.1433
471.761	0.1441
472.042	0.1449
472.322	0.14571
472.602	0.14652
472.883	0.14736
473.163	0.14818
473.443	0.149
473.724	0.14983
474.004	0.15066
474.284	0.15149
474.564	0.15233
474.845	0.15318
475.125	0.15406
475.405	0.15491
475.686	0.15577
475.966	0.15663
476.246	0.1575
476.527	0.15837
476.807	0.15924
477.087	0.16012
477.368	0.16104
477.648	0.16193
477.928	0.16282
478.209	0.16372
478.489	0.16462
478.769	0.16553
479.05	0.16644
479.33	0.16735
479.61	0.16831
479.89	0.16924
480.171	0.17017
480.451	0.1711
480.731	0.17204
481.012	0.17299
481.292	0.17393
481.572	0.17489
481.853	0.17589
482.133	0.17685
482.413	0.17782
482.694	0.17879
482.974	0.17977
483.254	0.18075
483.535	0.18174
483.815	0.18273
484.095	0.18377
484.376	0.18478
484.656	0.18578
484.936	0.1868
485.217	0.18782
485.497	0.18884
485.777	0.18987
486.057	0.1909
486.338	0.19198
486.618	0.19303
486.898	0.19408
487.179	0.19513
487.459	0.19619
487.739	0.19725
488.02	0.19832
488.3	0.1994
488.58	0.20052
488.861	0.20161
489.141	0.2027
489.421	0.2038
489.702	0.2049
489.982	0.20601
490.262	0.20712
490.543	0.20824
490.823	0.20941
491.103	0.21054
491.384	0.21167
491.664	0.21281
491.944	0.21396
492.224	0.21511
492.505	0.21626
492.785	0.21742
493.065	0.21864
493.346	0.21982
493.626	0.221
493.906	0.22218
494.187	0.22337
494.467	0.22457
494.747	0.22577
495.028	0.22703
495.308	0.22824
495.588	0.22946
495.869	0.23068
496.149	0.23192
496.429	0.23315
496.71	0.23439
496.99	0.23564
497.27	0.23695
497.55	0.23821
497.831	0.23948
498.111	0.24075
498.391	0.24203
498.672	0.24331
498.952	0.2446
499.232	0.2459
499.513	0.24725
499.793	0.24856
500.073	0.24988
500.354	0.2512
500.634	0.25252
500.914	0.25385
501.195	0.25519
501.475	0.25654
501.755	0.25795
502.036	0.2593
502.316	0.26067
502.596	0.26204
502.877	0.26341
503.157	0.26479
503.437	0.26618
503.717	0.26758
503.998	0.26904
504.278	0.27045
504.558	0.27186
504.839	0.27328
505.119	0.2747
505.399	0.27614
505.68	0.27758
505.96	0.27902
506.24	0.28054
506.521	0.28199
506.801	0.28346
507.081	0.28493
507.362	0.28641
507.642	0.28789
507.922	0.28938
508.203	0.29088
508.483	0.29245
508.763	0.29396
509.043	0.29548
509.324	0.297
509.604	0.29853
509.884	0.30007
510.165	0.30161
510.445	0.30316
510.725	0.30479
511.006	0.30635
511.286	0.30792
511.566	0.3095
511.847	0.31108
512.127	0.31267
512.407	0.31427
512.688	0.31587
512.968	0.31755
513.248	0.31917
513.529	0.32079
513.809	0.32242
514.089	0.32406
514.37	0.32571
514.65	0.32736
514.93	0.32901
515.21	0.33075
515.491	0.33242
515.771	0.3341
516.051	0.33579
516.332	0.33748
516.612	0.33918
516.892	0.34088
517.173	0.3426
517.453	0.34439
517.733	0.34612
518.014	0.34785
518.294	0.34959
518.574	0.35134
518.855	0.35309
519.135	0.35486
519.415	0.35662
519.696	0.35848
519.976	0.36026
520.256	0.36205
520.537	0.36384
520.817	0.36565
521.097	0.36746
521.377	0.36927
521.658	0.37118
521.938	0.37301
522.218	0.37485
522.499	0.37669
522.779	0.37854
523.059	0.3804
523.34	0.38227
523.62	0.38414
523.9	0.3861
524.181	0.38799
524.461	0.38988
524.741	0.39178
525.022	0.39369
525.302	0.3956
525.582	0.39752
525.863	0.39945
526.143	0.40147
526.423	0.40341
526.703	0.40536
526.984	0.40732
527.264	0.40928
527.544	0.41125
527.825	0.41323
528.105	0.41521
528.385	0.41729
528.666	0.41929
528.946	0.42129
529.226	0.4233
529.507	0.42532
529.787	0.42735
530.067	0.42938
530.348	0.43142
530.628	0.43355
530.908	0.4356
531.189	0.43766
531.469	0.43973
531.749	0.4418
532.03	0.44388
532.31	0.44596
532.59	0.44806
532.87	0.45025
533.151	0.45235
533.431	0.45447
533.711	0.45659
533.992	0.45871
534.272	0.46084
534.552	0.46298
534.833	0.46513
535.113	0.46737
535.393	0.46953
535.674	0.4717
535.954	0.47387
536.234	0.47605
536.515	0.47823
536.795	0.48042
537.075	0.48262
537.356	0.48492
537.636	0.48713
537.916	0.48935
538.197	0.49157
538.477	0.4938
538.757	0.49603
539.037	0.49827
539.318	0.50052
539.598	0.50287
539.878	0.50513
540.159	0.5074
540.439	0.50967
540.719	0.51194
541	0.51423
541.28	0.51652
541.56	0.51881
541.841	0.52121
542.121	0.52352
542.401	0.52583
542.682	0.52815
542.962	0.53047
543.242	0.5328
543.523	0.53514
543.803	0.53748
544.083	0.53992
544.364	0.54227
544.644	0.54463
544.924	0.54699
545.204	0.54936
545.485	0.55173
545.765	0.55411
546.045	0.55649
546.326	0.55898
546.606	0.56137
546.886	0.56377
547.167	0.56617
547.447	0.56858
547.727	0.57099
548.008	0.57341
548.288	0.57594
548.568	0.57836
548.849	0.58079
549.129	0.58323
549.409	0.58567
549.69	0.58811
549.97	0.59056
550.25	0.59301
550.53	0.59557
550.811	0.59803
551.091	0.6005
551.371	0.60297
551.652	0.60544
551.932	0.60791
552.212	0.61039
552.493	0.61288
552.773	0.61547
553.053	0.61796
553.334	0.62046
553.614	0.62295
553.894	0.62545
554.175	0.62796
554.455	0.63046
554.735	0.63297
555.016	0.63559
555.296	0.63811
555.576	0.64063
555.857	0.64315
556.137	0.64567
556.417	0.64819
556.697	0.65072
556.978	0.65325
557.258	0.65589
557.538	0.65843
557.819	0.66096
558.099	0.6635
558.379	0.66604
558.66	0.66858
558.94	0.67112
559.22	0.67367
559.501	0.67632
559.781	0.67887
560.061	0.68142
560.342	0.68397
560.622	0.68651
560.902	0.68907
561.183	0.69162
561.463	0.69417
561.743	0.69683
562.024	0.69938
562.304	0.70194
562.584	0.70449
562.864	0.70704
563.145	0.70959
563.425	0.71214
563.705	0.7147
563.986	0.71736
564.266	0.71991
564.546	0.72246
564.827	0.725
565.107	0.72755
565.387	0.7301
565.668	0.73264
565.948	0.73519
566.228	0.73784
566.509	0.74038
566.789	0.74292
567.069	0.74545
567.35	0.74798
567.63	0.75052
567.91	0.75304
568.19	0.75557
568.471	0.7582
568.751	0.76072
569.031	0.76324
569.312	0.76575
569.592	0.76826
569.872	0.77077
570.153	0.77327
570.433	0.77577
570.713	0.77837
570.994	0.78087
571.274	0.78335
571.554	0.78583
571.835	0.78831
572.115	0.79078
572.395	0.79325
572.676	0.79571
572.956	0.79827
573.236	0.80072
573.517	0.80317
573.797	0.80561
574.077	0.80804
574.357	0.81047
574.638	0.81288
574.918	0.8154
575.198	0.81781
575.479	0.82021
575.759	0.8226
576.039	0.82498
576.32	0.82736
576.6	0.82973
576.88	0.83209
577.161	0.83454
577.441	0.83689
577.721	0.83922
578.002	0.84155
578.282	0.84387
578.562	0.84618
578.843	0.84847
579.123	0.85076
579.403	0.85314
579.684	0.85541
579.964	0.85767
580.244	0.85992
580.524	0.86216
580.805	0.86438
581.085	0.8666
581.365	0.8688
581.646	0.87109
581.926	0.87327
582.206	0.87544
582.487	0.8776
582.767	0.87974
583.047	0.88187
583.328	0.88399
583.608	0.8861
583.888	0.88828
584.169	0.89036
584.449	0.89242
584.729	0.89448
585.01	0.89651
585.29	0.89853
585.57	0.90054
585.85	0.90253
586.131	0.9046
586.411	0.90656
586.691	0.90851
586.972	0.91044
587.252	0.91235
587.532	0.91425
587.813	0.91613
588.093	0.91799
588.373	0.91992
588.654	0.92175
588.934	0.92356
589.214	0.92536
589.495	0.92713
589.775	0.92889
590.055	0.93063
590.336	0.93235
590.616	0.93413
590.896	0.93581
591.177	0.93747
591.457	0.93911
591.737	0.94073
592.017	0.94234
592.298	0.94392
592.578	0.94548
592.858	0.94709
593.139	0.9486
593.419	0.9501
593.699	0.95157
593.98	0.95303
594.26	0.95446
594.54	0.95587
594.821	0.95725
595.101	0.95867
595.381	0.96001
595.662	0.96133
595.942	0.96262
596.222	0.96388
596.503	0.96513
596.783	0.96634
597.063	0.96754
597.344	0.96876
597.624	0.9699
597.904	0.97101
598.184	0.9721
598.465	0.97317
598.745	0.97421
599.025	0.97522
599.306	0.9762
599.586	0.9772
599.866	0.97813
600.147	0.97904
600.427	0.97991
600.707	0.98076
600.988	0.98157
601.268	0.98236
601.548	0.98316
601.829	0.98389
602.109	0.98459
602.389	0.98526
602.67	0.9859
602.95	0.98652
603.23	0.9871
603.51	0.98765
603.791	0.98819
604.071	0.98868
604.351	0.98914
604.632	0.98957
604.912	0.98996
605.192	0.99032
605.473	0.99066
605.753	0.99095
606.033	0.99123
606.314	0.99146
606.594	0.99166
606.874	0.99183
607.155	0.99196
607.435	0.99206
607.715	0.99213
607.996	0.99216
608.276	0.99216
608.556	0.99212
608.837	0.99205
609.117	0.99195
609.397	0.9918
609.677	0.99161
609.958	0.99141
610.238	0.99115
610.518	0.99088
610.799	0.99054
611.079	0.9902
611.359	0.98979
611.64	0.98934
611.92	0.98889
612.2	0.98837
612.481	0.98785
612.761	0.98725
613.041	0.98666
613.322	0.98598
613.602	0.98532
613.882	0.98456
614.163	0.98376
614.443	0.98299
614.723	0.98211
615.004	0.98126
615.284	0.9803
615.564	0.97939
615.844	0.97835
616.125	0.97726
616.405	0.97623
616.685	0.97507
616.966	0.97397
617.246	0.97272
617.526	0.97154
617.807	0.97022
618.087	0.96896
618.367	0.96756
618.648	0.9661
618.928	0.96473
619.208	0.9632
619.489	0.96176
619.769	0.96014
620.049	0.95862
620.33	0.95692
620.61	0.95517
620.89	0.95354
621.17	0.95171
621.451	0.95
621.731	0.94809
622.011	0.9463
622.292	0.9443
622.572	0.94244
622.852	0.94036
623.133	0.93824
623.413	0.93626
623.693	0.93405
623.974	0.932
624.254	0.92971
624.534	0.92757
624.815	0.9252
625.095	0.92279
625.375	0.92054
625.656	0.91804
625.936	0.91572
626.216	0.91314
626.497	0.91074
626.777	0.90808
627.057	0.90537
627.337	0.90286
627.618	0.90007
627.898	0.89748
628.178	0.89462
628.459	0.89195
628.739	0.88901
629.019	0.88627
629.3	0.88325
629.58	0.88018
629.86	0.87733
630.141	0.87419
630.421	0.87127
630.701	0.86804
630.982	0.86505
631.262	0.86175
631.542	0.85841
631.823	0.85531
632.103	0.8519
632.383	0.84873
632.664	0.84524
632.944	0.84201
633.224	0.83844
633.504	0.83514
633.785	0.8315
634.065	0.82782
634.345	0.82442
634.626	0.82067
634.906	0.81721
635.186	0.81339
635.467	0.80986
635.747	0.80598
636.027	0.80205
636.308	0.79843
636.588	0.79444
636.868	0.79076
637.149	0.7867
637.429	0.78296
637.709	0.77884
637.99	0.77504
638.27	0.77086
638.55	0.76665
638.831	0.76277
639.111	0.7585
639.391	0.75455
639.671	0.75023
639.952	0.74623
640.232	0.74185
640.512	0.73743
640.793	0.73336
641.073	0.7289
641.353	0.72478
641.634	0.72026
641.914	0.71609
642.194	0.71152
642.475	0.70731
642.755	0.70269
643.035	0.69805
643.316	0.69378
643.596	0.68909
643.876	0.68478
644.157	0.68005
644.437	0.67569
644.717	0.67092
644.997	0.66613
645.278	0.66172
645.558	0.65689
645.838	0.65245
646.119	0.64759
646.399	0.64311
646.679	0.63822
646.96	0.63372
647.24	0.62879
647.52	0.62385
647.801	0.6193
648.081	0.61433
648.361	0.60977
648.642	0.60477
648.922	0.60018
649.202	0.59516
649.483	0.59014
649.763	0.58552
650.043	0.58047
650.324	0.57584
650.604	0.57078
650.884	0.56613
651.164	0.56105
651.445	0.55639
651.725	0.5513
652.005	0.54621
652.286	0.54154
652.566	0.53644
652.846	0.53176
653.127	0.52666
653.407	0.52198
653.687	0.51687
653.968	0.51176
654.248	0.50708
654.528	0.50197
654.809	0.49729
655.089	0.49219
655.369	0.48751
655.65	0.48242
655.93	0.47733
656.21	0.47266
656.49	0.46758
656.771	0.46293
657.051	0.45786
657.331	0.45322
657.612	0.44817
657.892	0.44355
658.172	0.43851
658.453	0.43349
658.733	0.42889
659.013	0.42389
659.294	0.41932
659.574	0.41434
659.854	0.40979
660.135	0.40484
660.415	0.3999
660.695	0.39539
660.976	0.39048
661.256	0.386
661.536	0.38112
661.817	0.37667
662.097	0.37183
662.377	0.36742
662.657	0.36261
662.938	0.35783
663.218	0.35347
663.498	0.34873
663.779	0.3444
664.059	0.3397
664.339	0.33542
664.62	0.33077
664.9	0.32614
665.18	0.32192
665.461	0.31734
665.741	0.31316
666.021	0.30863
666.302	0.3045
666.582	0.30002
666.862	0.29594
667.143	0.29151
667.423	0.28712
667.703	0.28311
667.984	0.27877
668.264	0.27482
668.544	0.27054
668.824	0.26664
669.105	0.26242
669.385	0.25823
669.665	0.25442
669.946	0.25029
670.226	0.24653
670.506	0.24247
670.787	0.23877
671.067	0.23477
671.347	0.23114
671.628	0.2272
671.908	0.2233
672.188	0.21976
672.469	0.21593
672.749	0.21245
673.029	0.20869
673.31	0.20527
673.59	0.20158
673.87	0.19793
674.15	0.19461
674.431	0.19102
674.711	0.18777
674.991	0.18426
675.272	0.18107
675.552	0.17763
675.832	0.17452
676.113	0.17115
676.393	0.16782
676.673	0.16481
676.954	0.16155
677.234	0.15861
677.514	0.15543
677.795	0.15255
678.075	0.14944
678.355	0.14638
678.636	0.1436
678.916	0.14062
679.196	0.13791
679.477	0.135
679.757	0.13236
680.037	0.12952

## Sheet: Fig.2D
Time (s)	470nm, +ATR (n=31-36)
0.033	0.993433	1.01036	1.0091	0.978601	0.999938	0.984527	0.980236	1.01879	1.00085	1.00066	0.981996	0.996957	1.04834	1.00344	0.980228	1.01479	1.01573	0.999491	0.987215	0.964588	1.01486	0.990664	1.0095	1.0053	0.98753	1.01739	1.00943	0.991577	0.976794	0.994957	0.987463	1.03567	0.990083	0.984788	1.02373	1.03011
0.067	0.977859	0.996086	1.01303	0.971398	1.00777	0.991127	0.987789	1.01677	1.0036	0.982446	0.994577	0.976265	1.04897	1.01259	0.998585	0.989571	1.01077	0.985272	1.00828	0.977329	1.02885	0.992485	0.985471	0.99337	1.00952	1.02014	1.00893	1.00082	0.980159	0.986174	0.964856	1.03037	0.994596	0.994778	1.03813	1.032
0.1	0.981877	1.00116	1.01073	0.968029	0.995162	1.00422	0.99636	1.00888	1.00944	0.99629	0.987795	0.988468	1.05264	1.00299	0.989068	0.993475	1.0148	0.996252	0.995429	0.991903	1.01412	1.00214	0.994323	0.988222	1.00773	1.02677	1.01134	0.988872	0.983524	1.01829	0.976303	1.02388	0.988214	0.997762	1.02418	0.995017
0.133	0.995594	1.00217	1.01168	0.982901	1.0158	1.00202	0.992882	1.00544	1.03001	0.979618	0.999682		1.03553	0.997096	0.99301	0.993264	1.00918	1.00474	1.00241	0.975496	1.01612	1.01992	0.994113	0.975794	1.03245	1.0283	1.00872	0.994747	0.982595	0.990523	0.954103	1.03058	0.999108	0.997086	1.03106	1.02694
0.167	0.978052	1.01113	1.03688	0.962414	0.991916	1.00888	0.984486	1.01434	1.01227	0.995383	0.988852	0.977214	1.04915	0.999008	0.97119	0.98783	1.00693	0.982228	0.997174	0.983588	1.01813	1.01371	1.00094	0.980942	1.02427	1.01096	1.01665	0.992042	0.978766	0.996378	0.976219	1.01999	0.982034	1.00544	1.0284	0.989251
0.2	0.989992	1.0091	1.01744	0.959431	0.978671	1.00202	0.991688	1.01333	1.00269	0.989727	0.972042	0.988271	1.04744	1.00145	0.973499	0.996236	1.01573	0.997397	0.991727	0.973662	1.00697	1.01925	1.00195	0.988725	1.00839	1.00982	1.02176	0.980098	0.986889	0.999012	0.970292	1.03327	0.992238	0.988052	1.0251	1.01709
0.233	0.977859	0.999304	1.01561	0.960089	0.98714	0.999816	0.99067	1.01149	1.03071	0.974337	0.986043	0.982268	1.04744	1.00209	0.97975	1.01029	1.00507	0.993486	0.999642	0.98694	1.0075	0.9987	0.983532	0.997218	1.02108	1.02783	1.01453	1.00398	0.994933	0.996084	0.98035	1.02508	0.995775	1.03629	1.01491	1.03678
0.267	0.99745	1.01257	1.01676	0.963458	1.01326	1.00998	1.01765	1.01979	1.02895	0.98818	0.980319	0.991707	1.05004	1.00445	0.983214	0.998698	1.00394	0.988904	1.00088	0.987699	1.02401	1.02614	0.994829	0.977008	1.0175	1.01276	1.00992	0.999694	0.986617	0.998007	0.99703	1.02359	0.992929	0.98459	1.01978	1.00437
0.3	0.977395	1.00378	1.0274	0.954474	1.01371	1.00733	0.994991	1.00805	1.02531	0.984258	0.993444	0.987323	1.0401		1.00312	1.00659	1.01228	0.996923	1.00262	0.990829	1.02118	1.01533	0.973248	1.00358	1.02089	1.01096	1.01985	0.99923	0.985767	0.976802	0.984194	1.01231	0.976831	0.987376	1.02886	1.00387
0.333	0.976275		1.02232	0.967099	1.00804	1.02189	0.99457	1.00502	1.03347	0.986633	0.991949	0.993326	1.03579	0.987862	0.996672	1.00137	1.0267	0.987284	1.0019	1.00616	1.01939	1.02317	0.995336	0.988516	0.997493	1.02308	1.01694	1.01948	0.983524	0.99579	0.981129	1.0207	1.00667	1.02053	1.0251	1.03847
0.367	0.978788	1.0146	1.02759	0.959703	1.01632	1.01374	0.997451	1.00259	1.03949	0.958946	0.989397	0.986849	1.04466	0.986774	0.98859	0.997169	1.00255	0.968124	1.00045	0.995255	1.0115	1.02527	0.988928	0.982155	1.00613	1.01739	1.01354	1.00688	0.98213	0.995998	0.977776	1.01929	1.00029	1.01726	1.0251	1.00873
0.4	0.977011	1.00742	1.01188	0.967372	1.01046	1.00888	1.00321	1.00787	1.04144	0.977883	0.982358	0.993326	1.03446	0.993303	0.997909	0.992455	0.984666	0.949044	1.00734	0.988995	1.01761	1.02459	1.00094	0.99337	1.0159	1.02971	1.01985	1.00576	0.982595	0.997211	0.984685		0.99862	1.014	1.03483	1.00993
0.433	0.984662	1.00886	1.02529	0.950912	1.00614	1.01283	1.00177	1.01232	1.04526	0.955665	0.983854	0.982465	1.04548	0.994391	0.993489	0.992965	0.991027	0.960302	0.994283	0.99731	1.0214	1.00777	0.978853	1.00065	1.01158	1.01304	1.01794	1.01948	0.988203	0.988721	0.968005	1.00002	0.990571	0.998916	1.0273	1.01738
0.467	0.976547	1.00945	1.01744	0.942121	1.01352	1.00422	0.996679	1.01357	1.04125	0.953931	0.984473	0.991903	1.0401	0.991127	0.98003	0.994196	1.00592	0.960776	0.988836	0.989218	1.01782		0.995755	0.997512	1.00228	1.02195	1.01885	1.00418	0.984838	0.987301	0.985379	1.014	0.99175	0.988448	1.0262	1.01788
0.5	1.00313	0.996608	1.01859	0.955211	1.01244	1.01412	1.00381	1.01903	1.0464	0.957212	0.997855	1.00201	1.03553	0.975178	1.00089	0.999631	0.997115	0.972983	0.992326	0.992347	1.00636	0.993714	0.982013	1.00115	1.00886	1.02403	1.01474	1.01454	0.985495	0.990939	0.984194	1.02897	0.983903	0.978656	1.02464	1.00564
0.533	0.981492	1.00515	1.01859	0.953158	1.0092	1.0066	1.00543	1.02289	1.04676	0.955025	0.995302	0.990758	0.999428	0.983246	1.00205	1.01623	1.00002	0.985665	0.997985	0.993644	1.01255	0.998585	0.993101	0.996802	1.01384	1.03113	1.00992	0.994475	0.983909	0.994369	0.990612	1.03835	1.00049	1.00854	1.03327	1.01668
0.567	0.986438	1.01106	1.01859	0.971206	1.00397	0.984716	0.99991	1.01458	1.05466	0.961134	0.998293	1.00134	0.994048	0.995029	1.00089	1.00587	1.00142	0.987284	0.978666	0.985014	0.995296	1.00365	0.981804	0.990232	1.00388	1.01076	1.00531	0.986166	0.970835	0.996794	0.977285	1.03426	1.00854	0.974437	1.02198	1.01718
0.6	0.969824	1.01022	1.01025	0.973917	1.00073	1.0055	1.00543	1.01072	1.05962	0.967321	1.00041	0.995812	0.984919	0.992402	1.00089	1.00065	1.00274	0.994157	0.999007	0.9767	1.00109	1.00116	0.991878	1.01609	1.00228	1.02516	1.01524	1.0024	0.984101	0.983871	0.998012	1.0133	1.00147	0.987212	1.02198	1.01887
0.633	0.975234	1.00388	0.999615	0.970083	1.01505	1.00725	0.995763	1.01416	1.04614	0.978071	0.989578	1.00181	0.964584	0.988686	1.00571	1.00239	1.00076	0.988233	0.994071	0.985551	0.994249		1.01009	0.994878	1.00002	1.0046	1.01184	1.00847	0.971492	0.994577	1.00492	1.01429	1.00903	0.986058	1.03106	1.00494
0.667	0.991848	1.00718	0.985724	0.978216	1.01371	1.01146	0.987789	1.02146	1.04658	0.987727	0.99636	1.00849	0.970409	0.987598	0.998025	1.00804	0.992617	0.982899	1.00322	0.988681	0.980784	1.0046	0.999299	1.00053	1.00435	0.998912	1.00723	1.00082	0.986345	0.991147	1.00206	0.993533	0.992727	1.00787	1.03171	1.02175
0.7	0.991192	1.01005	1.01811	0.98906	1.02046	0.997538	0.983045	1.01743	1.05705	0.98354	0.989578	0.998577	0.974083	0.989137	1.0034	1.00065	0.997115	0.98843	1.00466	0.987385	1.01255		1.00052	0.989816	1.01205	1.00052	1.00382	1.00062	0.984566	0.989934	1.00778	1.02467	0.99862	0.982316	1.02308	1.02076
0.733	0.988487	1.00515	1.02271	0.993087	1.00875	0.994427	0.998572	1.01684	1.0551	0.986368	0.984729	0.997432	0.977126		1.00292	1.00855	0.995332	0.982899	0.989858	0.98944	0.990459	1.01244	1.00735	1.00588	1.02042	1.00213	0.991984	1.01098	0.975513	0.9965	1.0142	1.02029	0.994596	0.975393	1.02263	1.00783
0.767	0.980564	0.995767	1.03105	0.984954	1.01442	0.998638	1.0051	1.01365		0.99429	0.988521	0.995812		0.977992	1.00014	0.994706	0.998512	0.976027	0.992538	0.982422	1.00771	1.00967	0.986989	0.989608	1.03404	1.04392	0.986376	1.00445	0.973927	0.991649	1.00848	0.99403	1.00126	0.972887	1.02263	1.00326
0.8	0.985782	1.00168	1.01696	0.991692	1.0083	0.990671	0.986101	1.00996	1.04614	0.995836	0.996616	0.987323	0.987516	0.992215	0.992928	1.0108	0.993742	0.976698	1.00271	0.985014	1.02118	1.00967	0.99015	0.99304	1.03245	1.00354	0.998211	0.978321	0.97617	0.997002	1.02229	1.0109	0.993905	1.02112	1.01309	1.02632
0.833	0.993625	1.00025	1.0322	0.995526	1.01065	0.993327	0.994075	1.02473		1.00549	0.982358	1.00344	0.974974		0.994083	1.00834	0.992424		1.00518	0.990737	1.01612	0.997437	0.991878	0.995466	1.02774	1.02164	1.00212	0.979441	0.99168	0.978015	1.01469	1.0085	0.999395	0.980288	1.02061	1.01479
0.867	0.96824	1.00962	1.04744	1.00881	1.0083	0.992604	0.996534	1.01121	1.04419	0.995383	0.997417	0.996287	0.9808	1.00182	0.996672	1.00536	1.00189	0.989575	1.00096	0.977459	1.01055	0.99724	0.998496	1.00425	1.02248	1.02913	0.997712	0.995211	0.971219	0.97559	1.01302	1.01231	0.993905	0.974519	1.01529	1.00663
0.9	0.971137	1.00844	1.03172	1.00497	1.01785	0.980882	1.01146	1.01809	1.05466	1.00832	1.00041	0.995812	0.967627	0.984971	0.998305	1.00413	1.00189	0.989575	1.01607	0.985551	1.01181	1.0219	1.00145	1.00789	0.994575	0.988476	0.991898	0.979441	0.984951	0.991441	1.02062	1.03835	1.00342	0.992866	1.00355	0.98983
0.933	0.978788	1.0027	1.03517	0.997499	1.00173	0.989571	0.995516	1.01365		1.00768	1.00384	1.00707	0.969779	0.999832	1.00436	1.00515	0.990175	0.997594	1.00888	0.982736	1.02327	1.01684	1.01865	1.0086	1.00181	0.997384	0.997214	0.988487	0.965804	0.97902	1.02042	1.04125	1.00273	0.974519	1.01043	1.01598
0.967	0.981957	0.989259	1.02434	1.00133	1.01345	0.991316	1.02004	1.0296	1.04952	1.0004	0.990454	1.01165	0.96028		1.01176	1.00638	0.996264	0.996645	1.0059	0.98457		1.00737	1.00785	1.01689	1.00454	1.01955	1.00373	0.991385	0.981586	0.970739	1.01894	1.01909	1.00578	0.980766	1.01088	1.00425
1	0.979908	0.997202	1.03335	0.999087	1.01408	0.997271	1.00858	1.00979		1.01296	1.00427	1.01165	0.960096	0.988049	1.01157	0.996236	0.992617	0.996448	1.00241	0.98694	1.0017	1.01311	1.00216	0.990821	0.996171	0.995774	0.998624	0.997453	0.978878	0.976092	1.01776	1.02558	1.00911	0.972409	1.01841	0.998479
1.033	0.990072	0.991462	1.03958	1.0018	1.01408	0.985816	1.018	1.0045	1.05528		0.999607	0.986097	0.962063	0.997842	1.00185	1.00392	0.985405	0.996923	1.01432	0.989847	0.994862	0.996486	0.996052	1.00618	0.996365	0.994165	1.00182	0.994283	0.989902	0.968816	1.00729	1.01061	1.00724	0.991432	0.99914	0.999179
1.067	0.983269	0.995173	1.0368	1.00451	1.01102	0.986271	1.00858	1.01281		0.997759	0.996873	0.977803	0.95364	1.00201	1.00878	0.999929	0.995332	0.998739	1.00888	0.99244	1.01033	1.0069	1.00022	0.972535	0.997961	0.987533	0.981972	1.00557	0.99466	0.982658	1.00799	1.03835	1.00439		1.004	1.00256
1.1	0.983077	0.986389	1.02549	1.0133	1.01598	1.00129	0.984239	1.0045	1.04074	1.00368	1.01087	0.994586	0.965291			1.01203	0.989244	1.00198	1.01083	1.00259	1.01643	1.01169	0.978137	1.00204	1.00859	1.01331	0.983383		0.995125	0.974879	1.00108	1.03447	1.00842	0.969623	1.00134	1.0126
1.133	0.976547	0.98233	1.01993	0.997499	1.00643	1.00349	0.983395	1.00242	1.03497	1.01334	1.00858	0.991822	0.975866	0.996941	1.01782	0.998698	0.993549	0.998068	0.998196	0.992976	1.00676	0.998306	0.992088	0.983247	0.997493	0.988395	0.994014	0.997725	0.995862	0.97973	0.999689	0.996137	1.00273	0.989602	1.00932	1.00157
1.167	0.970016	0.983765	1.04398	1.01826	1.01815	0.997538	0.998994	1.00728		1.00013	1.01405	0.979816	0.962432	0.994127		1.01008	0.987654	1.00198	0.995006	0.999236	1.00423	1.0202	0.995039	1.0073	1.01065	0.998441	0.994513	0.997261	1.01361	0.977807	1.01224	0.992455	0.999192	0.967315	1.00841	1.02265
1.2	0.975618	0.993738	1.04513	1.02732	1.01147	0.990671	0.987367	0.995955	1.03178	1.0056	0.998806	0.976184	0.962878		1.00878	1.00536	0.988312	1.0036	1.00466	0.995569	0.984231	1.0006	0.991582	1.00124	0.999089	0.988866	0.986084	1.00155	0.990639	0.989016	1.00533	0.99994	0.994191	1.00516	1.00511	1.00754
1.233	0.967775	0.976415	1.04053	1.0219	1.01598	0.999738	0.979989	0.99168		1.00824	1.00752	0.980764	0.956791	0.99349	1.01965	1.01008	0.985132	1.00913	1.00939	0.987477	0.992335	1.00432	0.964309	1.00145	0.997687	1.01759	0.993808	0.997917	1.02108	0.979228	1.00079	1.0238	0.982118	0.964809	1.00446	1.01928
1.267	0.976547		1.03938	1.03929	1.01751	1.00679	0.993479	0.986642	1.03302	1.00406	1.01263	0.969036	0.957422	0.994765	1.00177	0.996447	0.997115	0.996726	1.00939	1.00724	0.988328	1.01101	1.00655	0.977094	0.988658	1.02081	0.997919		0.994933	0.994075	1.0075	1.01532	0.996061	0.98403	1.00446	1.01112
1.3	0.979716	0.977256	1.04168	1.02124	1.004	1.00789	0.999663	0.992688	1.03604	1.01352	1.01025	0.984003	0.956976	0.988686	1.02291	0.972459	0.988698	1.00684	1.01113	1.00594	0.978654	1.01953	1.00532	0.985379	0.990722	0.968695	0.987993	0.998846	0.977836	0.98893	0.993881		0.994394	0.998916	0.994275	1.00078
1.333		0.988418	1.0343	1.02488	0.991206	1.00569	0.989229	0.980769		1.02563	1.00982	0.982661	0.95527		1.00714	1.00515	1.00022	1.01189	1.01411	0.999458	0.990855	1.01121	1.01418	0.979312	0.999557	0.97874	0.982884	1.0065	1.00259	0.983074		1.02231	0.996263	1.0089	1.00005	1.00655
1.367	0.971137	0.973792	1.03775	1.02058	0.998594	1.00706	0.989651	0.994947	1.03258	1.0199	0.996253	0.98819	0.953303	0.986961	1.00416	1.00095	0.986256	0.998149	1.01339	1.0067	1.00811	1.00796	1.00267	1.00559	1.00002	0.992947	0.978274	0.997453	0.997833	0.971865	1.01244	1.00304	0.996263	0.978936	0.989868	1.01878
1.4	0.985782	0.989679	1.04839	1.01292	1.00121	1.00239	0.993551	0.996963		1.00213	1.01113	0.988664	0.950075	0.995479	0.997909	0.981885	0.986529	1.00893	1.01216	1.00464	0.99887	0.987417	1.00613	0.984963	0.983483	1.00432	0.982179	0.994747	0.997368	0.98893	1.00721	1.0252	1.00008	0.973645	0.996747	1.014
1.433	0.987559	0.98765	1.04906	1.00254	0.991654	1.0088	0.994322	0.989074	1.00243	1.01352	1.02513	0.991903	0.94013		1.00396	0.991312	0.991959	1.01237	1.02058	1.00357	0.990332	0.993633	1.01865	1.01153	0.994381	1.00802	0.986996	0.977392	0.999611	0.981359	0.983128	1.01243	1.00549	0.976628	0.995188	1.0152
1.467	0.977667	0.98317	1.05279	1.01272	0.992288	1.00376	0.996607	0.99797	0.978041	0.991759	1.01025	0.999051	0.962801	0.994842	0.994643	0.993774	1.00189	1.01122	1.02377	1.01036	0.992859	0.99383	1.01081	1.01517	0.990528	1.00025	0.991107	0.970396	0.978686	0.965299	1.00978	1.0281	0.980653	0.972689	0.992528	1.01788
1.5	0.974306	0.979706	1.03565	1.0145	0.998779	1.00001		1.00687	0.972016	1.01816	1.01025	0.991232	0.957161		1.02618	0.98834	0.997854	1.01762	1.01062	0.998384	0.991595	0.988762		1.01053	1.00368	0.991061	0.995717	0.982339	0.970562	0.974083	1.0007	1.01172	0.977807	0.993542	0.989411	1.02096
1.533	0.97048	0.981981	1.02549	0.989718	1.01076	1.00202	1.00458	0.990672	0.984613	1.01352	1.00559	0.998577	0.953933	0.995293	1.02435	1.00443	1.0015	0.998068	1.01092	1.00746	0.982444	0.996404	1.01182	0.997096	0.986014	1.01551	1.00735	0.98346	0.980929	0.983576	0.999317	1.05415	0.992727	0.996048	1.00005	0.964292
1.567	0.984197	0.979532	1.0299	1.00618	1.00031	0.993594	0.991688	0.999568	0.99038	0.988212	1.01113	0.994193	0.957422	1.00201	1.01993	0.998997	1.00759	1.00913	1.01092	1.00281	0.982444	0.992485		1.00689	1.00734	0.993808	1.00344	0.98346	0.986537	0.983074	1.01551	1.025	1.00362	0.990558	0.982076	1.01063
1.6	0.977667	0.981981	1.04446	0.994675	0.993184	0.995794	1.01213	0.997136	0.989756	1.00496	0.998806	0.970933	0.961095		1.01714	0.991822	1.00984	1.01379	1.0176	1.01403	0.986758	1.0031	1.00469	0.979312	0.986014	1.01229	1.00585	0.976928	0.988588	1.00499	0.99024	1.0214	0.997442		1.00226	1.00486
1.633	0.983733	0.982996	1.0322	1.00281	1.00102	0.987183	1.00195	0.997136	1.00838	1.01307	1.00665	1.00383	0.971301	1.00047	1.01694	0.993563	0.995878	1.01695	1.01267	1.01273	0.995909	1.00127	1.00347	0.973956	0.999637	0.987648	1.00614	0.987943	0.985223	0.994075	0.989342	1.01082	0.994108	0.983354	0.996936	1.00148
1.667	0.978788	1.00074	1.0389	1.019	0.993895	0.995794	1.01747	0.999568	0.996404	0.988665	1.00347	0.999248	0.957683		1.02463	0.978491	0.996536	1.00522	1.01565	0.999995	0.972336	1.00108	1.02872	0.976591	0.975857	1.00546	0.988492	0.994475	0.999611	0.987509	1.00267	1.02789	1.00313	0.993344	0.999407	0.971252
1.7		0.990099	1.02156	1.00749	1.0111	0.997349	0.993973	1.00099	0.997469	1.0056	1.00708	0.988664	0.980354	0.996754	1.00886	0.982694	1.01143	1.00522	1.0139	0.999236	0.989285	0.985597	1.01081	0.994167	0.996251	0.981487	1.01727	0.987287	1.02483	1.0075	0.998131	1.0274	0.998418	0.984986	1.00317	0.978912
1.733	0.982613	0.980546	1.03057	0.995991	1.01975	0.982972	1.0011	0.995955	1.00349	1.00851	1.01025	1.00411	0.971301	1.01507	1.00886	1.00023	1.0015	1.00751	1.02582	1.00473	0.990855	0.999257	1.02556	0.982952	0.996719	1.00413	0.997712	1.01585	1.00437	0.983368	1.00267	1.01371	0.987035	1.00449	1.00207	1.00367
1.767	0.977475	0.988736	1.03613	1.01067	1.00651	1.00258	1.00577	1.00207	1.00695	1.01288	1.01536	0.992852	0.980169		1.01021	0.995814	1.0015	0.993961	1.01565	1.00862	0.969809	1.0004	0.989224	1.00023	0.981306	1.00754	1.00785	1.01295	1.00054	0.982364	1.01244	1.0219	0.99793	0.981046	0.994543	0.994522
1.8	0.972065	0.989925	1.03335	0.984489	1.01065	0.995527	1.01357	1.00426	1.01466	1.01726	1.01554	0.997906	0.988592	1.01615	1.0079	0.994073	1.00262	0.997397	1.00794	1.01381	0.980964	1.00824	1.00541	1.00609	0.975195	1.02877	1.00594	1.00754	0.988588	0.992568	1.01551	1.00283	0.988904	1.00449	1.00363	1.00268
1.833	0.98671	0.99339	1.0345	0.998702	1.00498	1.00084	1.02215	1.00367	1.00588	1.02099	1.00004	1.00734		1.00737	1.013	1.00473	1.00646	0.998346	1.01811	1.00518	0.9797	0.989795	0.997274	0.985882	0.980371	1.00291	1.01707	1.00391	0.974392	0.993572	1.0012	1.02649	0.992441	0.99402	0.995267	0.996006
1.867	0.993705	0.988664	1.0139	0.984954	1.00867	0.987105	1.00943	0.984871	0.997986	1.02454	1.00639	0.981598	0.986886	1.01109	1.01511	1.00299	1.00441	1.0034	0.999007	1.0177	0.981487	0.995338	1.0044	0.99174	0.983095		0.990694	1.00483	0.975321	0.991355	1.01501	0.999032	0.991262	0.971535	0.983067	0.967175
1.9	0.98559	0.98765	1.01993	0.981778	1.00561	1.00964	1.00391	0.995782	0.988766	1.01971	0.989834	0.97512	0.977572	1.00058	1.00906	1.01212	1.01255	1.00913	1.02305	1.02137	0.980441	0.991418	1.00857	0.985171	0.992592	1.01343	1.00083	0.998766	0.994468	0.997002	1.03022	1.0188	0.996465	0.992866	0.994165	0.982785
1.933	0.990807	0.984185	1.02339	0.988515	1.01057	0.994615	0.956591	0.997452	0.988142	1.01952	1.00384	0.985507		0.997501	1.00762	1.0111	1.00825	1.00407		1.01198	0.969286	0.996486	1.01489	1.00559	0.985353	0.99467	0.98629	0.996717	0.990254	0.998215	1.01779	1.01611	1.00667	0.996328	1.00655	0.983279
1.967	0.99212	0.985446		0.986269	1.00733	1.00588	0.941065	0.996199	0.99648	1.00259	0.994064	0.982743	0.981691		1.00436	1.0077	1.00712	0.9972	1.02007	1.01327	0.971073	1.00805	0.998706	0.985171	0.979903	1.01798	0.98359	0.998958	1.00352	0.989138	0.993509	1.01491	0.990571	0.974519	0.999942	0.995511
2	0.993705	0.988142	1.03382	1.00254	1.00318	1.00543	0.94057	0.98369	0.993909	1.02499	1.0034	0.990839	0.998091	1.00711	1.01523	1.02226	1.00759	1.01122	1.01956	1.00701	0.997913	1.00757	1.00532	0.990735	1.00715	1.01068	0.987701	1.00325	0.990254	0.98964	1.01562	1.00912	0.990571	0.976348	0.982878	0.979407
2.033	1.00023	0.985098	1.02664	1.0102	1.00471	1.00121	0.953463	1.00183	0.983	1.01907	1.00551	0.981123	0.979724	0.994687	1.01638	0.996535	1.00693	1.00731	0.974453	1.01381	0.986018	1.00757		1.00245	0.986094	0.978188	0.998539	1.0109	1.00128	1.01105	1.02135	1.00771	0.992929	0.98586	1.00921	1.00128
2.067	1.00043	0.996926	1.02271	1.00141	0.98796	0.997004	0.974999	0.991334	0.994532	1.02499	0.998912	1.00257	0.97668		1.01869	0.998786	0.994753	0.991866	0.96007	1.02083	0.970333	1.00365	1.00532	1.00588	0.992011	0.976384	0.99343	1.00101	1.00193	0.991269	1.01849	1.0183	0.985856	0.998356	1.00655	0.998889
2.1	1.00332	0.996086	1.02271	0.987665	0.99408	1.00561	1.00078	0.979415	0.995856	1.03273	1.00631	0.982072	0.989407	0.981365	1.01407	1.01386	1.00038	1.00798	0.952367	1.01877	0.983491	1.0092		1.00124	0.995203	0.989176	0.990024	1.00213	0.987081	0.987839	1.01109	1.01999	0.982522	0.996724	0.991504	1.014
2.133	0.997722	0.986533	1.01255	1.00188	0.98714	0.983271	0.994847	0.97858	0.993909	1.04174	1.00948	0.989498	0.978648	0.994423	1.02705	1.01437	0.994287	0.995303	0.97292	1.01877	0.992119	1.01406	1.00267	0.987892	0.970955	0.968142	0.968762	1.00325	0.990254	0.993694	1.02037	1.0154	0.974473	0.99951	0.995912	1.00466
2.167	0.995017	0.995491	1.02454	0.988788	0.979567	1.00159	1.00078	1.00669	1.0104	1.03163	1.01266	0.986259	0.980169		1.01061	1.01335	1.00534	1.01095	0.985047	1.01672	0.968023	1.0221	1.01072	0.991532	0.98345	0.979326	1.00095	1.01407	1.00557	0.986124	1.01988	1.03707	0.980855	1.00019	1.0083	1.01162
2.2	1.00537	0.994897	1.03239	0.976163	0.991731	0.995182	1.00732	0.990917	0.988142	1.05449	1.00103	0.990643	0.994233	0.995325	1.021	1.00002	1.00394	0.994632	0.983813	1.01023	0.988328	1.00318	0.998706	0.991532	0.978468	0.99098	1.00045	1.00213	0.972421	0.985916	1.02008	1.01201	0.987035	0.998356	0.993063	1.00058
2.233	1.0092	1.00284	1.04025	0.984954	0.990649	1.01771	1.00342	0.99679	0.991703	1.04638	0.995046	1.00695	0.999167	0.974759	0.991576	0.993352	1.00871	0.999688	1.00169	1.01855	0.991378	1.00413	0.991878	0.992537	0.992752	0.9869	0.977483	1.00054	1.02294	0.985916	0.991748	1.01631	0.985368	1.0046	0.993708	1.00993
2.267	1.01163	0.990664	1.03009	0.96981	1.00218	0.99647	1.00486	1.00871	1.00092	1.04065	0.99935	1.00123	0.991005	0.986993	1.00503	1.0195	1.00394	1.01028	0.992238	1.01596	1.00306	0.993042	0.988421	0.989816	0.995944	0.977717	0.979186	0.993547	0.981666	0.984703	1.00892	1.00763	0.980653	1.00739	1.00233	1.00684
2.3	1.00286	0.997593	1.02616	0.975232	0.998299	0.990059	1.0018	1.00384	0.995339	1.02944	1.01441	0.991314	0.9962	0.977386	1.01204	1.01008	0.993549	1.01142	0.992238	1.02222	1.00454	1.01264	0.989644	0.973037	0.994622	0.979326	0.972666	0.99606	0.987274	0.998129	1.02037	1.00494	0.975938	0.991828	1.00097	1.00037
2.333	1.0121	0.990838	1.03354	0.982901	1.00307	0.985204	1.00943	1.00669	1.00456		1.01018	0.997987	0.98581	0.991159	1.01475	1.00689	1.00394	1.01257	0.991516	1.00451	0.984971	1.01588	0.980791	0.98082	0.986448	1.00927		1.00371	0.966076	0.98692		1.00614		0.982316	0.992339	0.990325
2.367	1.00267	1.0047	1.03124	0.977013	1.00569	0.995826	1.00289	0.992515	0.996221	1.0391	1.00675	0.999132	1.0005	0.986993	1.00273	1.00167	0.979782	1.0181	0.980834	1.02718	0.992335	0.997437	0.983026	0.999106	0.994622	1.00935	0.985001	1.00978	1.03164	0.988635	1.02135	1.00854	0.973581	0.996922	0.992528	1.00017
2.4	1.00398	0.983315	1.02664	0.963923	0.997851	0.989415	1.0057	1.00141	1.00562	1.03054	0.996979	1.00924	0.998352	0.999227	0.992928	1.01182	0.986336	1.00818	0.983601	1.03603	0.988238	1.00892	0.990866	0.987892	0.993961	1.00793	0.97707		1.0152	0.980857	1.01612	1.00395	0.993989	1.01431	0.999407	1.00972
2.433	1.00557	0.998782	1.01993	0.991419	0.986321	0.99317	1.0057	0.984972	1.01051	1.03163	1.00376	0.992933	1.0083	0.991159	1.02426	1.00936	0.998978	1.00589	0.981856	1.01292	0.992335	0.990467	0.99015	0.978185	0.984191	1.01029	0.977569	0.992234	1.01381	0.978431	1.02135	1.00105	0.985452	0.985778	0.98546	0.991724
2.467	1.01163	0.995563	1.01418	0.979724	0.992813	0.998026	0.994497	0.997726	1.00217	1.04793	0.996722	0.989891	1.01349	0.984366	1.01196	1.00341	0.995605	0.998935	0.989559	1.00353	0.998653	0.983104	1.00094	0.985257	0.983062	1.00868	0.984587	1.00325	1.03005	0.999134	1.00013	1.00415	0.987809	0.996922	0.991615	1.01977
2.5	1.01387	0.989649	1.0091	0.980189	0.989567	0.987215	0.993057	0.98598	1.00261	1.03427	1.0101	0.992655	0.993864	0.995962	1.02494	1.00885	0.992231	0.998068	0.993049	0.987661	0.985711	1.00452	0.984248	1.00133	0.995283	1.00868	0.991107	1.01025	0.997368	0.974291	1.01444	1.00725	0.982808	0.99529	1.00556	1.00396
2.533	1.01685	0.990244	1.01188	0.987392	0.987326	0.99317	0.995516	0.998733	1.00625	1.04502	1.01371	1.00162	1.0021	0.983091	1.01196	1.01602	1.01162	1.01533	0.992538	0.999642	0.994862	0.987893	0.997484	0.977977	0.985126	1.01049	1.01727	1.00735	0.993731	0.99378	0.999927	1.00436	0.990857	0.982316	0.992072	0.995801
2.567	1.01751	0.995737	0.988979	1.00002	0.984977	0.99647	0.996112	0.989837	1.00155	1.04019	1.005	0.999803	0.99995	0.991796	0.998503	0.996746	0.998978	1.01114	0.99356	0.99392	1.00044	0.980727	0.99799	0.998187	0.956751	1.00225	1.00323	1.00754	1.01586	1.00741	1.00635	1.00916	0.977807	1.02219	0.999596	1.00684
2.6	1.01704	0.995737	1.00029	0.97682	0.997141	0.997115	1.00043	0.98824	1.00606	1.03209	0.999713	1.00257	1.01205	0.989433	1.01033	0.999208	0.999171	1.01533	0.987602	1.00094	1.00349	0.98809	0.985471	1.00334	0.975823	1.00907	1.01387	1.01836	1.00391	0.986712	1.00565	1.00147	0.983701	0.995768	1.00473	1.00585
2.633	1.0204	1.00267	1.00096	0.985146	0.992102	0.988959	1.0101	0.997899	0.998975	1.03299	1.02013	0.993129	1.00793	0.997128	1.01821	1.00392	0.986529	1.02058	0.996539	1.02544	1.00096	0.98991	1.00064	0.986765	0.969907	0.996279	0.99742	0.994283	1.00615	0.985708	1.00733	0.97401	0.983213	1.0046	1.00207	0.969648
2.667	1.01658	0.996506	1.00652	0.997114	0.990386	1.00243	1.01603	0.989593	1.0011	1.04046	0.999531	1.01287	1.01591	0.998216	0.990619	1.01356	0.989903	1.0222	0.998795	1.01346	1.00223	0.991534	0.995458	0.974043	0.973292	0.993061	1.01657	0.997453	1.0111	0.98349	0.993221	0.991582	0.9787	0.992784	0.992339	1.00585
2.7	1.02218	0.994897	1.00422	0.992815	0.988856	0.996926	1.01747	1.00075	0.998975	1.0328	1.01933	1.00209	1.02693	0.992511	1.01387	1.00566	0.983815	1.01276	0.988113	1.01788	0.998436	0.997749	1.00309	1.02183	0.992558	1.02006	1.01075	1.00147	1.01922	0.976924	1.01444	1.00027	0.977521	1.00066	0.994543	1.01421
2.733	1.01743	0.99871	1.00144	0.999825	0.99561	0.992982	1.01136	0.994113	1.00687	1.02862	1.02294	0.998658	1.02236	1.00782	0.991576	1.01059	0.990834	1.02307	1.00599	0.995531	0.997173	0.991534	1.01316	0.986054	0.985046	0.981682	1.00182	0.990457	1.01671	0.966218	1.00822	0.986992	0.988618	1.00365	0.990135	0.994317
2.767	1.01835	0.990766	1.0366	0.99328	0.997774	0.997648	1.01322	1.00603	1.00386	1.03544	1.01871	1.00762	1.03446	0.995589	0.999459	1.0153	0.995605	1.01363	0.994071	1.00827	1.00928	1.0139	1.00532	0.976972	0.980725	0.996751	1.01486	1.00016	1.03454	0.974499	1.02699	1.00006		1.00508	1.00739	1.00437
2.8	1.02732	0.987896	1.0299	1.00366	1.00192	1.00827	1.01484	1.00662	1.00386	1.03262	1.01871	1.00991	1.02755	1.0052	0.986479	1.00936	1.01911	1.00743	1.00126	1.00049	1.00096	0.995453	0.978556	1.01212	0.999991	1.00291	1.00423	0.992698	0.987194	0.971865	1.01652	0.99547	0.979879	0.993938	1.00078	1.00078
2.833	1.03022	0.992375	1.02875	1.01675	1.00083	0.99636	1.01365	1.00343	1.00129	1.04774	1.00384	0.992655	1.01932	1.00302	1.01686	1.01008	0.994673	1.00466	0.998795	1.00103	0.974557	0.997749	1.01662	0.990405	0.995864	0.991061	1.01727	0.989992	1.00681	0.976508	1.01415	0.990178	1.00354	0.995768	0.999218	1.00507
2.867	0.987671	1.00217	1.0389	1.00815	0.991283	0.999471	1.01034	1.01131	1.00661	1.04027	1.00621	1.01611	1.02344	1.01281	0.983016	1.00936	0.999637	1.00028	1.01216	1.00805	0.997173	0.999651	0.995965	1.01718	1.00544	0.976188	1.02628	0.996525	1.01605	0.978934	0.997472	1.00895		1.02287	1.0105	1.02137
2.9	0.975075	0.997695	1.03287	1.00095	1.00822	1.00258	1.0218	1.0109	1.00981	1.03454	1.00365	1.00924	1.01995	1.00583	0.987436	1.00957	0.995798	1.01639	1.00105	0.98592	0.94131	1.00539	1.0095	1.02405	1.00131	0.975717	1.01416	0.993819	1.00549	0.971657	0.991545	0.992576	0.996667	1.01499	1.00252	1.00507
2.933	0.986551	0.998956	1.00882	1.01787	0.997141	1.00349	1.00483	1.00687	1.01175	1.04265	1.01915	1.01268	1.01672	0.997128	0.99743	0.998487	0.999171	1.01754	1.0176	1.00362	0.986668	1.00682	1.01978	1.0089	0.995203	0.970028	1.01586	1.00352	1.028	0.981151	1.01799	0.987283	1.00569	1.02008	1.02152	0.993038
2.967	0.991961	1.0069	1.02311	1.01133	0.99408	1.01787	1.02078	1.00728	0.998717	1.03318	1.01554	1.02441	1.03312	1.00058	1.00667	0.992244	1.00685	1.01707	0.996327	0.999512	0.995602	0.998028	1.00258	1.0094	0.999056	0.982154	1.00934	1.0094	0.991296	0.966304	1.01415	0.976407	0.999311	1.0122	1.00097	1.00408
3	0.988792	1.00851	1.00136	1.02806	0.998671	0.996249	1.01501	0.990917	1.00022	1.0268	1.01343	1.01659	1.0195	0.991159	0.991179	1.0029	1.00413	1.0081	1.01267	1.0034	0.971506	0.979857	1.00971	1.01354	1.01108	0.981016	0.982763	1.01052	1.02081	0.967517	0.987007	0.993278	1.00667	1.01384	1.0151	0.998599
3.033	1.02527	1.01789	1.00108	1.02058	0.996059	0.998638	1.02316	1.00082	1.01282	1.02462	1.01642	1.00762	1.02184		0.982818	0.995005	1.0136	1.00743	1.01194	0.997142	0.977824	0.986548	0.992001	0.998482	1.00657	0.97666	0.98106	1.00333	1.02127	0.981861	1.0025	0.991377	1.00431	1.02191	1.00381	1.00696
3.067	1.03022	1.02153	1.00501	1.03367	0.996955	0.997349	1.01621	0.998388	1.00643	1.0268	1.0092	1.01888	1.02577	0.98463	0.99301	0.993985	1.00413	1.00008	1.00382	1.01225	0.983401		1.01358	1.02627	1.00318	0.983292	0.99871	1.00128	0.995782	0.982364	0.988886	0.990178	1.01708	1.01423	1.01575	0.996621
3.1	1.0291	1.014	1.00501	1.02516	0.990015	1.0066	1.0101	0.984036	1.01264	1.02152	1.00559	1.02117	1.01887	0.993599	0.993489	1.00095	1.00274	1.01276	1.01173	1.01484	0.994339	1.005	0.999631	1.01171	0.985046	0.966809	0.993394	0.999694	0.976635	0.97701	0.963621	0.994477	0.999108	1.03067	1.00492	1.00716
3.133	1.02639	1.02034	1.00941	1.02086	1.00083	1.00175	1.0174	1.00141	1.01113	1.02835	0.98411	1.00648	1.01152	0.98264	0.987436	1.00065	0.997774	1.01829	1.01595	0.999734	0.979087	0.997158	0.983359		1.00657	0.985567	0.997506	1.01032	1.00615	0.987509	0.984348	0.982196	1.0159	1.00751	1.01179	0.994437
3.167	1.01715	0.997521	1.00223	1.02422	0.996321	0.990483	1.01375	0.987894	1.00812	1.03363	0.964566	1.02717	1.00462	0.986169	0.986759	1.00065	1.00638	1.00933	1.00135	1.00211	0.977607	1.01074	1.01013	1.01727	1.01023	0.9652	0.988079	0.997261	1.02259	0.985083	0.971715	1.00486	1.00667	1.01077	1.0151	1.00687
3.2	1.02705	1.02135	0.99207	1.01319	1.00434	1.00084	1.00883	0.998561	1.00448	1.02088	0.996435	1.00533	1.02971	0.990521	0.990701	1.00659	0.994866	1.01695	1.00556	1.00805	0.988762	0.993714	1.00717		1.0107	0.97666	0.991691	1.01817	0.991023	0.983368	0.997472	0.993484	1.01639	1.01567	1.01465	1.0035
3.233	1.02592	1.01628	1.01449	1.03825	1.00389	1.00213	0.996956	1.00384	1.00812	1.03427	0.994064	1.01039	1.01134	0.981365	0.990899	1.01203	0.999637	1.01142	0.999394	0.995531	0.987498	0.993239	0.984075	0.989191	1.00957	0.974774	0.996009	1.01032	0.988316	0.985794	0.999639	0.992781	1.0048	1.01308	0.996479	1.0023
3.267	1.02098	1.01281	0.998777	1.0317	0.998933	1.00194	0.996709	0.987476		1.03363	0.974957	1.01497	1.01286	0.987894	0.992532	0.992244	1.00142	1.01371	0.987267		0.989285	0.989516	1.00148	1.00878	1.00863		1.00664	1.00986	0.97412	0.990645	1.0025	1.00746	1.00431	1.01451	0.991615	1.00518
3.3	1.01221	1.01729	0.995325	1.03805	0.982441	1.00964	0.991791	0.99394	1.00705	1.04683	0.993882	1.00829	1.01178	0.98264	0.991576	0.998188	1.01453	1.01047	1.00391	0.996068	0.963096	1.0029	1.01156	1.00141	1.01794	0.998084	0.986084	1.0135	0.99168	0.998215	1.02777	1.00266	1.00716	1.0122	1.01419	0.994642
3.333	1.01631	1.01687	1.00941	1.02767	0.998933	1.01009	0.986451	0.987649	1.00404	1.0339	0.992387	1.00095		0.988081	0.987354	0.997169	1.01499	1.01438	1.01008	0.978364	0.993292	0.992763		1.01606	1.01634	0.983682	1.00955	0.992042	1.00607	1.00236	1.02204	1.00196	1.00362	1.01527	0.99363	0.980022
3.367	1.01584		0.99715	1.02814	0.991731	1.01009	1.00078	0.987059	0.99038	1.02598	0.989215	1.01868	0.993679		0.976485	0.989782	1.00553	1.00952	0.970627	0.986457	1.00623	1.01283	0.994569	1.00697	1.01794	0.973637	1.00153	0.985317	1.02858	1.00064	1.02707	0.996875	1.00216	1.02036	1.01115	0.999709
3.4	1.01519	1.01729	0.993895	1.02973	0.988485	1.01028	0.985432	0.983619	0.984613	1.02424	0.991768	1.01591	1.00945	0.99904	0.990141	0.995937	1.0001	1.00561	0.99816	0.989809	1.01024	0.99296	0.990186	1.02991	1.00976	1.00907	0.995012	0.995483	1.00765	1.00064	1.0323	1.00147	0.998132	1.00874	0.987664	1.01532
3.433	1.02825		1.00175	1.03058	0.978037	1.01294	0.995094	0.99453	0.982666	1.02798	0.996435	1.01248	1.00945	0.979563	0.986875	0.998188	1.00328	1.00257	0.983565	0.989272	1.01508	0.999175	0.996297	1.00647	0.998862	0.996003	0.995012	1.00874	1.00383	1.00771	1.03684	0.979508	1.00147	1.01825	0.986373	0.994727
3.467	1.01928	1.01096	1.00378	1.03619	1.00434	0.998827	1.00655	0.988657	0.997469	1.02624	0.997054	1.01248	1.02092	0.984366	0.98803	0.9863	1.00348	1.00075	0.988289	0.990346	1.00824	0.996207	0.983272	1.01861	1.00431	0.992785	1.00253	1.00491	1.02139	1.01306	1.0245	0.987695	1.00265		0.993708	0.98966
3.5	0.994281	1.03014	0.999928	1.0274		1.01229	1.00468	1.00704	0.997211	1.02843	1.00234	1.01821	1.00945	0.98718	0.998025	1.00812	1.00871	0.992456	0.991479	0.979124	0.994032	1.00492	0.98968	1.00204	1.00384	0.995532	1.00103	1.00379	1.00158	1.02285	1.01354	0.993193	0.990083	1.02219	0.981509	1.00556
3.533	0.997915	1.02625	1.00338	1.01749	0.993261	1.00588	1.009	0.998561	0.986485	1.02688	0.999607	0.997039	1.0047	0.996336	0.982735	0.990292	1.01275	0.996367	0.995181	0.986142	1.00898	1.01256	0.968518	1.01183	1.01653	0.995532	0.998418	1.00016	1.02502	1.02527	1.01591	0.987198	1.00951	1.01614	0.995645	1.00984
3.567	1.02199	1.02076	1.01287	1.01094	0.994791	1.00918	1.00324	0.999568	0.967239	1.02598	0.997054	1.00276	1.01483		0.987354	0.9984	1.01678	1.00237	0.986033	1.00018	1.00161	0.986467	0.984704	1.01325	1.00065	1.00263	1.01125	0.993434	0.998682	1.0175	1.03733	0.984303	1.02305	1.02056	1.00381	0.999999
3.6	1.01751	1.02769	1.01267	1.01927	0.997851	1.01495	1.01062	1.00176	0.989056	1.03344	0.989653	1.01106	1.01357	0.995325	0.990141	0.991523	1.00123	1.01639	0.992713	0.99705	0.985622	1.01303	0.992334	1.02275	0.999056	1.01154		0.998846	0.98	1.02063	1.01542	0.985999	1.02021	1.00989	0.99097	1.01252
3.633	1.01685	1.02058	1.02513	1.00935	0.996135	1.00452	1.01062	1.00176	0.973447	1.01387	0.995377	1.01335	1.01464	1.0023	0.993406	0.991013		1.01505	0.99816	0.998346	1.00645	1.00032	0.975135	0.990821	1.00902	1.00652	1.01196	1.0065	1.00185	1.03042	1.0016	0.989596	1.02285	0.998274	0.997581	1.00815
3.667	1.00846	1.02303	1.01727	1.00935	0.995502	1.00781	1.01181	1.01006	0.972382	1.0156	0.992825	1	1.03238	1.00276	0.995039	0.98732	1.0091	1.00743	0.98182	0.98842	1.02445	1.01877	0.992334	1.00789	1.00696	1.0104	1.00785	1.00986	1.01493	1.03941	1.02184	1.00477	1.01716	1.02382	1.01776	1.00169
3.7	1.01302	1.02202	0.967066	0.997851	0.995054	1.00607	1.01512	0.996891	0.981601	0.996477	0.987282	1.02002	1.00192	1.01499	0.990141	0.990503		1.00628	1.00391	0.990791	1.02371	1.03168	0.988161	0.99739	1.00855	1.00785	1.01266	0.984196	1.00278	1.03335	1.00733	0.989596	1.01431	1.0171	1.00381	0.99065
3.733	1.01573	1.00648	0.954128	1.00076	0.991436	1.01908		1.0062	0.973447	0.99893	0.9805	1.02488	1.01401	1.00257	1.00033	0.996957	0.959382	0.99779	0.995692	0.985828	1.02497	1.00998	0.96995	1.02882	0.997654	1.01582	1.00274	0.995019	0.976635	1.02749	1.01424	0.991994	1.00696	1.02593	1.0173	0.991844
3.767	1.01592	1.02034	0.949525	1.02488	0.996846	1.01157	1.01206	1.00662	0.970693	0.992821	0.977948	1.01888	1.02225	1.01263	0.982735	1.00587	0.990175	0.995974	1.01182	0.977513	1.02928	1.00836	0.984704	0.994167		1.00985	1.00494	1.00986	0.992882	1.02306	1.0016	1.01126	1.01598	1.01384	1.01841	0.982205
3.8	1.01414	1.00403	0.948769	0.992622	1.00901	1.00452	1.00655	1.01166	0.964044	0.991727	0.989834	1.00782	0.99995	1.01045	0.992928	0.992033	1.00235	1.00285	0.997225	0.981624	1.03381	1.01917	0.992544	1.01023	0.999443	1.02586	0.996715	0.996796	0.998762	1.03669	1.01996	1.00456	1.01716	1.01845	1.00336	0.995716
3.833	1.0218	1.01054	0.942818	1.00908	1.00468	1.00626	1.01614	1.01124	0.972564	0.991915	0.990272	1.00419	1.01743	1.01435	0.985045	0.987109	1.0003	1.00008	1.00863	0.982384	1.02035	1.02958	0.997939	1.00902	1.01147	1.01809	1.01146	0.989608	1.01474	1.0372	1.01473	0.991086	1.0098		1.01217	1.00457
3.867	1.02628	0.995839	0.955279	0.971863	1.00513		1.00103	1.00923	0.966981	1.00512	0.992206	1.00142	0.991712	1.00846	0.984368	0.990292	0.997581	0.988349	1.0002	0.996421	1.01225	1.00139	1.00801	1.00831	1.01964	1.02084	1.00153	1.00557	0.995125	1.03791	1.04089	1.00796	1.00057	0.999625	1.00089	1.00766
3.9	1.02608	1.01747	0.944643	0.995333	1.00297	1.00717	1.00655	1.01107	0.96867	1.00048	1.00303	1.01086	1.00837	0.995402	1.01128	0.989272	1.00367	1.00304	1.0034	0.98055	1.0112	1.00005	0.987864	1.00659	1.01194	1.01213	0.998624	0.983732	0.992417	1.0377	1.0247	0.97252	1.0259	1.00376	0.990702	1.00795
3.933	1.01704	1.0091	0.95135	0.987665	1.00558	1.0036	0.992038	0.999741	0.970434	0.987352	0.99793	1.00276	1.00704	1.00148	0.998503	1.0029	0.995525	0.993405	1.00216	0.990698	1.02161	0.999848	0.981963	1.01609	1.01579	1.0217	1.00323	1.00043	1.01988	1.01771	1.02303	0.982402	1.02187	0.999625	1.00355	0.977923
3.967	1.0092	1.00522	0.932379	0.993745	1.00513	0.995637	1.00739	1.00075	0.964227	0.99682	0.997311	1.01773	1.00381	1.00981	0.97533	0.995005	0.992617	1.00857	1.00812	0.98055	1.01246	1.00032	1.00405	1.00023	1.01964	1.01668	1.00614	1.00379	1.00232	0.983576	1.01967	1.00725	1.01196	1.00241	0.986027	0.972856
4	1.01097	1.00725	0.957581	0.99421	0.996398	1.00645	1.01002	1.0052	0.972564	0.998367	0.992644	1.0143	1.02629	1.0109	0.987634	1.00065	0.987654	0.989494	1.00565	0.990161	1.00584	1.00147	0.997136	1.00902	1.00423	1.00389	1.00494	0.981491	1.02212	1.00871	1.01346	0.979302	0.999883	1.01471	0.988231	0.994232
4.033	1.00286	1.0091	0.950873	0.994868	0.982441	0.999581	0.966253	1.00846	0.976383	0.992898	0.998806	1.0081	1.01123	1.01416	0.985325	0.984348	0.987654	0.995221	1.00812	0.983143	1.00405	0.98235	0.992753	1.00588	1.02237	0.983049	1.00415	0.999038	1.02707	1.03193	0.999639	0.978103	1.01147	1.0003	1.00374	1.00338
4.067	1.00622	1.01561	0.935355	1.01861	0.987666	0.986304	0.947598	1.00544	0.974694	0.980602	0.9929	1.00581	1.00774	1.0148	0.989745	0.995428	1.00572	0.995696	1.02939	0.990161	1.0152	0.989713	0.984617	1.01781	1.02039	0.992899	1.00294	1.00109	1.01466	1.02042	1.01652	0.971612	1.00037	1.00328	0.999061	1.01849
4.1	0.997179	1.00928	0.951071	1.01319	0.995425	1.00023	0.965409	0.99797	0.968928	0.981242	0.996948	0.996842	1.00344	1.02531	0.98417	0.983838	0.994208	0.974325	1.01727	0.991995	1.01268	1.00032	0.987568	1.00103	1.00855	0.993566	0.997627	0.993434	1.01241	1.02042	1.02008	0.971115	1.00273	1.02068	0.98439	0.975245
4.133	1.01248	0.98562		1.00777	0.983709	0.99647	0.995094		0.968745	0.954462	1.00566	1.00123	1.00793	1.01724	0.981185	0.994706	1.01042	0.981001	1.01233	1.0042	1.01699	0.976807	1.00325	1.00547	1.00263	0.996313	0.99281	0.998846	1.03361	1.02507	1.01317	0.977897	1.02452	1.02231	0.985681	0.990155
4.167	1.00707	1.01781	0.938133	0.999167	0.994343	0.994726	1.00943	0.99453	0.975577	0.930056	0.999938	0.991117	1.01706	1.01788	0.98859	0.990714	0.988971	0.983489	1.02169	0.998254	1.02488	0.996404	0.980444	1.01032	0.998588	1.00114	0.99933	1.02339	1.03651	1.0172	1.01791	0.984885	1.00253	1.01558	0.982565	0.999504
4.2	1.0109	1.00497	0.942539	0.990841	1.00192	1.00023	1.00985	0.994113	0.96228	0.936165	1.00566	1.00904	1.00299	1.03139	0.986281	1.00014	1.00836	0.965555	1.01552	0.99405	1.0132	0.995059	0.999581	1.00547	1.01381	0.996784	1.00344	0.98037	1.02568	1.05376	1.01031	0.971406	1.02383	1.02394	0.978346	0.990155
4.233	1.01743	0.998463	0.924324	0.987665	0.992998	0.99427	1.00967	0.99453	0.972123	0.922322	1.00566	0.988353	1.02118	1.02069	0.990899	1.00137	0.998433	0.998658	1.00586	0.997717	1.01268	0.985122	0.97648	1.00011	1.01587	0.994508	0.995218	1.00696	1.0311	1.02113	1.01485	0.977401	1.01175	1.00703	0.959535	0.993038
4.267	1.008	0.995173	0.937936	0.985804	1.00102	0.988504	1.01129	0.989074	0.985603	0.930056	1.01649	1.01161	1.02181	1.01916	1.00531	1.00456	1.00002	0.991507	1.00144	1.00214	0.992373	0.997831	0.994901	1.0189	1.01747	1.00342	1.00444	0.956947	0.994116	1.02235	1.00961	0.975996	1.00371	1.02653	0.954214	1.00428
4.3	1.00958	0.998043	0.937262	0.979259	1.0058	0.992259	1.02011	0.987894	0.984538	0.945181	1.00293	0.997987	1.01617	1.02088	1.00281	0.999631	0.993003	0.981591	1.03186	0.991995	0.998473	0.990664	0.975258	1.01547	0.998862	1.01668	0.992105	1.00202	1.01195	1.0277	0.992443	0.975003	1.01342	1.00942	0.959079	0.990855
4.333	1.02152	1.00844	0.926149	0.986462	0.993818	1.00398	1.01256	0.987476	0.980019	0.953368	1.00741	0.990365	1.01357	1.01154	0.9956	0.99789	0.991413	0.987596	1.00637	1.00344	0.985008	1.00729	0.986555	1.00354	0.993881	1.002	1.02109	1.00379	1.00812	1.04426	0.998166	0.962226	1.01224	1.01662	0.963943	0.986487
4.367	1.00622	1.01047	0.938412	0.979452	1.00057	0.997382	1.00339	0.996027	0.983838	0.955368	1.00636	1.02918	1.00756	1.01	0.988194	0.995428	1.00817	0.991981	1.0148	1.01153	0.983745	0.967345	0.983604	1.00061	0.987577	1.00361	1.00103		1.01512	1.03498	0.998166	0.973102	0.998502	1.00106	0.967059	0.99802
4.4	1.00893	1.00252	0.931229	0.961404	0.985348	0.998481	1.01561	1.00308	0.970359	0.959102	1.00785	1.01793	1.00926	1.01326	0.990503	0.988252	1.00405	0.996841	0.992713	1.00268	1.0071	0.996404	0.992457	1.0089	0.976017	0.994704	1.00855	1.01666	1.01354	1.04619	0.982672	0.985382	1.00586	1.02912	0.982754	0.986283
4.433	1.00985	1.00193	0.928253	0.980575	0.995348	1.00205	0.99601	0.970102	0.969917	0.961289	1.01402	1.00888	1.00819	1.00321	0.997909	0.991523	1.01193	0.99455	0.984288	1.00505	1.00279	0.995732	0.991234	0.996471	0.985787	1.01091	1.00053	1.00314	1.02166	1.00913	0.937865	0.96971	1.00655	1.01662	0.966792	0.996126
4.467	1.0119	0.998463	0.921546	0.980382	0.991654	1.0025	0.997873	0.978825	0.972489	0.960836	1.00107	1.01717	1.01016	1.00347	0.996952	0.983626	0.991879	0.996841	1.0225	1.00116	1.00048	0.990664	0.985333	1.01982	1.00326	0.990152	1.00635	1.01732	1.02707	1.03255	0.928094	0.974797	0.996144	1.01614	0.972113	0.997031
4.5	1.00808	0.989085	0.927776	0.988788	0.99796	0.992337	1.00008	0.997207	0.965657	0.947899	1.00318	0.9921	1.01338	1.00955	1.00416	0.982395	0.994786	0.991785	1.01233	1.0152	1.02309	0.989041	0.983395	1.01204	0.995557	1.00342	0.987494	1.00855	1.01961	1.0369	0.978337	0.967313		1.00221	0.982297	0.987682
4.533	1.01639	0.993564	0.931031	1.0001	1.00057	0.991049	1.00008	0.98369	0.972306	0.953821	1.00063	1.00888	1.00344	1.00782	1.0083	1.00023	0.994321	0.994076	0.996714	0.988643	1.00353	0.999651	0.975048	1.00588	1.02412	1.00134	0.982179	1.01666	1.01195	1.02569	0.96313	0.958423	1.00037	0.989718	0.979637	0.992663
4.567	1.0092	0.992129	0.925475	1.00215	0.987064	0.988849	0.98712	0.980005	0.960956	0.955821	1.00293	1.01117	1.01105	1.01653	0.991378	1.00044	0.998818	0.997512	1.00412	1.01055	1.00963	0.977955	0.982679	0.993959	1.00844	0.997727	1.00294	1.00762	1.00383	1.02347	0.952665	0.966405	1.00322	0.982514	0.989365	0.983315
4.6	1.01704	0.998463	0.928056	1.02787	0.988594	0.989949	0.995341	0.982855	0.985785	0.931868	0.994032	0.996876	1.00173	1.00782	0.995319	1.00515	0.994321	0.990836	1.02395	1.01131	1.01141	0.977283	0.98858	1.00346	1.00957	0.989957	1.00344	1.00267	1.02073	1.02519		0.951436	1.02001	0.983866	0.989176	0.988586
4.633	1.01816	0.991955	0.933333	1.02833	1.00068	1.00012	0.994322	1.00232	0.96867	0.945712		0.995453	1.00674	1.01326	1.00484	0.997766	0.994786	0.98578	1.00761	1.00451	1.00353	0.985597	0.977789		1.00252	0.999336	1.01387	1.01732	1.007	1.03175	0.958676	0.95123	1.00675	0.961183	1.00248	0.994557
4.667	1.00649	0.994404	0.931984	1.03422	0.982473	1.01009	1.00374	1.0019	0.971682	0.953821	0.992537	1.00517	1.01669	1.01154	0.999261	0.991822	1.00518	1.00028	0.983777	1.00322	1.00152	0.981202	0.997433	1.00245	0.995477	0.975831	0.990402	0.996796	1.00653	1.03054	0.946331	0.975088	1.00391	0.969541	0.976788	0.988296
4.7	1.01163	0.999898	0.917896	1.01412	0.995271	1.01229	0.999837	0.989563	0.98046	0.93979	1.00038	1.00584	1.01758	1.01743	1.00531	0.996535	0.999284	0.993127	1.00782	1.0152	1.00553	1.01141	0.976061	1.01881	0.9701	0.99706	0.997919	1.00221	1.02456	1.02327	0.948702	0.974095	1.00322	0.972327	0.981463	0.977259
4.733	1.01005	0.99094	0.938494	1.02225	1.00662	0.995982		1.00089	0.973629	0.954274	0.983822	0.996402	1.00396	1.0157	1.00714	0.996535	1.00611	1.00209	0.983477	1.02329	1.02457	0.972216	0.986136	0.9881	0.996879	0.975831	1.00103	1.01481	1.02297	1.02569	0.949193	0.965206	1.00773	0.990394	0.980817	0.970298
4.767	1.0107	0.995245	0.960917	1.03131	1.00012	1.0099	1.00188	1.00131	0.974253	0.948993	1.00698	1.00699	1.01175	1.01788	1.00042	1.00023	0.996842	0.995418	0.993648	1.00948	1.03394	0.966001	0.992963	0.996385	1.01774	1.0124	0.993309	1.00986	1.01868	1.02034	0.952258	0.946931	1.00371	0.995768	0.99659	0.976764
4.8	1.00193	0.995245	0.96917	1.01776	0.98408	0.998638		0.995609	0.988798	0.957555	0.989547	1.00699	1.01543	1.02096	0.990899	0.997467	1.00883	0.991981	0.974029	1.03107	1.03037	0.976414	0.991741	0.990232	1.01004	1.00927	1.00083	0.993819	1.00336	1.04296	0.949887	0.969093	1.01647	1.00385	0.997046	0.957776
4.833	0.996986	0.992795	0.966194	1.01392	0.996059	1.00148	1.00451	0.992169	0.981967	0.951633	0.997386	0.983529	1.02689	1.01379	1.00273	1.00146	1.00817	1.00209	0.963647	1.01023	1.02584	0.981284	0.991025	1.01195	1.01502	0.960097	1.00274	1.00398	0.998875	1.04004	0.932022	0.970789	1.0096	1.02028	0.988877	0.958766
4.867	0.996986	0.991186	0.943656	1.01009	0.999119	0.978305	1.00289	0.986296	0.972123	0.944805	0.996328	0.994112	1.01721	1.01244	0.999261	1.00812	1.0179	1.00276	0.986668	1.0071	1.00196	0.980136	0.986345	1.01973	0.98964	0.980188	1.00423		1.00924	1.03226	0.942691	0.98187	1.01029	1.02374	0.971167	0.970298
4.9	1.00259	1.00564	0.951514	1.03825	0.991993	0.995527	0.991019	0.993004	0.977265	0.938243	0.98787	0.984003	1.01569	1.01743	0.989943	1.0071	1.01247	1.00964	0.941773	1.01801	1.03215	0.992091	0.993679	0.990024	0.999797	1.00558	1.01266	1.00688	0.990287	1.03297	0.941218	0.96959	1.01578	1.02422	0.990891	0.980142
4.933	0.989992	0.99423	0.939053	1.0446	0.999829	0.997727	0.989157	1.00652	0.972564	0.948805	0.986994	1.01003	1.01291	1.02966	0.995319	0.989571	1.01135	1.0267	0.958412	1.00657	1.01595	0.986073	0.977912	0.994669	0.982788	0.99259	1.00373		1.0099	1.03661	0.941218	0.96959	1.00793	1.0175	0.97493	0.981131
4.967	0.995402	1.00749	0.946237	1.03104	1.00226	0.987105	0.969905	0.998042	0.98046	0.952086	0.983641	1.01137	1.01138	1.0225	0.997909	0.99942	1.02539	1.00304	0.942284	0.990921		0.99114		0.997807	0.980531	1.00083	0.980768	0.996332	0.993924	1.03761	0.938763	0.972484	1.02383	1.0052	0.991993	0.979442
5	1.00081	1.00732	0.954013	1.02206	0.989644	0.999471	1.00043	0.993177	0.966981	0.950993	0.986813	0.979226	1.02456	1.02069	1.0128	0.991523	1.0224	1.00466	0.940028	1.00138	1.02762	0.999929		1.01124	0.998669	0.987096	0.974455		0.985336	1.05024	0.943301	0.983566	1.01058	1.00798	0.991348	0.982325
5.033	1.00259	0.995912		1.0374	1.00901	0.985549	1.00391	1.00183	0.972747	0.952539	0.995271	0.999444	1.01873	1.01615	1.02463	1.00587	1.01519	0.997987	0.954711	1.00344	1.01215	0.988844	0.974752	0.99902	1.00995	0.996474	0.992105	1.00603	1.02232	1.03368	0.930668	0.959211	1.00606	1.00357	1.00172	0.981336
5.067	0.993353	0.983068	0.954292	1.03085	1.00658	0.975838	1.01248	1.00895	0.96867	0.955821	0.988671	1.00478	1.01398	1.02512	1.01607	1.00116	0.998705	1.01019	0.944241	0.995347	1.00174	0.968296	0.979431	0.995588	0.991817	0.975441	0.985585		0.996359	1.03853	0.928501	0.993363	1.01244	1.01682	0.979148	0.980636
5.1	0.996058	0.998782	0.946155	0.998317	1.00099	0.974283	1.0129	0.997207	0.96654	0.945712	0.987614	0.995338	1.02062	1.01398	1.00655	0.991523	1.00049	1.0081	0.929134	0.980236	1.00784	0.987221	0.986049	1.02287	1.017	1.00585	0.989197	1.01434	1.01036	1.0356	0.938272	0.989972	1.02618	1.02008	1.00127	0.977054
5.133	0.982997	0.995737	0.958221	1.03805	1.01532	0.980505	1.00103	0.997625	0.977007	0.968117	0.994395	0.990954	1.01327	1.03255	1.00751	1.00536	1.00929	1.01916	0.962837	0.981755	1.01468	0.983498	0.98116	0.996299	0.988157	0.979797	0.985086	1.01079	1.02185	1.04752	0.93541	0.992661	1.02785	1.02335	1.00548	0.948018
5.167	0.998763	0.995737	0.959174	0.980927	1.00621	0.986005	1.00637	1.00836	0.973188	0.965477	0.978461	0.986374	1.02018	1.03102	1.00798	1.00608	1.00638	1.00142	0.978031	0.964588	1.00584	0.959704	0.987061	0.998726	1.02058	1.0104	0.978566	1.00267	1.01381	1.00319	0.946857	0.996754	1.02167		0.998416	0.966016
5.2	0.997371	0.997941	0.973739	0.978216	0.996475	0.995715	1.01579		0.97833	0.969664	0.9863	0.996483	1.02752	1.02666	1.0054	0.997169	1.00638	1.00486	0.985434	0.958329	1.01089	0.98809	0.980653	0.998726	1.00217	0.993727	1.00083		1.01783	1.02096	0.943301	0.991462	1.01078	1.03449	0.9896	0.986897
5.233	0.990184	0.990418	0.98648	0.96989	1.00864	0.987105	1.01333	1.00961	0.968046	0.970305	0.996691	0.999722	1.02493	1.01615	0.99588	0.984559	1.02333	1.00304	0.977731	0.959625	1.00383	0.984843	0.992963	1.01044	0.995396	0.984349	0.994306	0.990921	1.021	1.02389	0.935901	0.995059	1.01009	1.01825	0.970333	0.985003
5.267	0.992425	0.989403	0.985329	0.977093	1.00603	0.999927	1.01561	1.00249	0.984097	0.964836	1.00048	0.990954	1.02251	1.01552	0.994247	0.997678	1.01069	1.00257	0.98071	0.946348	0.998997	0.991731	0.992247	1.01459	0.997847	0.990509	0.988285	1.0094	1.0309	1.01511	0.931854	0.993157	1.00606	1.03449	0.992261	0.963917
5.3	0.998491	1.00673	0.988107	0.963537		0.978761	1.01213	0.994429	0.978954	0.987242	0.997749	0.997432	1.00674	1.01552	0.994725	1.0026	1.00348	1.00466	0.970328	0.945811	0.998256	0.977677	0.992753	1.00408	0.988545	0.988233	1.00162	1.0094	0.978799	1.02309	0.946366	1.00544	1.02757	1.01344	0.985649	0.953869
5.333	1.00278	0.996752	0.989258	0.975698	1.01603	0.990938	1.02215	0.994011	0.984097	0.988976	0.992206	0.993048	1.0227	1.01751	1.00675	0.989993	1.01406	1.00695	0.96088	0.955422	0.995946	1.00052	0.979012	1.00165	1.0126	0.999888	0.98106	1.02946	1.02549	1.02723	0.943013	0.997747	1.01362	1.02036	0.990324	0.973061
5.367	0.989256	0.993882	0.984655	0.978409	0.988453	0.964194	1.01544	1.00148	0.985162	0.982867	0.997492	0.991232	1.01992	1.00917	1.0005	0.99738	1.01069	1.00123	0.974541	0.94894	1.00688	0.994781	0.968727	0.985587	1.01439	0.978383	0.989283	0.989992	1.00224	0.99754	0.949228	0.982076	1.01529	1.0243	1.02244	0.977139
5.4	0.976195	0.97656	1.01819	0.966441	1.00603	0.972805	1.01052	1.00836	0.96441	0.977773	0.988596	0.990954	1.02771	1.01154	1.013	0.99789	1.03194	1.00056	0.961391	0.954663	1.00405	0.979579	0.977789	0.990943	1.00602	0.96351	0.98758	1.01639	1.00495	1.03117	0.938559	0.976287	1.01785	1.0095	1.00537	0.956052
5.433	0.993545	0.990171	0.987235	0.962414	1.00107	0.965939	1.01561	1.01198	0.968046	0.976492	0.993444	0.998577	1.01695	1.00718	1.00675	0.988252	1.00984	1.01181	0.966838	0.939552	1.00963	0.985597	0.992753	1.00165		0.962844	0.980768	1.00557	1.00858	1.0251	0.951192	1.01073	1.01029	1.02315	0.995645	0.971867
5.467	1.00633	0.99955	1.00057	0.959238	0.994125	0.953761	1.01154	0.978825	0.988798	0.981961	0.988777	1.01279	1.01802	1.02422	1.00117	0.993898	1.0015	1.00218	0.942284	0.946033	1.02131	0.978906	0.972307		1.011	0.95943	0.98297	1.00221	1.00971	1.03217	0.944774	0.999358	1.02639	1.0097	0.986829	0.944025
5.5	1.0068	0.993636	1.00593	0.972136	1.00584	0.954405	1.01256	0.991924	0.969369	0.98132	0.990272	0.998299	1.02404	1.00583	1.00348	0.981798	1.01255	1.01505		0.954885	1.0173	0.98053	0.974036	0.998015	1.01486	1.0086	0.972339	1.00603	0.990559	1.04096	0.950497	1.02251	1.00106	1.01642	0.994999	0.955967
5.533	1.0068	0.984257	0.988863	0.974189	0.992147	0.948639	1.00781	0.995365	0.981967	0.987883	0.96668	0.98819	1.01327	1.00321	1.00627	0.990926	0.999717	0.998264	0.969094	0.936422	1.01573	0.984925	0.980653	0.988811	1.00602	0.979797	0.985877	1.00286	0.989437	1.00662	0.946738	0.994356	1.02403	1.01921	0.993897	0.938464
5.567	1.00587	0.994651	0.992989	0.954361	1.00412	0.952583	1.00433	0.987476	0.975577	0.993351	0.977328	0.994667	1.00333	1.01698	1.0007	0.99687	1.01414	1.01047	0.981732	0.959625	1.0112		0.989506	1.01074	1.00649	0.989647	0.989283		0.984951	1.04024	0.95385	1.00184	1.02334	1.01268	1.00739	0.964617
5.6	1.00112	0.990099	1.00085	0.95866	1.01323		1.00247	1.00888	0.961656	0.985883	0.972042	0.986374	1.00897	1.01045	0.994923	0.990926	1.00262	1.00407	0.993436	0.964811	1.02466	0.9854	0.970072	1.01245		0.952603	0.972545	0.996796	0.970947	1.0361	0.936679	1.03699	1.01696	1.01825	1.01005	0.937475
5.633	0.997755	0.993216	0.983027	0.969697	1.00196	0.957438	1.00061	0.987894	0.963162	0.999914	0.983929	0.987994	1.01105	1.00321	1.00838	1.00918	1.00712	1.00178	1.00258	0.962218	1.00667	0.995059	0.967628	1.00245	1.01081	1.00063	0.97836	1.00762	0.980657	1.02469	0.94457	1.03149	1.00224	1.01364	1.00051	0.955967
5.667	1.00494	0.989751	0.97632	0.958195	0.987371	0.953038	0.976439	0.986886	0.965733	0.991992	0.970985	0.97903	1.0201	0.999491	1.01396	0.989694	1.006	1.00226	0.993436	0.958552	0.99878	0.979463	0.980653	1.00659		1.0015	0.981474	0.993627	0.999804	1.0369	0.964112	0.998244	1.00106	1.00615	1.01867	0.940358
5.7	0.994122	0.990592	0.980923	0.952773	0.999535	0.947727	1.01002	0.983028	0.971499	0.995086	0.966937	0.995338	1.01795	1.00583	1.01491	0.982009	1.01639	1.00483	1.00986	0.9497	1.02013	0.97297	0.987481	1.00417	1.011	0.982544	0.978859	1.01032	1.00905	1.03297	0.966195		1.00155	1.0173	1.00978	0.935786
5.733	0.993194	1.00158		0.952115	1.01405	0.96256	0.996884	0.992097	0.963162	0.992898	0.983491	0.984084	1.03005	1.00212	1.01443	0.986001	1.0089	1.00293	1.01778	0.954126	0.998256	0.985006	0.994605	1.02509	1.01852	0.979131	0.987081	0.998381	1.00093	1.02398	0.964519	0.991462	1.00037	1.00846	1.01373	0.954279
5.767	1.00309	1.002	0.979296	0.95351	1.01513	0.968516	1.00876	0.981186	0.962097	1.00056	0.983929	0.993719	1.01428	1.01589	1.01232	1.00179	1.00189	1.00407	1.01233	0.939015	1.01425	0.986827	0.989925	0.981739	1.01353	0.975912	1.00473	1.01079	1.01941	1.02741	0.971224	1.01222	0.997037	1.02354	1.00446	0.947318
5.8	1.0044	0.99997	0.978622	0.965671		0.959449	0.98891	0.987059	0.95802	0.991352	0.983491	0.9859	1.0158	1.01281	1.01607	0.982519	1.00169	1.00731	1.01778	0.96557	0.973637	0.982432	0.96927	0.989313	1.00423	0.98482	1.01075	1.00986	0.995974	1.02448	0.947145		0.998014	1.02748	0.995377	0.948308
5.833	1.00869	1.00242	0.983225	0.980349	1.00711	0.974283	1.00978	0.988067	0.97407	0.97732	0.978023	1.00296	1.008	1.02069	1.0228	0.98324	1.00375	1.01055	1.01182	0.96557	0.989105	0.996289	0.977109	1.00174	1.0031	0.976107	0.996508	0.997917	1.021	0.999844	0.97429	0.998946	1.01293	1.02585	1.01529	0.967005
5.867	1.00915	1.01197	0.973739	0.971093	1.01188	0.970983	0.995269	0.99394	0.974512	0.979508	0.987357	0.989139	1.01168	1.01345	1.02164	0.977085	0.995605	1.00293	1.01212	0.954126	0.993943	0.989401	0.977109	0.981028	1.01805	0.988233	0.995803	1.01369	0.97617	1.01277	0.975966	0.994151	1.00301	1.02912	1.0018	0.944725
5.9	1.00934	1.00935	0.965881	0.962302	1.01621	0.979594	1.01037	0.997797	0.970693	0.995539	0.9797	0.996287	1.01517	1.0023	1.02096	0.986722	1.00282	1.00846	1.02374	0.967403	0.998997	0.990746	0.99258	1.01538	1.00968	1.00197	0.997506	0.997261	0.997561	1.0154	0.97666	0.991753	0.996144	1.00568	1.00336	0.96779
5.933	1.00057	1.01281	0.972309	0.975777	1.01188	0.977849	0.995443	0.999395	0.974953	0.984977	0.981996	1.00505	1.02251	1.00257	1.02538	0.98375	1.0015	0.99882	1.02723	0.960922	0.987842	0.999536	0.978122	1.00174	1.00921	0.993256	0.992896	0.996332	0.995974	1.01933	0.975272	0.995349	1.00753	0.998752	0.999785	0.949297
5.967	0.999452	1.00977	0.977192	0.972601	1.02017	0.963739	1.00503	1.00753	0.972382	0.98343	0.981996	1.00782	1.01802	1.01825	1.0402	0.985702	0.990641	1.00617	1.02352	0.991143	0.985315	1.00183	0.973949	1.00639	1.02171	0.978659	0.988079	1.00828	1.007	1.00641	0.965501	0.989561	1.00753	1.01614	1.00575	0.954363
6	1.00076	1.01526	0.989176	0.976242	1.02125	0.97986	1.00953	1.01382	0.968928	0.987164	0.979186	1.00438	1.01283	1.01671	1.00145	0.986001	1.00964	1.01857	1.02969	0.973977	1.00584	1.0071	0.963874	0.989313		1.00358	0.990487	0.994747	1.02549	1.00955	0.956018	0.996052	1.0094	1.02748	0.997125	0.953869
6.033	1.00011	1.00715	0.98505	0.987745	1.01666	0.980505	1.00791	1.0077	0.975577	0.982336	0.969414	1.00782	1.03183	1.01518	1.02232	0.993388	1.00197	1.01513	1.01161	0.962218	0.990586	0.981284	0.975171	1.00639	1.01719	0.977521	0.989283	1.00445	1.01446	1.0049	0.966771	1.02231	1.01371	1.02816	1.00704	0.957247
6.067	0.994699	0.999376	0.981318	0.978023	0.993786	0.980049	1.01385	1.02188	0.986926	0.988258	0.98112	0.988746	1.0165	1.02171	0.99588	0.981798	0.999717	1.01122	1.01531	0.962755	1.00427	1.01169	0.966825		1.00723		0.983469	1.00669	1.01717	1.00269	0.977032	0.981579	1.00448	1.0171	0.987775	0.964207
6.1	0.995163	1.01019	0.977389	0.9769	0.9936	0.98096	1.00732	0.99679	0.989056	0.98543	0.9739	1.00782	1.02277	1.01953	0.997512	0.981798	0.993356	1.01122	1.0185	0.986717	0.993853	1.00155	0.988913	1.02417	1.01315	0.972027	1.00062	1.00464	0.986729	1.01946	0.974171	1.00763	1.01273	1.01431	0.997959	0.954363
6.133	1.00104	1.00715	0.976715	0.981857	1.00505	0.98316	0.995865	1.01055	0.986926	0.986977	0.99133	0.990365	1.02062	1.02632	1.00934	0.989694	1.01143	1.01371	1.00986	0.990606	0.99943	0.993714	0.988913	1.01225	1.00272	0.976579	0.984673	0.990921	1.01737	1.00875	0.981774	1.00015	1.00419	1.01988	0.98842	0.947898
6.167	0.998524	1.01729	0.989455	0.991579	1.02054	0.963283	1.0102	1.01736	0.984172	0.983242	0.993444	0.994471	1.02018	1.00422	1.02069	0.989184	0.997002	1.01782	1.0034	0.976032	1.00858	0.987696	0.979344	1.01316	1.02245	0.974774	0.984673	0.997917	1.02119	1.01097	0.966076	0.973393	1.00704	1.02518	1.00237	0.965111
6.2	0.998524	1.00225	0.979017	0.969232	1.01811	0.965483	1.0051	1.01861	0.977083	0.995086	0.973281	0.992655	1.02385	1.01273	0.987518	0.991435	1.0074	1.01533	1.00956	0.978625	1.0091	1.00357	0.988703		0.99933	0.984349	1.00232	0.998574	1.02232	1.00904	0.968938	0.986375	1.00371	1.00759	0.994197	0.972856
6.233	1.0044	1.00022	0.985247	0.964275	1.01748	0.98096	1.01002	1.01761	0.976018	1.00037	0.963071	0.994945	1.01112	1.01953	1.0251	0.992667	1.00243	1.01067	0.999606	0.983588	0.998473	1.00472	0.986259	1.0076	1.01249	0.985015	0.997214	0.994091	1.01017	0.974915	0.977032	0.981288	1.0198	1.02335	0.994654	0.963218
6.267	0.992458	1.01712	0.983899	0.978023	1.0183	0.992682	1.018	1.01031	0.980278	0.99882	0.991949	1.00715	1.01936	1.00621	1.0128	0.992667	0.992311	0.999884	0.980287	0.98618	0.986795	1.00959	0.973443	0.99902	1.01879	0.972223	0.989988	0.995211	1.00046	1.01076	0.964196	0.982487	1.02432	1.00691	0.977779	0.96709
6.3	1.00243	0.997172	0.994732	0.996729	1.02983	0.975649	1.01308	1.01031	0.98968	0.993351	0.984911	1.00095	1.01892	1.00838	1.02347	0.993388	0.993629	1.01896	0.995393	0.983051	1.00836	1.0004	0.98474	1.02731	1.01606	0.984349	0.993102	1.00286	1.01036	1.02347	0.976135	0.992866	1.01765	1.02315	1.00548	0.965896
6.333	1.0083	1.01939	1.00537	0.992429	1.01199	0.988471	1.00553	1.01375	0.992875	0.986523	0.975758	0.994749	1.01595	1.02107	1.00261	0.99738	0.99456	1.01162	0.992414	0.966107	1.00531	1.00892	0.985246	1.00802	1.00431	1.00197	0.996715	0.992506	1.01578	1.0057	0.965873	0.967107	1.00086	1.01873	1.00392	0.958935
6.367	1.00587	1.00596	0.984573	0.987665	1.02352	0.988471	1.01248	1.01476	0.999523	0.990633	0.972148	1.00924	1.00753	1.0121	1.01559	0.993177	1.0029	1.01734	0.995604	0.951533	0.999737	1.01216	0.989209	1.0163	1.00657	0.985291	0.994306	0.983924	1.00971	0.981359	0.993221	0.986581	1.01078	1.00508	0.996857	0.979817
6.4	1.01221	1.00452	0.994058	0.983366	1.00505	0.978949	1.01469	1.0077	0.984796	0.987805	0.979806	1.00028	1.01398	1.00639	0.995401	0.992667	1.00111	1.01829	1.00352	0.926497	1.01015	1.0071	0.977406	1.0258	1.01381	0.971085	1.00012	0.99923	0.993924	0.989432	0.982265	0.98927	0.997323		0.999061	0.968284
6.433	1.01472	1.01002	1.00537	0.975698	0.999567	1.00285	1.01494	1.01726	0.984172	0.993274	0.972148	1.0081	1.00448	1.01581	0.987518	0.983539	1.00158	1.00103	0.990158	0.937182	0.977121	0.999257	0.978628	1.0358	1.02377	0.963591	1.00133	1.00959	0.993459	0.987215	0.998454	0.976989	1.00439	1.02295	0.994386	0.963712
6.467	1.02983	1.01205	0.989455	0.982901	1.01173	1.00065	1.01248	1.00753	1.00129	0.98143	0.950233	1.00324	1.01981	1.01844	1.0079	0.99687	1.00608	1.01276	0.987179	0.943126	1.003	1.005	0.9769	1.02044	1.01015	0.980464	0.986084	0.987094	1.00429	1.01356	0.979894	0.992866	1.00606	1.00815	0.981809	0.97475
6.5	1.02376	1.0096	0.986003	0.969152	1.0111	0.999549	1.00222	1.00895	1.00511	0.99418	0.985274	0.999607	1.01443	1.01165	1.03414	0.980057	0.99999	1.02382	0.978753	0.931145	1.01468	0.994862	0.967331	1.01944	1.01852	0.964924	0.995511	0.993162	1.01466	1.01407	0.985127	1.00304	1.00204	1.00536	0.979148	0.989371
6.533	1.00603	1.00774	0.996837	0.969152	1.00002	0.987371	1.01919		1.00103	0.980789	0.987207	0.983969	1.03361	1.00947	1.02184		1.00224	1.02335	0.971562		1.02183	1.01236	0.974455	1.01408	0.993333	0.974303	0.98629	0.999038	0.991216	0.984789	0.959371	0.98497	0.995168	1.01093	0.978046	0.985293
6.567	0.987559	1.00326	1.00029	0.969152	1.02307	0.982972	1.01758	1.00812	0.988432	0.975696	0.972949	1.01153	1.02778	1.01382	1.01953	0.984471	0.999524	1.01505	0.977519	0.935034	1.01141	1.00662	0.980357	1.01429	0.989012	0.987567	0.978566	0.997453	1.021	0.990437	0.974171	0.970498	0.993501	1.02852	0.989978	0.991059
6.6	1.03037	1.01932	0.9862	0.983558	0.998114	1.00266	1.01206	1.01298	1.00404	0.994555	0.989065	1.01201	1.02582	1.0169	1.01252	0.989184	1.0131	1.01687	0.976286		0.99721	1.01283	0.981073	1.01015	0.992204	0.966809	0.979065	1.00511	0.989437	1.00579	0.971309	0.981579	1.00273	1.03688	0.966303	0.978827
6.633	0.999771	1.01054	0.989176	0.984489	1.01117	1.00524	1.00553	1.01038	1.00298	1.0012	0.989503	1.00533	1.02923	1.00729	1.0251	0.989396	0.998399	1.02631	0.959646	0.934275	1.0071	1.00385	0.985962	1.01258	1.00696	0.973441	0.975659	0.962551	1.00158	1.00336	0.985127	0.98468	0.99281	1.0413	0.989789	0.997031
6.667	0.988951	1.00749	0.992908	0.983831	1.01658	1.00505	0.991369	1.01524	0.995263	1.0032	0.982283	1.01039	1.02619	1.01011	1.01626	1.00375	0.986882	1.01458	0.971051	0.948311	0.99721	0.99601	0.983011	1.02258	1.02031	0.975522	0.972752	0.984389	1.014	1.02335	0.964891	0.997456	1.00439	1.01853	0.984469	0.991059
6.7	1.00901	0.995245	0.982271	0.985612	1.02793	1.0077	0.976614	1.01156	1.0036	0.999008	0.985893	1.01335	1.01561	1.00159	0.998189	0.988165	0.988665	1.01782	0.966838		1.03203	0.993436	0.985962	1.01965	1.00151	0.986039	0.993309	0.9898	1.01578	1.01436	0.990156	0.986375	0.998014	1.02968	0.988877	0.982905
6.733	1.00452	1.01012	0.975564	0.977943	1.02091	1.01275	0.963125	1.02532	0.994198	0.979696	0.974006	1.02507	1.01624	1.00095	1.01579	1.00693	0.99999	1.01181	0.965816	0.945719	1.02466	0.98053	0.98006	1.02308	0.979242		1.00323	1.00286	1.0027	1.019	0.986396	0.981288	0.997728	1.02132	0.974473	0.994932
6.767	1.00901	1.00665	0.986874	0.986735	1.01505	1.0121	0.943626	1.01542	0.997028	0.99882	0.974882	1.01402	1.00136	1.02171	0.995401	0.988886	0.998399	1.01248	0.965093		0.979954	0.989238	0.981789	1.02864	0.99193	0.971166	0.976863	0.983732	1.01195	0.991944		0.986169	1.01716	1.02498	0.995755	0.992748
6.8	1.01843	1.00868	0.992908	0.991034	1.02289	1.00129	0.942011	1.02758	1.00687	0.983695	0.978311	1.01583	0.995984	1.01229	1.0128	0.995551	0.99297	1.01019	0.972284	0.934275	1.01782	0.988565	0.971714	1.02086	0.989206	0.978935	0.972752	0.990264	1.01895	1.02314			0.996549	1.04544	0.964099	0.999009
6.833	1.02095	0.969907	0.997511	0.99328	1.02397	1.00679	0.977036	1.02247	1.01183	0.973774	0.991255	1.02326	0.993386		0.978958	0.995253	1.00495	1.00304	0.975774	0.933738	1.02087	0.99688	0.990641	1.015	0.989673	0.98074	0.973956	0.988679	1.02773	0.997089		0.999443	1.00813	1.04448	0.978046	0.996826
6.867	1.02906	1.0097	0.993582	0.99328	1.02028	1.00615	0.963299	1.03137	1.0191	0.995992	0.982796	1.02049	0.98129	1.02035	0.972905	0.995041	0.991846	1.01639	0.975986		1.04423	1.0031	0.988197	1.01864	0.998041	0.993808	0.998624	0.997725	1.00476	1.00194		0.995349	1.00744		0.971435	1.01602
6.9	1.03084	1.0097	0.995209	0.981585	1.02875	1.00835	0.985607	1.02449	1.01183	1.0052	0.968976	1.00438	0.988822	1.02977	0.998865	0.971053	0.982577	1.01	0.984923	0.951441	1.01656	0.998503	0.960207	1.01642	1.0189	0.983763	0.99742	1.00445	1.04351	1.00144		0.99105	1.00273	1.02152	0.984925	1.01145
6.933	1.0439	1.01663	1.00164	0.995526	1.0146	1.01119	1.0102	1.02709	1.01147	0.997726	0.979005	1.01173	0.990528	1.01664	0.98031	0.995762	0.991846	1.01047	0.983901		1.0214	0.980251	0.996037	1.024	0.998702	0.981763	0.995717	0.999038	1.00476	0.993364		0.997045	1.00557	1.03564	0.977857	1.01215
6.967	1.0466	1.01663	1.00997	0.986269	1.03371	1.00103	0.983395	1.02004	1.01936	0.992976	0.986663	1.00553	0.988115	1.02099	0.976369	0.992069	0.984826	1.00771	0.984623	0.957163	1.03381	0.990189	0.988703	1.02864	0.988738	1.00072	1.00685	1.022	1.03585	1.00457		0.997542	1.02001	1.04285	0.984736	1.01552
7	1.04502	1.02069	0.986677	0.98104	1.01849	0.999015	0.97788	1.01559	1.02131	0.993164	0.989397	1.00391	0.981398	1.01138		0.990838	0.98979	1.00514	0.982667	0.942052	1.0315	0.984646	0.982085	1.02379	0.984418	0.987924	0.997627	1.01005	1.03005	1.0075		0.984062	1.00842		0.980328	0.98311
7.033	1.04409	0.992969	0.984573	0.98104	1.01046	1.00653	0.987542	1.0093	1.02557	0.985695	0.994064	1.01706	0.986854	0.99517	0.968963	0.990838	0.985485	0.992456	0.966027	0.959756	1.01656	0.980054	0.976184	1.02479	0.996912	0.98651	0.998332	1.01817	1.02147	1.01235		0.974677	1.01009	1.03489	0.979872	1.02298
7.067	1.04745		0.986874	0.974495	1.01199	1.00232	1.00391	1.00913	1.02256	0.996445	0.992387	1.01726	0.975388	0.988377		0.975256	0.985485	1.01039	0.963559	0.962663	1.0417	0.99601	0.968554	1.01923	0.989867	0.987176	1.00656	1.00286	1.01427	0.971657		0.993945	1.01224	1.03536	0.966838	1.01602
7.1	1.04811	1.00826	0.990803	0.987392	1.01722	1.01514	1.01375	1.0051	1.023	0.98743	0.991949	1.01477	0.975834	0.98331	0.966852	0.985192	0.985292	0.999329	0.967049	0.971514	1.03381	0.982153	0.962442	1.03195	0.986014	0.997027	0.991812	0.979906	1.00073			0.984765	1.00066	1.01845	0.981887	1.02467
7.133	1.06453	1.0048	0.991001	0.984216	1.00416	0.993704	1.02257	1.0134	1.03009	0.994898	0.987901	1.01457	0.981029	0.992994	0.963587	0.98222	0.989597	1.00991	0.981221	0.975403	1.02035	1.00892	0.980147	1.01245	0.983757	0.988314	0.998332	1.01322	1.01184	0.999428		0.970789	0.970819	1.03306	0.982343	1.00935
7.167	1.05595	0.995839	0.993582	0.990761	1.00785	1.00452	1.03876		1.02087	0.986789	0.988339	1.00972	0.979246	1.01029	0.962432	0.988165	0.988006	1.01821	0.964881	0.972274	1.02771	0.987024	0.974752	1.04074	0.979436	0.983292	1.00074	1.00267	1.02762	0.994075		0.995555	0.9983	1.04814	0.985004	0.999009
7.2	1.05371	1.02069	0.989653	0.98197	0.997403	1.01779	1.02078	1.00996	1.01014	0.975774	0.980938	1.01801	0.983811	1.01048	0.971668	0.980989	0.997275	0.997038	0.957901	0.982959	1.02771	0.987221	0.984111	1.03639	0.976244	0.996279	0.976571	0.998381	1.02874	1.00741		0.993654	1.02245	1.03536	0.992984	1.00527
7.233	1.04718	1.01071	0.994732	0.999552	1.01543	1.01157	1.02527		1.01741	0.982148	0.95206	1.00952	0.976464	1.019	0.978397	0.993599	0.989131	1.00877	0.959646	0.980903	1.01046	0.957211	0.98116	1.0086	0.973987	0.982544	0.99152	0.999502	1.01845	1.00327		0.991958	1.00635	1.0247	0.994732	0.998515
7.267	1.03907	0.982996	0.993384	0.990954	1.01028	1.01248	1.02815	1.00753	1.01315	0.971852	0.964203	1.00399	0.970639	1.02163	0.988392	0.972583	0.980794	1.00762	0.97722	0.972811	1.03255	0.97174	0.970369	1.03861	0.971068	0.967476	0.981388	1.00491	1.03377	1.01206		0.990965	1.01017	1.03421	0.979683
7.3	1.05054	0.987475	1.00652	0.986927	0.999829	0.995449	1.02229	1.00669	1.02851	0.983055	0.969308	1.01915	0.971715	1.02317	0.952635	0.987443	0.99138	1.00628	0.962114	0.983496	1.0295	0.990664	0.976777	1.04447	0.98582	0.982544	0.991727	1.00603	1.02368	1.02084		0.965206	1.01606	1.03162	0.977479	1.00338
7.333	1.04923	1.00235	1.00326	0.975425	1.00875	1.00808	1.02246	0.998388	0.998276	0.965477	0.981633	1.01295	0.965444	1.00939	0.994841	0.984981	0.995878	1.00972	0.947219	0.965478	0.987842	0.986073	0.986345	1.02103	1.00197	0.96312	0.970465	0.992506	1.02256	1.02013		0.998946	1.03834	1.0247	0.968853	1.00169
7.367	1.04336	0.985866	1.00096	0.992349	0.995687	0.99746	1.02773	0.989492	1.00095	0.965742	0.987976	1.00837	0.966335	1.01356	1.00898	0.977806	1.00449	1.00237	0.961092	0.969904	0.987625	0.975938	0.986345	1.04246	0.981112	0.971556	0.991021	1.00379	1.02638	1.01407		0.967107	1.01822	1.03114	0.982343	1.00428
7.4	1.04764		0.995883	0.98197	0.999381	0.994615	1.02289	0.995365	0.995188	0.976039	1.00136	1.01639	0.966965	1.01945	0.988112	0.987443	0.991846	1.00676	0.929346	0.969144	1.01656	0.980727	0.962023	1.04903	0.980919	0.964453	0.9823	1.0121	1.01014	1.02456		0.977692	1.01635	1.0274	0.97877	1.01243
7.433	1.03775	0.985272	1.00604	0.988243	0.991545	0.994804		1.00895	1.00279	0.972492	1.00391	1.00885	0.963292	1.02054	0.99715	0.986424	0.994367	1.01363	0.914963	0.972051	1.03055	0.984171	0.994185	1.01367	0.973212	0.9889	0.98421	1.00109	1.02592	1.0285		0.977195	1.01233	1.01212	0.986751	1.01771
7.467	1.04606	1.00606	0.997708	1.00385	0.984157	0.999015	1.02391	1.01139	1.02212	0.961102	1.00435	1.00513	0.964183	1.00894	1.00965	0.990416	1.00111	0.986451		0.967626	1.02445	0.97748	0.982888	1.01609	0.976404	0.993451	0.968968	0.995019	1.03292	1.03506		0.982282	1.02635	1.02394	0.992717	1.02755
7.5	1.03571	0.986287	1.00442	0.996184	0.995687	1.00304	1.02246	1.01239	1.03993	0.970758	1.00118	1.01019	0.977355	1.01791	1.00945	0.993599	0.995026	0.999132	0.925345	0.985866	1.01656	0.976807	0.976987	0.976383	0.993881	0.987015	0.966061	0.978128	1.02321	1.00658		0.976989	1.00948	1.03787	0.981619	1.02467
7.533	1.04448	0.991781	1.00509	0.998895	0.990015	1.00414	1.01695	1.01642	1.03178	0.965289	1.00628	0.995697	0.964183	1.01528	1.02012	0.991647	1.00476	0.994747	0.927302	0.990829	1.01225	0.964574	0.994185	0.9868	1.00431	0.988153	0.990024	0.995948	1.03087	1.0185		0.986872	1.02204	1.01347	0.996212	1.02277
7.567	1.03524	0.991186	1.00739	0.989173	0.996135	1.00258	1.00778	1.02449	1.04224	0.965289	1.00883	0.999132	0.975649	1.01682	0.999938	0.998822	0.998207	0.994747	0.957302	0.984347	1.00488	0.985319	0.987568	0.991948	0.994542	0.992037	0.983711	1.0092	1.0219	1.02314		0.962517	1.00968	1.02971	0.991993	1.02924
7.6	1.04811	0.992201	0.997905	0.993745	0.993709	1.02914	1.00999	1.0249	1.04419	0.952086	1.00417	1.00533	0.969824	1.01682	1.00042	0.992368	0.993243	0.990361	0.940451	0.982514	1.0295	0.989713	0.997642	0.994375	0.994348	0.993175	0.987822	1.00789	0.965499	1.01658		0.985673	1.02342	1.02414	0.99777	1.03043
7.633	1.04633	0.99668	1.00021	1.00207	0.991097	1.01943	1.01677	1.03036	1.04676	0.954727	1.00822	0.998184	0.97153	1.01075	0.993208	1.00056	0.990335	1.01754	0.961004	0.974736	1.02466	0.999848	0.969147	0.994669	0.982982	0.967314	0.98421	1.00136	1.02546	0.984165		0.978685	1.01293	1.02414	1.00043	1.03809
7.667	1.04139	0.991186	0.99973	0.995718	0.988933	1.03252	1.02636	1.03279	1.04313	0.950087	0.989728	0.988746	0.976095	1.00876	0.989267	0.99585	0.993709	1.0081	0.95977	0.972903	1.02445	0.992009	0.983604	0.983663	1.00026	1.01327	0.994841	1.00565	1.01648	1.02335		0.982573	1.01676	1.03576	0.993552	1.00815
7.7	1.02991	0.985098	1.01104	0.984023	1.00498	1.02208	1.01779	1.03397	1.04588	0.940618	0.98929	0.99542	0.973052	1.00984	0.99715	1.00579	0.994367	0.986925	0.952067	0.964274	1.0295	0.99296	0.990518	1.00195	1.00704	1.00275	0.981801	0.99305	1.02256	1.02264		0.976784	1.01676	1.02394	1.00062	1.01561
7.733	1.03289	0.979184	1.01545	1.00955	0.990649	1.02163	1.00796	1.02734	1.0292	0.940806	0.982252	0.985785	0.986485	1.00939	0.999459	0.998611	1.01197	0.996367	0.949088	0.988773	1.02214	0.982826	0.982679	1.00316	1.00112	0.997922	0.978687	1.03131	1.00631	1.00951		0.991462	0.999681	1.0249	0.993552	1.01701
7.767	1.0286	1.00707	0.979132	1.00656	0.992813	1.02474	1.01347	1.04353	1.0324	0.952915	0.9929	0.993604	0.982366	1.00414	0.999938	1.00303	1.00608	1.00304	0.933982	0.978847	1.03508	0.980054	0.973826	0.990943	0.997266	1.00067	0.990523	1.00611	1.00631	1.01466		0.980877	1.01911	1.01097	0.981809	1.0187
7.8	1.03644	0.977328	0.991396	1.00161	0.995425	1.01878	0.99991	1.03363	1.03178	0.960196	0.97908	0.988075	0.981105	1.00677	0.986199	0.986212	1.00635	1.00036	0.954323	0.975496	1.04445	1.00377	0.986136	1.0058	1.00863	1.00114	0.990316	1.00341	0.998185	1.02657		0.992249	1.01716	1.03767	0.992639	1.0175
7.833	1.02945	0.977328	0.99715	0.99936	0.990834	1.02098	1.005	1.02431	1.03115	0.960461	0.990785	0.996565	0.982366	1.00541	0.990421	1.00405	1.0086	0.999213	0.95309	0.969996	1.03529	0.990189	0.986642	0.992867	0.998201	0.988738	0.990815	1.00117	0.990061	1.03072		0.977777	1.01244	1.03027	0.996212	1.03093
7.867	1.01751	0.972429	0.998777	0.998702	0.996244	1.01852	1.00704	1.02675	1.03648	0.965742	0.998262	1.00344	0.983257	0.992092	0.996474	1.00005	1.00616	1.00541	0.972197	0.997625	1.03351	1.00816	0.982469	1.01822	0.99754	1.00683	0.976778	0.999582	0.985303	1.02243		0.970087	1.02098	1.04257	0.997503	1.00288
7.9	1.0274	0.958991	0.989571	0.992815	1.01165	1.02208	1.00518	1.0233	1.04526	0.974945	0.993595	1.0064	0.98192	1.00496	0.992532	0.996149	1.01019	0.992537	0.952367	0.990606	1.0434	1.00032	0.964048	1.01287	0.983917	1.00408	0.985706	1.00117	0.989597	1.01758		0.965787	1.01037	1.01009	0.984925	1.02158
7.933	1.03262	0.961615	0.993977	0.997114	0.998671	1.01787	1.01561	1.02087	1.041	0.953633	1.00442	1.00316	0.982181	1.01611	1.01176	0.993686	1.01562	1.00676	0.951644	0.982514	1.03298	0.994108	0.973913	0.984374	0.973018	0.98552	0.992019	1.00051	0.992961	1.02143	0.965059	0.985056	1.02078	1.03747	0.995755	1.03093
7.967	1.01909	0.957136	1.01477	0.992157	0.99408	1.01878	1.01315	1.02212	1.04933	0.96593	1.00592	0.999525	0.985409	1.00324	0.986479	1.00014	1.01197	1.00447	0.982878	0.989532	1.02741	0.99296	0.984704	0.990943	0.976017	0.988072	0.97898	0.986982	0.999771		0.966939	0.98026	1.01155	1.03218	0.999061	0.991144
8	1.03663	0.959339	0.994174	0.992157	0.991468	1.01017	1.00967	1.02129	1.04445	0.964836	1.00971	0.992655	0.974834	1.01093	1.00965	1.01203	1.00569	0.986254	0.984623	0.987162	1.02614	1.001	0.99305	1.0063	0.979677	1.00106	0.985499	0.985669	1.00538	1.02729	0.973645	0.949619	1.02647	1.03353	0.991726	1.01392
8.033	1.02496	0.953671	0.997429	0.994403	0.980834	1.01283	1.02095	1.028	1.0425	0.948805	1.02116	0.992459	0.986931	1.00894	1.00571	0.980865	1.01197	0.997316	0.974964	0.978311	1.04897	0.9987	0.982259	1.01751	0.979015	1.00703	0.990316	1.00677	0.989597	1.04485	0.982027	0.981665	1.02078	1.01941	0.985303	1.00239
8.067	1.00174	0.949612	1.00299	1.00273	0.975796	1.0239	1.01315	1.02741	1.06086	0.963477	1.01544	0.995697	0.981105	1.01356	0.995237	0.991523	1.01019	0.99131	0.999518	0.987699	1.03804	0.999372	0.985926	1.01701	0.990575	0.994427	1.00004	0.995563	1.01667	1.02929	0.987056	0.983154	1.02981	1.00989	1.00301	0.995222
8.1	1.00985		1.00183	0.991884	0.994714	1.02436	1.01951	1.03043	1.05448	0.974039	1.01139	0.998462	0.974204	1.02624	0.995237		1.00972	0.990165	0.98339	0.981218	1.04287	1.01513	0.990099	1.01337	0.986528	1.01138	0.997833	0.982034	0.991375	1.04121	0.987259	0.980757	1.01371	0.996724	0.975764	1.02067
8.133	1.00827	0.957628	1.00183	0.987858	1.00229	1.01108	1.01807	1.03245	1.0684	0.973398	1.01244	1.00904	0.977617	1.0199	0.987354	0.9984	1.01066	0.987203	0.989559	0.990829	1.03403	1.0031	0.985926	1.02308	0.992171	1.0166	1.00174		1.01528	1.04707	0.992085	0.972279	1.02745	1.00759	0.984201	1.01273
8.167	1.02114	0.976139	1.01572	0.992349	1.00986	1.01905	1.01213	1.02397	1.0573	0.974039	1.01817	0.996172	0.976095	1.02125	1.00591	0.971738	1.01608	0.98902	0.976709	0.971292	1.03046	1.00539	0.986136	0.982155	0.982014	1.01452	0.979272	0.994635	0.991375	1.00788	0.989918	0.973769	1.03216	1.00623	0.98576	1.02018
8.2	1.02114	0.956962	1.02819	0.978601	0.996801	1.02986	1.02095	1.03554	1.03699	0.979055	1.02371	1.00513	0.988007	1.03214	1.00543	0.998487	1.0188	0.971282	0.97024	0.993958	1.02488	1.01074	0.99621	0.98316	0.975242	0.995094		0.993514	1.02097	1.03323	0.97847	0.979763	1.03952	1.00604	0.986862	0.995716
8.233	1.0315	0.972603	1.00691	0.987858	0.988517	1.01814	1.02952	1.03394	1.05988	0.977961	1.0267	1.01134	0.99643	1.02805	1.00965	0.992033	1.0086	0.990639	0.970751	1.00799	1.00889	0.973085	0.991531	1.00216	0.973646	1.00059	0.979272	1.00368	1.01014	1.01687	0.989833	0.975379	1.01891	1.01642	0.971813	1.00675
8.267	1.03327	0.981807		1.00002	0.988702	1.02098	1.01315	1.04082	1.04595	0.971774	1.02626	1.00123	0.997767	1.02017	1.00129	0.996746	1.02039	0.989297	0.974665	1.01501	1.01878	0.990664	0.976567	0.990232	0.994508	1.00381	0.979685	0.998269	1.01126	1.01323	0.989139	0.986751	1.04846	0.99951	0.991537	1.00745
8.3	1.03308	0.965326		0.984681	0.985457	1.01988	1.014	1.03453	1.04977	0.969774	1.01817	1.0079	0.998581	1.02913	1.01196	1.00761	0.998945	0.984716	0.986069	1.01501	1.02235	0.995732	0.998149	1.00094	0.992912	1.00039	0.98359	0.990152	1.0219	1.01445	0.98963	0.989355	1.01684	1.00623	0.977779	1.02615
8.333	1.02608	0.985518		0.981505	0.98762	1.01301	1.00662	1.02682	1.04258	0.973321	1.015	1.00399	1.0096	1.02035	0.995039	1.00167	0.997355	0.987481	0.966451	1.00746	1.02362	1.00911	0.998149	0.996802	0.98972	0.995841	0.992311	0.992201	1.03451	0.993537	0.983212	0.987454	1.02794	1.01037	0.989522	0.987767
8.367	1.02496	0.985518		0.990761	0.989784	1.0044	1.01494	1.04603	1.06182	0.979243	1.02645	1.00123	1.0053	1.03458	0.997628	0.993053	1.00775	0.980134	0.987515	1.01005	1.01446	1.00606	1.00038	1.00053	0.97205	1.01232	0.980683	0.993514	1.01172	1.02909	0.997233	1.00813	1.01302	1.0122	0.981998	1.01969
8.4	1.03532	0.994477		0.986269	0.991052	1.00285	1.01596	1.02035	1.06608	0.95793	1.02882	1.00075	1.01049	1.02561	0.994841	0.993053	0.993982	0.982228	0.982579	1.00066	1.01804	0.9987	1.00354	1.01789	0.986528	1.01554	0.99472	1.00256	1.02143	1.02009	0.984397	0.99105	1.00497	1.01248	0.981998	1.00626
8.433	1.0315	0.979604		0.995718	0.98844	1.00486	1.00679	1.02136	1.0464	0.95993	1.00056	0.997513	1.01739	1.04726	0.922453	0.983116	1.0143	0.988904	0.958748	1.00562	1.02362	0.989041	0.997136	1.01275	0.989059	1.01668	0.996629	0.964951	1.01911	1.01788	0.996742	0.98795	1.01586	1.00989	0.992828	1.00745
8.467	1.0468	0.978589		0.97403	0.995828	1.00239	1.00739	1.02313	1.04551	0.970039	1.01456	0.997987		1.02208	0.927352	0.985156	1.02151	0.979937	0.927302	0.99257	1.02057	1.00242	0.995914	1.01597	0.992251	1.00569	0.999536	0.966072	1.01911	1.00454	0.981045	1.00193	1.01468	1.01662	0.987964	1.01371
8.5	1.04455	0.982054		0.977864	0.983478	0.98536	0.98466	1.02557	1.04214	0.964305	1.02389	0.996842	1.01981	1.01881	0.934279	0.998997	0.996889	0.996252	0.948154		1.02026	0.995453	0.993173	1.00526	0.997701	0.99337	1.01839		1.01594	1.0308	0.976794	0.992044	1.02371	0.994812	0.989978	1.00745
8.533		0.982648		0.979917	0.993741	0.999927	0.973208	1.02699	1.04133	0.95729	1.00391	1.00628	1.02044	1.02189	0.920144	0.987618	1.00251	0.973261	0.94343	0.995922	1.0132	0.983892	0.993679	1.0094	0.992251	0.97736	0.993017	0.993786	1.04116	1.01495	0.98963	0.997833	1.02822	1.01009	1.00788	1.00169
8.567	1.05016	0.983489		0.977398	0.989599	0.996171	0.998397	1.02876	1.04603	0.960571	0.985862	1.01896	0.999027	1.02407	0.932646	0.994284	1.01562	0.994435	0.93326		1.00531	0.987336	0.992457	0.987684	0.97392	0.994508	0.980683	0.973261	1.03574	0.996464	0.999113	1.00912	1.0244	1.01845	0.99393	0.985378
8.6	1.03644	0.983068		0.962527	0.997172	0.999471		1.03304	1.05775	0.94918	1.01861	0.996842	1.01005	1.03105	0.926873	0.983925	0.992777	0.98681	0.912707	0.993329	1.02257	0.987811	0.99663	1.01062	0.998829	1.01782	0.995425		1.02015	1.02009	1.00414	1.024	1.02204	0.997318	0.996401	0.99691
8.633	1.05128	0.982894		0.969538	0.982473	0.99746	0.996534	1.03102	1.05668	0.950087	1.00566	1.01572	1.01246	1.02362	0.939853	0.979722	0.996616	0.991195	0.924111	0.99494	1.0091	0.997273	0.997642	1.01425	0.997233	1.00389	1.00465	0.994907	0.995782	1.02624	1.00148	1.01152	1.01871	0.995488		0.968574
8.667	1.05464	0.97698		0.963923	0.993555	0.991693		1.02598	1.04728	0.956461	1.02987	0.998936	1.01784	1.01157	0.933124	0.988128	0.996809	0.983177	0.921132	1.00196	1.01141	0.992403	0.981666	1.00961	0.983416	1.00342	0.997833	0.964951	1.02715	1.00968	0.973357	1.0233	1.02155	0.989042	0.994008	0.98299
8.7	1.04428	0.986779		0.972056	0.987697	0.99746	0.997625	1.03321	1.06439	0.961555	1.01077	0.996172	1.00619	1.02073	0.953312	0.975519	0.990914	0.982228	0.922366	0.998292	1.02131	0.988959	0.986345	1.02639	0.999297	1.00938	1.01578	0.978672	1.00278	1.02139	0.963095	0.995349	1.01704	1.0294	0.996212	1.00169
8.733	1.04652	0.982474		0.972794	0.984637	0.997004		1.03488	1.05092	0.952539	1.00654	0.997791	0.977878	1.00913	0.942163	0.983415	0.994753	0.98843	0.917642	0.98707	1.0071	0.999569	0.984617	1.00982	1.00626	0.998393		0.980721	1.02669	1.02503	0.961419	1.00862	1.01184	1.00826	1.00374	0.97434
8.767	1.05147	0.994897		0.971206	0.983555	0.982171	0.988211	1.04294	1.05606	0.954086	1.01015	0.998462	0.992756	1.02444	0.937742	0.987109	0.998127	0.970496	0.93326	0.99494	1.00405	1.00396	0.985629	1.01588	0.97205	0.990623	0.995717	0.991737	1.03864	1.02604	0.981858	1.01412	1.01822	1.00432	0.987318	0.977718
8.8	1.06136	0.981039		0.976435	0.986801	0.992793	0.994322	1.04822	1.05668	0.950087	1.01842	0.990169	0.986746	1.01438	0.939573	0.979933	0.982304	0.975356	0.925557	0.97433	1.0091	0.991058	0.986852	1.02296	0.989914	1.00275	1.00344	0.979793	1.03098	1.03139	0.989462	1.01383	1.02981	1.00759	0.974284	0.990155
8.833	1.05418	0.987373		0.97597	0.974003	0.995449	0.97964	1.05065	1.07034	0.959555	1.02036	0.995697	0.981551	1.02028	0.945148	0.986897	0.995412	0.982032	0.932026	0.977237	0.996163	1.00329	0.985629	1.01367	1.00646	0.980107	0.994014	0.986789	1.0294	1.01604	0.971596	1.00324	1.01655	1.00412	0.999061	0.994027
8.867	1.05912	0.990244		0.98205	0.978594	1.0003	0.992285	1.03832	1.07655	0.96393	1.01762	1.00466	0.978769	1.01438	0.953032	0.989869	0.99448	0.979937	0.94024	0.967626	1.00226	1.00282	0.998655	0.995883	1.00552	1.00844	1.01607	0.992857	1.03845	1.0219	0.981858	1.01482	1.03078	1.00711	1.00392	1.00914
8.9	1.06117	0.986779		0.975505	0.97949	0.990593	0.98677	1.04377	1.07141	0.954915	1.01525	1.00648	0.982888	1.00913	0.939573	0.997766	0.993356	0.971445	0.951644	0.988458	1.00658	1.00769	0.999371	1.00609		1.002	1.02159	0.974654	1.03276	1.01968	0.966567	0.99696	1.03647	0.987608	0.99393	1.01561
8.933	1.05418	0.987794		0.980734	0.985348	0.977315	0.994148	1.03731	1.06182	0.954915	1.01208	0.998184	0.987637	1.01592	0.936588	1.00494	0.995412	0.97583	0.960581	0.980366	1.00174	1.01505	0.999581	1.02166	0.995557	1.00522	1.02039	0.968778	1.04069	1.01918	0.987785	0.963013	1.02696	1.01451	1.00145	0.99691
8.967	1.05557	0.975791		0.959511	0.988408	0.965405	1.00483	1.03085	1.05198	0.948993	1.01824	1.00505	0.977508	1.01791	0.926593	0.986897	0.991573	0.973539	0.941773	0.980903	1.0091	1.01323	0.988284	1.0053	1.00552	0.996589	0.993722	1.00751	1.03052	0.997763	0.960353	0.987368	1.01753	0.992224	1.00256	1.0168
9	1.06229	0.98314		0.951843	0.98408	0.971171	1.00933	1.02539	1.07504	0.969023	1.01463	1.01058	0.972574	0.996072	0.937742	1.00074	1.00402	0.988037	0.954411	0.980144	0.999737	1.0202	0.993679	0.985293	1.01004	1.02056	0.99152	0.997612	1.03752	0.997971	0.999232	0.983977	1.03147	1.00683	0.993017
9.033	1.04857	0.978241		0.972408	0.98643	0.971627	1.00729	1.02842	1.0417	0.944165	1.02142	1.00162	0.977954	1.00984	0.926115	1.00965	0.994287		0.941773	0.993421	1.00152	1.02087	0.982382	1.01864	1.00684	0.990623	0.990316	0.986789	0.977292	1.00676	1.00348	1.00254	1.03049	0.998472	0.990813	1.02088
9.067	1.04904	0.978241		0.97082	0.994266	0.974283	1.01076	1.02355	1.05047	0.93779	1.02142	1.01335	0.977324	1.02932	0.922849	0.988638	0.973501	0.985272	0.954411	0.98457	1.01625	1.00796	0.976987	0.997721	1.00525	1.00711	1.01378	0.982963	1.02286	1.01504		0.959913	1.02147	0.985218	1.0021	1.03192
9.1	1.04027	0.991504		0.977365	1.0021	0.958805	1.00279	1.03665	1.05793	0.952274	1.0135	1.01449	0.968271	1.01401	0.937182	0.996025	0.997195	0.980886	0.948665	0.991588	1.01647	1.02182	0.964171	0.994081	1.00392	1.00938	1.01719	0.976431	1.02893	1.01303	0.982553	0.966695	1.0207	0.978888	1.01073	1.01919
9.133	1.05128	0.988881		0.978761	0.99408	0.979782	1.00721	1.02431	1.05279	0.936696	1.01711	1.0122	0.983779	1.0142	0.931409	0.998786	1.00375	0.986417	0.934282	0.978088	1.00405	1.00978	0.980147	1.00287	1.00778	0.978498	1.01889	0.990424	1.02781	1.02545	0.980385	0.980175	1.02118	0.97869	0.985681	1.0348
9.167	1.04904	0.993954		0.976242	0.990386	0.959261	1.01171	0.977328	1.03699	0.943712	1.0046	1.00829	0.985116	1.04853	0.92727	0.996025	1.0105	0.995384	0.92709	0.983273	1.00383	1.01972	0.970579	1.00015	0.999136	0.969395	1.00676	0.989303	1.01969	0.994247	0.997556	0.987865	1.01834	0.986174	1.00715	1.01462
9.2	1.03953	0.992519		0.972874	0.986692	0.969883	1.0062	0.968432		0.933149	1.00205	1.00324	0.99005	1.04373	0.949288	0.998276	0.9811	0.984323	0.935304	0.977014	1.01268	1.00987	0.970072	0.990857	1.00046	0.959073	1.00215	0.996492	1.03025	1.02657	0.982062	1.00473	0.996061	0.994054	0.992749	1.01482
9.233	1.05464	0.992345		0.97605	0.987774	0.958805	0.99211	0.976321	1.01209	0.937524	1.00672	0.992459	1.00063	1.0411	0.932844	0.998997	0.991959	0.99005	0.942496	0.968163	1.02362	0.994862	0.970788	0.996421	0.984578	0.995256	0.992518	0.989959	0.994196	1.02151	1.00279	0.997747	1.02915	1.0124	0.982754	1.00428
9.267	1.04111	0.987025		0.97605	0.99561	0.966505	0.996185	0.961551	1.04507	0.924322	1.01755	1.01066	0.989789	1.0199	0.954384	0.990591	0.994015	0.988233	0.945474	0.973348	1.00488	1.01561	0.961726	1.0045	0.98956	0.9909	0.979685	0.995835	1.02913	1.00709	0.995185	0.994356	1.02797	1.00452	0.99689	1.04028
9.3	1.05306	0.985416		0.967916	1.00012	0.960738	0.995341	0.960126	1.05253	0.93379	1.01456	1.00924	0.98567	1.02669	0.949008	0.98885	0.993742	0.985943	0.945774	0.959311	1.00667	1.00567	0.960207	1.01278	1.00544	1.00255	0.985499	0.985012	1.01129	1.00173	0.998335	0.962602	1.02423	0.999905	0.979448	1.02467
9.333	1.04204	0.986605		0.970628	1.01121	0.968705	1.00086	0.968259	1.04977	0.930509	1.00584	1.00924	0.981551	1.03041	0.939771	0.996535	0.995332	0.99329	0.962114	0.943663	1.00362	1.01561	0.963874	0.990354	1.00159	1.00624	0.984502	0.971291	1.01176	1.00821	0.983044	1.00254		0.998076	0.999817	1.01194
9.367	1.03887	0.993534		0.975585	1.00337	0.970716	0.991019	0.971527	1.04507	0.944805	1.02962	0.98464	0.999657	1.0402	0.929579	1.00197	0.997388	0.978121	0.952966	0.939237	1.00845	1.01608	0.963874	0.998431	1.00638	0.999807	0.977982	0.988182	1.02437	1.03406	1.00643	1.01073	1.0261	1.00874	0.990089	1.01482
9.4	1.05622	0.994375		0.970628	1.00012	0.965405	0.997378	0.970447	1.0558	0.942618	1.02178	0.998462	0.996245	1.0354	0.950723	0.989869	1.00282	0.992144	0.950498	0.939237	1.01708	0.998978	0.963874	1.00308	1.01042	1.00483	0.979186		1.01829	0.993364	1.00524	0.995846	1.02472	1.02498	1.00514	0.992049
9.433	1.06546	1.00249		0.965013	0.995982	0.963205		0.97573	1.0472	0.945258	1.0356	0.975676		1.03758	0.95351	0.998276	0.997661	0.984994	0.950709	0.958774	1.01477	1.0008	0.978838		1.01155	0.969866		0.987061	1.014	1.00579	0.977608	1.02979	1.02944	1.01941	1.00202	1.00737
9.467	1.04494	1.00106		0.994097	0.992736	0.949927	1.00043	0.966172	1.05323	0.955368	1.03261	0.990169	0.993832	1.03559	0.956775	1.00524	1.00422	0.982703	0.946285	0.936108	1.02035	1.00405	0.98027	0.984288	0.994542	0.963901	0.973372		0.99551	1.00164	0.999317	1.00064	1.0309	1.02661	1.00404	1.03521
9.5	1.05866	1.00858	0.847093	0.988017	0.993818	0.967605	0.997378	0.967597	1.04019	0.948993	1.04089	0.987879	1.00315	1.02226	0.953032	0.990379	1.00038	0.970496	0.934158	0.9577	1.0153	1.01093	0.955022	0.994999	0.988625	0.948556	0.963446	0.959155	1.01129	1.01942	1.00385	1.00184	1.02021	1.00922	0.999172	1.02009
9.533	1.06743	1.01628		0.987087	0.982736	0.957249	1.00493	0.974478	1.04427	0.966118	1.01237	0.987208	1.00099	0.990103	0.951679	0.994583	0.993163	0.979463	0.944029	0.915275		1.01188	0.975381	0.986714	0.992946	0.994784	0.967558	0.982771	1.01017	1.0287	1.01481	0.99845	1.01382	1.0173	0.98724	1.02706
9.567	1.06677	1.02954		0.997466	0.985533	0.949283	1.00985	0.977328	1.04897	0.952274	1.03596	0.995223	0.989528	1.00406	0.941684	0.985666	0.994287	0.974603	0.95739	0.917867	0.997516	1.00836	0.975381	0.99207	1.00995	0.944672	0.990815	0.966536	1.01446	1.03285	1.01027	1.01193	1.02423	1.0124	0.991458	1.00716
9.6	1.058	1.00876		1.00177	0.9849	0.962105	0.997378	0.960544	1.04834	0.955555	1.02214	0.984918	0.996691	1.02662	0.932168	0.997045	0.984553	0.969072	0.956156	0.920997	1.00645	1.01505	0.980567	0.997132	1.00272	0.980107	0.989112	0.963831	1.01446	1.00043	1.00001	0.995059	1.00882	1.01029	0.981085	1.00498
9.633	1.07237	1.01813		1.00401	0.997249	0.949739	0.988138	0.956513	1.05819	0.954274	1.01554	0.996842	0.999918	1.05	0.932844	0.997766	0.981373	0.972509	0.938283	0.947552	1.00362	1.00951	0.961639	0.989557	0.992946	0.976888	0.983796	0.97848	0.999611	1.02113	1.00929	0.994768	1.0209	1.01144	0.995032	0.99732
9.667	1.0636	1.02405		1.01009	1.00527	0.950838	0.983642	0.966417	1.05925	0.952086	1.03147	0.988549	0.984779	1.05852	0.940052	0.997555	0.983429	0.974603	0.941984	0.940219	1.00993	1.01275	0.986974	0.991273	0.997266	0.974141	0.974369	0.969706	1.01446	1.01942	1.01452	1.01094	1.02041	1.02374	0.977968	0.996126
9.7	1.06967	1.00655		0.995413	0.996167	0.943516	0.985854	0.959536	1.05092	0.944805	1.03658	1.00229	0.995615	1.04647	0.939573	1.00176	0.993163	0.975274	0.939517	0.938386	1.02571	1.00769	0.995827	0.993908	1.01428	0.977831	0.977277	0.988839	1.00998	1.02406	1.00001	0.99237	1.01236	1.00424	0.974206	1.00309
9.733	1.05978	1.02954		1.01412	0.992659	0.958349	0.990597	0.967007	1.0573	0.938431	1.02469	0.978163	1.00942	1.05045	0.933999		0.995878	0.967927	0.939006	0.943571	0.993726	1.01275	0.986259	0.997756	1.00704	0.989014	0.980683	0.974654	0.98878	1.02235	0.991917	0.993363	1.02443	1.02163	0.993284	1.01532
9.767	1.06967	1.01246		1.01253	0.972025	0.956149	0.987716	0.953663	1.05003	0.941524	1.02451	0.989024	1.01283	1.0548	0.937742	1.00023	0.98979	0.971363	0.927601	0.937312	1.00815	1.00951	0.978628	0.982191	0.978935	0.9442	0.977775	0.99108	1.02978	1.01992	0.999029	0.999152	1.01874	1.01606	0.9831	1.02158
9.8	1.07257	1.01408		1.00711	0.997883	0.965672	0.986872	0.964574	1.06307	0.94854	1.01791	0.989891	1.00986	1.03577	0.938699	1.01653	0.995219	0.977565	0.94024	0.945627	0.991199	1.01113	0.995111	0.990979	1.00252	0.975279	0.971462	0.985669	1.02417	0.985378	1.01166	1.01214	1.0211	1.02394	1.00906	1.01293
9.833	1.08068	1.01365		1.02179	0.982845	0.973371	1.00121	0.953246	1.05899	0.944352	0.974157	0.997039	1.01157	1.03705	0.942839	0.990081	0.997741	0.968598	0.934793	0.936016	1.00667	1.00951	1.00202	0.991984	0.994815	0.985325	0.975574	1.0048	1.02642	1.0285	1.00643	0.982984	1.01894	1.00934	0.989522	1.02586
9.867	1.06762	1.01145		1.01768	0.990233	0.966127	1.00714	0.946365	1.05216	0.945258	1.02451	0.985981	1.01309	1.03378	0.935433	0.995304	1.00476	0.968124	0.938495	0.970441	0.999826	1.00511	1.01454	0.987131	1.00093	0.956326	0.970757	1.00472	1.00073	1.02779	1.01669	0.995761	1.03151	1.00376	0.985114	1.0194
9.9	1.07257	1.0068		1.02066	1.00654	0.973827	0.999168	0.96374	1.06024	0.95118	1.03279	1.006	1.01049	1.0366	0.922173	1.02052	0.990721	0.976894	0.933771	0.967848	1.0034	1.02079	1.0008	0.981064	1.0075	0.925914	0.969054	0.995948	1.00951	0.998804	1.00455	0.99696	1.01992	1.03528	0.979148	1.01075
9.933	1.06604	1.01128		1.01001	0.999599	0.96806	1.00324	0.931596	1.04915	0.970039	0.985862	1.02441	1.01587	1.04448	0.941206	1.00197	1.0027	0.97156	0.935516	1.00714	0.996559	1.02079	0.997346	0.987425	0.992365	0.967509	0.978481		1.02081	1.02172	1.00287	0.993569	1.02208	1.00655	1.00328	1.02467
9.967	1.06063	0.998854		1.02422	0.957883		1.00222	0.947546	1.04658	0.971133	1.01605	1.00857	1.00556	1.03116	0.921497	1.00371	1.00336	0.990721	0.925856	0.99494	1.01434	1.00531	0.995617	0.980353	0.997346	0.956326	0.976072	0.98157	0.996439	1.02122	1.02548	0.980586	1.02895	1.02279	0.969609	1.00428
10	1.04934	1.01635		1.02105	1.00158	0.96696	1.01529	0.950569	1.04764	0.960196	1.02265	0.99542	1.00404	1.04493	0.939853	1.0153	0.992504	0.974407	0.937261	0.994403	1.02244	0.99747	0.980653	0.991359	0.993026	0.927718	0.970258		0.991296	1.02779	1.01146	1.00035	1.02777	1.01721	0.98291	1.0175
10.033	1.06175	1.01981		1.02674	0.952659	0.956794	1.00138	0.940248	1.0519	0.980414	1.02371	1.00896	1.01569	1.03615	0.928028	1.01335	0.991846	0.97259	0.948964	0.996551	1.00109	0.996322	1.00274	0.996213	0.996879	0.96182	0.970051	0.995948	1.00185	1.03749	1.01808	0.988773	1.03228	1.03067	0.979794	1.02039
10.067	1.04915	1.01652		1.02628	0.968965	0.961649	0.997481	0.949978	1.04269	0.980679	1.01412	1.00324	1.00619	1.0414	0.921777	1.00596	0.994095	0.985943	0.937772	0.987922	0.996559	1.00559	1.00051	0.999142	1.00073	0.942591	0.973664		0.999147	1.03749	1.02736	0.979593	1.02964	1.01443	0.974206	1.01581
10.1	1.05522	1.01187		1.02694	0.980047	0.964949	1.01368	0.950986	1.05954	0.990601	1.00602	1.01544	1.01784	1.03025	0.935912	1.01335	0.997934	0.982506	0.940751	0.993421	0.999086	1.00674	0.986765	0.973576	0.994154	0.960406	0.974868	0.97094	1.01381	1.01486	1.00761	0.981991	1.0211	1.01654	0.975497	1.00984
10.133	1.04645	1.01044		1.02787		0.968249	1.00816	0.931352	1.04952	0.975211	1.00523	1.00276	1.00619	1.03768	0.941008	1.00125	1.0072	0.981835	0.940751	0.990829	1.00445	1.00214	0.990222	0.98479	0.979403	0.95974	0.967643	0.984468	1.00998	1.00558	0.996167	1.00515	1.02423	1.02096	0.976599	1.01919
10.167	1.05456	1.01551		1.01141	0.998965	0.968705	1.00468	0.941673	1.04206	0.969742	1.01306	1.00114	1.00682	1.03941	0.934955	1.0198	1.00084	0.983455	0.923388	0.976792	0.997083	0.991534	0.989209	0.978221	0.992752	0.963153	0.979478	0.964408	1.0111	1.03477	1.00614	1.00754	1.01923	1.02096	0.993395	1.0161
10.2	1.04486	0.998361		1.02337	1.04662	0.958994	1.00655	0.937469	1.04055	0.982679	0.999062	1.00047	1.00162	1.03615	0.943515	1.00422	1.01104	0.997282	0.927389	1.00411	1.0336	0.997077	0.980357	0.990649	0.968972	0.951027	0.972959	1.00109	1.00951	1.02063	1.02114	0.988276	1.04484	1.01606	0.987885	1.00626
10.233	1.04803	0.998433		1.03983	0.998779	0.960094	1.00756	0.933611	1.04801	0.972382	1.01966	0.998855	1.00207	1.02391	0.946302	1.01161	0.993629	0.991751	0.931602	1.01403	1.04296	1.00606	0.997049	0.964788	0.946514	0.954246	0.975367	0.962166	1.0111	1.02256	1.01276	0.995967	1.02757	1.0126	0.971735	1.01174
10.267	1.05746	1.00333		1.03759	0.997512	0.974016	1.00756	0.942925	1.04011	0.966648	1.01799	1.01888	1.01569	1.03262	0.943037	1.01857	1.00926	0.992422	0.932624	1.01014	1.00309	1.00864	0.997049	0.996507	0.982321	0.953108	0.980683	0.965336	1.00298	1.01578	1.01109	0.993774	1.0259	1.01769	0.994308	1.00507
10.3	1.05904	1.00148		1.03693	1.00076	0.962372	1.02232	0.949978		0.976117	1.00971	1.01935	1.00871	1.02301	0.940052	1.01161	1.00515		0.933858	0.99968	1.00488	1.00587	0.988493	1.00843	0.986835	0.963625	0.986497	0.979985	1.00839	1.02841	1.00042	0.999563	1.00529	1.0126	0.968885	1.00387
10.333	1.05139	0.996998	0.897856	1.03263	0.99102	0.963927	1.01248	0.934273	1.04739	0.976039	1.01182		1.00199	1.02808	0.936786	0.993053	0.997002	0.990606	0.932413	0.999458	1.03686	1.00242	0.985543	0.974078	0.991623	0.959268	0.984089	0.992778	1.02054	1.02962	1.01256	1.01395	1.03631	1.01538	0.991458	0.986572
10.367	1.06109	1.00267		1.03383	0.994528	0.968327	1.00799	0.951648	1.04695	0.981132	1.01244	1.006	0.983811	1.0268	0.928902	1.00095	1.01376	0.979544	0.938582	0.992662	1.03255	1.01228	0.98453	0.976297	0.98777	0.951027	0.969553	0.982419	1.02344	1.02791	1.0247	0.983892	1.01285	1.04277	0.969987	0.993533
10.4	1.05904	1.00165		1.02748	1.00651	0.974094	1.01146	0.940981	1.04463	0.977398	1.01306	1.03155	0.989006	1.03577	0.935433	0.996025	0.993629	0.98069	0.918029	0.98144	1.01835	0.986942	0.987481	0.996299	0.994074	0.918144	0.985998	0.972989	1.01829	1.03255	1.00851	0.999975	1.00195	1.03556	0.990357	0.99691
10.433	1.04374	0.994477		1.03449	1.00363	0.966583	1.01477	0.940391	1.04463	0.976757	1.01923	1.02326	0.990712	1.03097	0.928902	1.00812	0.998785	0.991948	0.934881	0.993958	1.00667	0.995929	0.970282	0.97751	0.994268	0.947614	0.980683	0.982227	1.03539	1.00236	1.01019	1.00117	1.0311	1.02951	0.987696	0.98229
10.467	1.04981	1.01442		1.03356	1.00083	0.961272	1.00289	0.928645	1.05297	0.975851	1.01711	1.01268	1.008	1.03713	0.937264	0.993563	0.992697	0.981835	0.92122	0.98694	1.03255	1.00262	0.99237	1.00408	1.01194	0.944867	0.973165	0.975695	1.02166	1.02427	1.00209	0.999975	1.03984	1.0272	0.992104	0.988261
10.5	1.05587	0.997521		1.03468	0.990649	0.957705	0.998397	0.919331	1.04206	0.978039	1.01438	1.01382	1.00388	1.03668	0.935631	0.996236	1.00262	0.988511	0.915773	0.940534	1.00362	1.00674	0.995321	0.968012	1.00236	0.963625		0.972332	1.02324	1.01306	0.993796	0.996087	1.03769	1.0395	1.00008	0.980107
10.533	1.04869	1.00326		1.03852	0.999753	0.95175	1.0096	0.924542	1.03328	0.983055	1.01139	1.01268	1.00433	1.03187	0.937264	0.989782	0.990641	0.988708	0.92122	0.933515	0.995729	1.00234	0.988703		0.994188	0.955855	0.96594	0.979985	1.00046	1.0065	1.01669	1.00237	1.03346	1.03719	0.988342	0.970263
10.567	1.0694	1.00648		1.0288	0.988671	0.949739	1.00468	0.92555	1.04544	0.97868	0.998005	1.01248	1.008	1.04411	0.932168	0.994495	0.988858	0.995384	0.934793	0.932978	1.00719	0.987614	0.986049	0.990441	0.994849	0.967705		0.973453	1.01063	1.01608	1.00169	1.01655	1.02944	1.02605	0.980361	0.979612
10.6	1.0638	0.998956		1.03151	0.994343	0.947994	1.00019	0.926731	1.03842	0.961289	1.00778	1.00419	1.00997	1.04002	0.932168	0.993985	1.0074	0.980412	0.938495	0.944959	1.00161	0.992485	0.979431	0.986506	0.996832	0.964291	0.979977	0.997533	1.01354	1.02557	0.989546	0.995881	1.04082	1.04229	0.99256	0.933277
10.633	1.04896	1.00301		1.03693	0.977774	0.94955	1.01224	0.933438	1.04206	0.96193	1.01201	1.00743	1.0201	1.02226	0.934955	0.989272	1.00515	0.987088	0.924411	0.92596	1.01381	1.00721	0.973826	1.00751	0.995703	0.961349	0.984587	0.988102	1.01493	1.03586	0.996946	0.99708	1.03915	1.01933	0.997881	0.973351
10.667	1.06472	0.999376		1.04096	0.990124	0.95175	0.996709	0.952655	1.03159	0.969399	0.998262	1.01801	1.00997	1.03033	0.924482	0.969698	0.987075	0.98843	0.939006	0.929089	1.00392	0.997552	0.988074	1.01115	1.00275	0.94212	0.994014	0.980257	1.01849	1.03636	1.01105	1.00287	1.03964	1.04324	0.97641	0.948392
10.7	1.05819	1.00344		1.04545	0.98949	0.96256	0.985679	0.95064	1.0504	0.96193	1.00293	1.01591	1.02771	1.03367	0.918231	0.991013	0.983509	0.973736	0.926878	0.938163	1.0095	0.9987	0.980234	1.01065	1.00209	0.956797	0.986996	0.991	1.03044	1.04544	0.972459	1.01225	1.05338	1.04718	0.999896	0.983399
10.733	1.05008	1.00994		1.04947	0.998856	0.965216	0.974824		1.04162	0.961743	0.997642	1.02144	1.02404	1.03866	0.945824	0.984559	0.989324	0.976027	0.928835	0.943663	1.00928	1.00195	0.984407	1.02015	1.00435	0.949694	0.982179	0.989415	1.01512	1.03302	1.00631	1.00237	1.06643	1.04651	0.977133	0.987682
10.767	1.06202	1.00445		1.04068	0.982288	0.961005	0.992213	0.950223	1.04074	0.960836	1.01226	1.02279		1.0354	0.92727	0.984049	0.990255	0.988233	0.92709	0.94183	1.00676	0.991337	0.993976	1.02429	1.00275	0.965234	0.987494	0.989415	1.02661	0.992324	1.00275	1.01304	1.04866	1.04814	0.999061	0.980227
10.8	1.06426	1.01078		1.03433	0.975348	0.958538	0.975842	0.962142	1.04287	0.956196	1.00275	1.00257	1.01212	1.03015	0.930535	0.981587	0.987075	0.991473	0.935005	0.938163	1.01159	0.990861	0.99642	1.0053	1.02567	0.950166	0.98629	0.981106	1.01307	0.992826	1.007	1.01085	1.05151	1.05073	0.981352	0.984304
10.833	1.0638	0.99955		1.02124	0.982288	0.963205	0.947351	0.966172	1.03684	0.95729	0.989803	1.02002	1.01517	1.02489	0.93169	0.983029	0.982577	1.00569	0.941473	0.9387	1.01991	0.975184	0.993469	1.02015	0.992785	0.972337	0.975866	1.00024	1.02409	0.991822	0.996827	0.999769	1.05436	1.03795	0.996212	0.987682
10.867	1.05997	1.01848		1.02844	0.974452	0.949094	0.983817	0.956614		0.966493	1.00001	1.00924	1.00541	1.02752	0.938617	0.993177	0.997275	1.00226	0.946409	0.926942	1.00318	0.983974	0.986555	1.01065	0.997299	0.957464	0.989903	0.981763	1.01821	1.00838	1.00157	0.980501	1.052	1.04516	0.988877	0.978333
10.9	1.06063	1.00284		1.03836	0.979676	0.95065	0.97788	0.967353	1.04713	0.952462	1.00275	1.00904	1.0149	1.0402	0.938617	0.982818	0.993902	0.998346	0.930792	0.9387	1.0217	0.97748	0.999074	1.01429	0.982548	0.959544	0.971256	0.981298	1.01934	0.994455	1.00108	1.00965	1.04395	1.06553	0.996857	1.00428
10.933	1.05773	1.00606		1.02751	0.988779	0.946894	0.98891	0.96089	1.04562	0.942087	1.00275	0.995697	1.00674	1.04437	0.94467	0.988252	0.98987	1.00226	0.935516	0.921534	1.01129	0.992682	0.990222	1.02015	0.999557	0.966843	0.967643	0.969627	1.02177	0.999098	1.00394	0.990383	1.04582	1.05303	0.996212	1.0028
10.967	1.06043	0.995491	1.01342	1.02864	0.992921	0.94625	0.996709	0.968361	1.04838	0.950196	0.988308	1.01982	1.0158	1.03214	0.955143	0.975642	0.995026	0.990721	0.937772	0.929312	0.995819	0.992009	0.984111	0.989938	1.00143	0.952441	0.980683	0.95834	1.01999	0.99617	1.00463	1.01664	1.04415	1.03545	0.98291	1.01672
11	1.05278	0.99955	1.01247	1.01574	0.960758	0.950461	0.968043	0.980107	1.04004	0.948274	0.992975	1.01086	1.0106	1.04392	0.950723	0.983029	0.982191	0.996726	0.929857	0.941071	0.993509	0.990861	0.99195	1.00165	0.992785	0.973946	0.972253	0.974302	1.03802	0.998093	1.00177	1.00866	1.04033	1.05236	1.00108	1.01721
11.033	1.05213	0.992621		1.02771	0.97796	0.940295	0.996709	0.960472	1.03703	0.951821	1.00063	0.994275	1.03068	1.04899	0.942163	0.98426	0.988279	1.00178	0.924111	0.948089	1.01939	1.00013	1.00202	1.00165	0.99551	0.981521	0.956307	0.957683	1.01028	0.99345	0.99891	1.00986	1.03659	1.05399	0.995299	1.01602
11.067	1.05754	0.998535		1.02771	0.98949	0.945417	0.992388	0.961724	1.0411	0.944352	1.00107	0.997987	1.0158	1.04373	0.949568	0.979547	0.98285	0.989853	0.930069	0.937404	1.0095	1.00329	1.00131	1.00701	0.990528	0.97536	0.960418	0.975695	1.0227	0.992446	0.995066	0.992199	1.00509	1.04217	0.976677	1.02845
11.1	1.05306	1.00504		1.01191	0.98796	0.958694	0.978054	0.968188		0.936884	1.00698	0.985589	1.02296	1.03367	0.969755	0.999842	0.998127	1.00178	0.933048	0.943663	1.02297	1.00377	1.00649	1.00994	1.01186	0.965981	0.948583	0.948445	1.02448	1.00073	0.985786	0.969831	1.0257		0.991726	1.01215
11.133	1.04448	0.998361		1.03154	0.992102	0.952928	0.976861	0.971038	1.03747	0.931415	1.00909	1.00857	1.0217	1.02407	0.966094	0.988973	0.977613	0.993764	0.943941	0.936108	1.01739	0.97261	0.993976	0.999939	1.0096	0.960958	0.938657	0.961702	1.01887	0.997799	1.00721	0.990298	1.02501	1.03083	0.976221	0.992254
11.167	1.058	0.99955		1.02341	1.00363	0.949172	0.966006	0.96718	1.04669	0.95054	0.994032	0.997791	1.01606	1.03041	0.968403	0.988463	0.980521	0.953233	0.94024	0.934052		0.987139	1.0008		1.01279	0.958407	0.959627	0.96889	1.01075	0.994369	1.00435	0.989802	1.03688	1.0489	0.991915	1.01552
11.2	1.05193	0.995491		1.02724	0.97796	0.951372	0.990175	0.978336	1.05458	0.943071	0.99509	1.00656	1.01561	1.02932	0.964939	0.989993	0.980328	0.964965	0.939728	0.928552	1.03159	0.988959	0.986345	1.00408	0.996251	0.963901	0.94497	0.966185	1.00467	0.977097	0.996251	1.00618	1.04895	1.05005	0.997692	1.03163
11.233	1.06024	0.99997	1.04303	1.02995	0.993184	0.954483	0.973805	0.957276	1.04474	0.949899	1.0053	1.0079	1.0165	1.01292	0.980508	1.00999	0.982577	0.943791	0.937983	0.924886	1.01634	0.959425	0.992247	1.01944	1.00076	0.960016	0.945177	0.966185	1.01775	0.993659	1.00839	0.995094	1.05131	1.04774	0.987507	1.02109
11.267	1.05866	0.998115		1.01826	1.01281	0.954028	0.973383	0.973053		0.943524	0.996147	0.993882	1.02752	1.01311	0.967248	0.988165	1.00468	0.970496	0.942707	0.917867	1.01939	0.979497	0.98095	0.998726	0.994655	0.960487	0.963325	0.963479	1.01775	1.00194	0.989833	0.982317	1.03049	1.03612	0.989711	1.00547
11.3	1.05846	0.994651	1.04053	1.02321	0.994977	0.955583	0.963969	0.981186	1.0364	0.927493	1.001	1.0222	1.01955	1.05469	0.974934	0.986212	0.984633	0.988904	0.954623	0.921756	1.00414	0.982269	1.00009	1.00186	0.981967	0.970533	0.966439	0.983268	1.02812	1.00901	1.00247	0.991703	1.04757	1.04583	0.992371	1.00597
11.333	1.0553	0.99668		1.01582	0.988671	0.953383	0.965409	0.973053	1.05565	0.932962	0.995015	1.0015	1.0165	1.0333	0.97119	0.980268	0.987814	1.00178	0.940751	0.926182	1.01634	0.992403	1.00477	1.00601	0.98761	0.950442	0.994513	0.979441	1.02429	1.00901	1.00009	1.00138	1.03501	1.03055	0.979526	1.01581
11.367	1.06248	0.990171		1.01806	0.996955	0.948072	0.967446	0.987232	1.04323	0.938696	0.991405	1.01505	1.01005	1.03503	0.964939	0.992667	0.981725	0.987955	0.938283	0.930608	1.00614	0.97625	1.00649	1.005	0.988738	0.969866	0.980476	0.981683	1.01934	1.01486	1.01105	0.999187	1.03098	1.05025	0.988798	1.01989
11.4	1.06948	0.999898		1.02527	0.991097	0.96245	0.98322	0.97347		0.937602	0.997129	0.980338	1.0096	1.02624	0.960321	0.998101	0.987814	1.00569	0.945474	0.931367	1.01172	0.984565	1.01016	0.991568	0.974922	0.964843	0.980476	0.979634	1.02158	1.00365	1.00819	0.996789	1.04119	1.04555	0.980361	1.00935
11.433	1.06994	1.00438		1.04014	0.999119	0.967305	0.980586	0.988657	1.04323	0.929868	0.994577	1.00541	1.00485	1.02688	0.963785	0.990416	0.990528	0.994157	0.941984	0.949608	1.00614	0.982466	1.00181	1.00328	0.988077	0.983325	0.986996	0.991577	1.02607	0.98588	0.988851	1.01296		1.01662	0.991648	1.01989
11.467	1.05846	0.994825	1.04121	1.03565	0.995425	0.96465	0.974227	0.978336	1.03658	0.939071	0.990967	1.00608	1.00073	1.02733	0.963587	0.975045	0.999331	0.994157	0.956368	0.924886	1.01024	0.980842	1.00253	0.964788	0.971536	0.959349	1.00735	0.991577		0.994161	0.978877	1.02503	1.02224	1.0319	0.983856	1.02376
11.5	1.06387	1.00217		1.04173	1.00154	0.964006	0.977283	0.98883	1.03508	0.941712	1.00223	1.00284	1.00764	1.03893	0.959166	0.981288	0.995958	0.996448	0.945474	0.9632	1.00719	0.974627	0.997136	0.978932	0.978307	0.978302	1.00033	1.00418	1.01841	1.00073	0.989833	0.992987	1.03265	1.02239	0.994497	1.03888
11.533	1.06929	0.980793	1.04533	1.04444	0.996135	0.973261	0.993406	0.99168	1.031	0.941259		1.00857	1.0234	1.01772	0.972147	0.968678	0.982191	0.998264	0.935815	0.935348	1.0153	0.997192		0.991862	0.978307	0.963901	0.975659	0.978977	1.02765	1.00052	0.999808	1.02383	1.04708	1.02008	0.993851	1.00288
11.567	1.07265	0.985866	1.04371	1.03472	1.00658	0.975005	0.990947	0.985634	1.03934	0.942353	1.00012	1.00419	1.01999	1.04418	0.963587	0.981077	0.998207	0.992259	0.93756	0.923145	1.0095	0.984761	0.977999	1.00408	0.974067	0.95774	0.964031	0.980098	1.00533	0.996881	0.988851	1.00456		1.0173	0.996512	1.00338
11.6	1.05128	0.994651	1.04513	1.04014	0.983972	0.97235		0.974305	1.04191	0.938165		1.00371	1.01265	1.0488	0.978199	0.982818	0.99456	0.988823	0.952155	0.93146	1.00161	0.998815	1.00304	1.00944	0.989673	0.954327	0.945383	0.987751	1.02111	1.00466	0.988851	1.04459	1.03765	1.04209	0.986327	1.02187
11.633	1.07292	0.979358	1.05089	1.03472	1.00352	0.967761	0.977036	0.988067	1.0263	0.935337	1.00373	1.00391	1.02563	1.03394	0.970316	0.976364	0.996151	0.985583	0.944963	0.941608	1.00288	0.988008	1.0011	0.987511	0.987884	0.950442	0.947585	0.975151	1.01028	1.00466	0.977895	1.01304	1.03363	1.03883	0.985871	1.01969
11.667	1.06573	0.989751	1.05807	1.03359	1.00009	0.96685	0.987891	0.990082	1.04084	0.939712	1.00161	0.997235	1.02797	1.05758	0.973779	0.974411	1.00084	0.973376	0.948154	0.926274	1.01046	0.996995	1.00253	1.01479	0.992204	0.969866	0.96785	0.994283	0.992915	0.999098	0.983822	1.02871	1.04688	1.0444	0.972836	1.01849
11.7		0.990766	1.04676	1.03921	1.00136	0.972805	0.984413		1.03614	0.940618	0.9995	1.00877	1.01999	1.04843	0.968205	0.975431	0.996809	0.987874	0.942707	0.91796	0.996253	0.989435	0.997642	1.00387	0.988351	0.989957	0.966646	0.991577	1.02877	0.99617	0.98836	0.986992	1.04973	1.02768	0.989633	1.02833
11.733	1.06732	0.991606	1.01132	1.03716	1.00334	0.968405	0.978302	0.990326	1.04084	0.950462	0.993776	1.00276	1.0096	1.04798	0.964263	0.978615	0.993822	0.986729	0.955046	0.931237	1.00436	0.986663	0.986345	1.02116	0.993333	0.970061	0.974369	0.989992	0.996087	1.00516	0.984313	1.00147	1.03078	1.03604	0.967059	1.01104
11.767	1.05696	1.00141	1.05137	1.05389	0.988376	0.969505	0.982201	0.994357	1.04617	0.938618	1.0046	0.986652	1.03146	1.04843	0.967528	0.972969	0.993822	1.00304	0.935005	0.942996	0.991416	0.993354	0.991234	1.01044	0.977259	0.980854	1.00606	0.987287	1.0355	0.99345	0.999317		1.02911	1.04046	0.978346	1.02446
11.8	1.06218	0.989403	1.02243	1.03247	0.972518	0.972805	0.988138	0.993105	1.04297	0.939071	0.983384	0.999803	1.02519	1.04951	0.978876	0.976152	0.985019	0.993601	0.946621	0.931552	0.995729	0.981121	0.98879	1.00337	0.983369	0.975165	0.995425	0.980562	0.99245	0.983957	0.988851	0.981906	1.04806	1.0247	0.974127	1.00428
11.833	1.06059	0.983489	1.00251	1.0334	0.973338	0.979672	0.986698	0.991751	1.03783	0.952462	0.997204	1.00419	1.0319	1.04471	0.968205	0.972459	0.995878	0.991785	0.935516	0.939866	1.00257	0.960098	0.99663	0.986298	0.986094	0.970337	1.00415	0.988679	1.00777	0.98517	1.01481	0.997577	1.05277	1.04161	0.977701	1.00716
11.867	1.05854	0.985344	1.01132	1.05079	0.978562	0.976561	0.983817	0.988901	1.04679	0.952462	0.986375	1.01039	1.02044	1.04344	0.960321	0.983328	0.993629	0.983489	0.943218	0.948273	0.99878	0.953407	0.986049	0.976297	0.986094	0.989566	1.01698	0.974687	1.02869	0.983454	1.00414	0.976117	1.0355	1.0395	0.997881	1.01243
11.9	1.06349	0.987968	1.02426	1.03181	0.994868	0.977016	0.98466	0.997625	1.05149	0.950727	0.993157	0.985114	1.01676	1.0467	0.967248	0.989782	0.997002	0.980723	0.940751	0.938885	0.99647	0.979022	0.993173	1.00873	0.984772	0.984544	1.02159	0.983924	0.977982	1.02172	1.02368	0.992285	1.05395	1.0444	0.978613	1.03381
11.933	1.06032	0.986779	1.03192	1.01985	0.982256	0.984527	0.981605	0.991334	1.05043	0.948727	0.98849	0.976625	1.0148	1.03184	0.966572	0.980654	1.00309	0.977958	0.938495	0.940181	0.998997	0.975381	1.01627	0.991151	1.00178	0.973556	1.024	0.977856	1.01245	0.984459	1.00917	1.00775	1.04168	1.02191	0.981274	0.991554
11.967	1.07292	0.977995	1.0187	1.02976	0.97207	0.978116	0.985504	0.989319	1.05877	0.949633	0.992099	0.991984	1.02233	1.03465	0.962152	0.983838	1.006	0.98578	0.949687	0.94094	0.993202	0.990107	0.99195	0.989435	0.997927	0.975165	0.993223	0.99177	1.01245	1.00123	0.994168	1.00126	1.0296	1.0175	0.982376	1.01919
12	1.0662	0.982474	0.990245	1.0162	0.991174	0.985627	0.987542	0.994357	1.04848	0.959743	0.980832	0.981679	1.01364	1.03773	0.969359	0.992754	1.00984	0.986451	0.944963	0.923015	1.00078	1.00214	1.0121	0.974078	0.996799	0.995256	0.997335	0.970011	1.01852	0.978604	1.00631	0.985091	1.02745	1.0397	0.979715	1.00885
12.033	1.04865	0.981039	1.00806	1.02976	0.97513	0.975461	0.983467	0.999395	1.05318	0.954727	0.99589	1.00028	1.01265	1.02595	0.960321	0.991224	1.00956	0.990165	0.941984	0.93857	0.991849	1.02107	0.993679	0.981861	1.00949	0.968257	0.996629	0.992042	1.01852	0.984459	1.00296	1.02082	1.02176	1.02096	0.985036	1.02207
12.067	1.05341	0.980444	1.01918	1.03584	0.990988	0.972805	1.00247	0.99738	1.04547	0.96393	0.979337	0.998936	1.0243	1.02966	0.952437	0.9984	1.00169	0.983014	0.947219	0.921404	0.99878	1.01046	1.01922	0.970646	0.997654	0.972142	1.01017	0.997453	1.00386	0.982536	1.01677	0.975996	1.04924	1.03883	0.996323	1.02207
12.1	1.04688	0.97453	1.00969	1.02883	0.99442	0.982516	0.997306	0.996372	1.05168	0.965024	0.989985	0.982153	1.01766	1.03248	0.970316	0.996447	0.998978	0.980446	0.948453	0.915459	0.998997	1.01695	1.00793	0.973576	1.00283	0.979245	0.999536	0.986902	1.01198	0.989604	1.00562	1.00664	1.04403		0.990357	1.02327
12.133	1.05387	0.984503	1.02588	1.02519	0.990278	0.972994	1.00121	0.996963	1.05061	0.956649	0.987176	0.995027	1.01676	1.04036	0.967726	0.992965	0.997388	0.988071	0.949176	0.925607	0.997733	0.997552	0.988284	0.969433	1.00236	0.957269	1.00485	0.995019	1.01628	0.994749	1.01015	0.988567	1.03932	1.04488	1.00274	1.03142
12.167	1.04846	0.978415	1.03164	1.02612	0.990278	0.975649	0.991791	0.995782	1.02942	0.975321	0.982509	0.996172	1.02437	1.0419		1.00732	0.979782	0.975389	0.958325	0.92583	0.989629	1.01141	1.00009		0.996719	0.98929	1.00365	0.988023	1.00703	0.981826	1.01755	0.996548	1.02863	1.04277	0.981006	1.04555
12.2	1.05816	0.9774	1.02934	1.01686	0.989829	0.984716	0.994425	0.994357	1.04396	0.974868	0.980394	1.00419	1.02393	1.05105		1.00464	0.986063	0.980249	0.957091	0.930255	0.995946	1.0031	1.00987	0.95236	1.01326	0.966176	1.02371	0.984661	1.0102	0.988894	1.00472	1.00234	1.03078	1.04392	0.991002	1.02875
12.233	1.05658	0.974951	1.02513	1.02585	0.986584	0.977661	0.997903	0.996372	1.05017	0.980789	0.981013	0.995223	1.03324	1.02486		0.997467	0.953101	0.976338	0.964494	0.923459	1.0051	1.00424	0.996124	0.98479	1.0001	0.963429	1.02321	0.975887	1.00413	0.978482	1.01212	1.01681	1.02224	1.037	0.990089	1.03332
12.267	1.05974	0.987968	1.02791	1.02472	0.987851	0.970527	1.00138	1.00082	1.03776	0.973774	0.983128	0.997039	1.0207	1.04081		0.999208	0.949728	0.98254	0.959047	0.923996	0.997733	1.00052	0.986555	0.957005	0.987142	0.978302	0.994926	0.985317	1.00572	0.98969		0.984062	1.04286	1.03441	0.988987	1.01651
12.3	1.05144	0.97656	1.03414	1.02585	0.978747	0.988016	0.992984	0.998805	1.04778	0.973774	0.988414	0.981876	1.01461	1.03537		0.993774	0.946548	0.98416	0.962749	0.933922	0.980695	1.01113	1.00519	0.959432	1.00641	0.969199	0.984295	0.987831	0.995815	0.973337	1.00689	0.991547	1.0457	1.03767	0.998259	0.995137
12.333	1.07168	0.940234	1.03271	1.01798	1.00218	0.971171	0.997903	0.994774	1.05293	0.977508	0.987357	0.988075	1.02842	1.02903		0.999718	0.97098	0.965751	0.958748	0.935218	0.988059	1.00444	1.00223	0.963575	1.00236	0.984739	0.973165	0.997453	1.00413	0.985256	1.01449	1.00044	1.02106	1.03421	0.990735	1.0196
12.367	1.05592			1.01957	0.998671	0.976294	1.00282	0.994774	1.04007	0.96804	0.990967	1.00114	1.02367	1.03953		1.00761	0.977999	0.98416	0.95628	0.936514	0.999737	1.01323	0.995111	0.973073	0.998976	0.982739	0.977982	0.983812	1.01291	0.974757	1.01142	0.964298	1.04168	1.03047	0.98606	0.995836
12.4	1.06898	0.923259	1.02791	1.01911	0.984791	0.969883	1.00282	0.996199	1.03041	0.969133	0.990529	0.982072	1.01068	1.0321		0.995726	0.983894	0.979775	0.953513	0.915145	0.967013	1.00721	0.99684	0.991359	0.998041	0.957821	0.96926	0.989415	1.01515	0.967689	1.01093	0.994236	1.04119	1.02565	0.987162	1.00399
12.433	1.07393	0.910068	1.02858	1.01527	0.987403	0.957705	1.0057	0.996199	1.03875	0.976602	1.00074	0.99151	1.02044	1.02557			0.989983	0.972427	0.943342	0.92583	1.00152	1.00836	0.997555	0.987928	0.997186	0.982935	0.976279	0.994827	1.02123	0.977391	1.0059	1.00122	1.05639	1.01567	0.976331
12.467	1.0439	0.942263	1.02025	1.02519	0.989119	0.954861	0.980514	0.993767	1.03706	0.967587	0.983566	1.00257	1.00897	1.03192		1.00341	0.993356	0.972624	0.95896	0.940403	0.992373	1.00329	0.99216	0.99571	0.995316	1.00083	0.956428	0.985861	0.998908	0.978604	1.01212	0.997336	1.03127	1.0321	1.00597	0.981915
12.5	1.02972	0.94954		1.02182	0.988037	0.966127	0.978054	0.991334	1.03599	0.986258	1.00945	0.99609	1.02626	1.04524		1.00783		0.972149	0.961216	0.92583	0.994683	1.01066	0.980147	0.990146	1.02303	0.987372	0.96465	1.0007	1.00367	0.981029	1.00353	1.02479	1.05001	1.02931	0.998905	1.01404
12.533	1.05155	0.97082	1.02303	1.00602	0.990649	0.961727	0.964987	1.00023	1.03493	0.968227	1.0018	1.00257	1.03316	1.02013		1.00834	0.997661	0.970333	0.964706	0.934904	0.99952	1.00578	0.99216	0.952863	0.986949	0.996751	0.957632	1.00024	1.00842	0.976386	1.00235	1.01321	1.03058	1.02864	0.998905	0.995836
12.567	1.06909	0.980967		1.0207	0.992813	0.968138	0.975842	0.984453	1.04264	0.968415	0.984185	1.00904	1.03665	1.03147		1.01059	0.997388	0.970807	0.959471	0.933293	0.983528	1.00741	0.989716	0.992659	0.980177	0.996751	0.959541	0.979329	1.00235	0.978309		1.0185	1.06542	1.03258	0.995142	0.988876
12.6	1.07021	0.96592	1.01584	1.03987	0.995425	0.963283	0.984835	0.987059	1.04415	0.97479	0.991405	0.987601	1.03836	1.01968		1.01284	0.989517	0.981117	0.962238	0.94894	1.01372	1.01525	0.989716	0.980439	0.986755	1.00338	0.968968	0.992393	0.993107	0.96225	0.992085	0.996137	1.0605	1.02959	0.991837	0.98311
12.633	1.06639	0.985272	1.02926	1.02565	0.993895	0.959339	0.981779	0.989492	1.03217	0.980712	1.0201	0.992459	1.02823	1.02212		1.00987	0.986336	0.963853	0.951768	0.942459	0.997733	0.991255	0.964171	0.998726	1.00742	0.981682	0.956634	0.981106	0.998058	0.959114	0.982314	0.997833	1.04107	1.0243	0.989176	0.996826
12.667	1.0662	0.989751	1.01009	1.03332	0.987403	0.966127	0.994919	0.991924	1.0249	0.978977	1.01544		1.03235	1.0291			0.982031	0.96891	0.940663	0.929718	1.0112	0.985712	0.986974	0.994583	0.992011	1.00063	0.947913	0.988567	0.994693	0.963254	1.01351	1.00891	1.05481	1.01595	0.99404	1.00807
12.7	1.06349	0.995071	1.04219	1.02658	0.996059	0.951561	0.99636	0.982438	1.02641	0.986446	1.00442	0.990839	1.02608	1.02711		1.00494	0.982497	0.980364	0.931003	0.940403	0.989629	1.00254	0.987481	0.988014	0.997654	0.985096	0.946003	0.984276	0.987964	0.968105	1.02712	0.988652	1.0344	0.998554	1.00844	0.990565
12.733	1.07338	0.991432	1.02025	1.02771	1.00046	0.939839	1.00128	0.982855	1.01594	0.999649	1.00891	0.99542	1.03324	1.03544		1.00095	0.966209	0.97827	0.922067	0.9417	0.989846	0.990583	0.989419	0.988222	0.996525	0.978269	0.93778	0.988102	0.983477	0.953969	1.01212	1.00333	1.03794	1.01133	1.00157	0.996331
12.767	1.05472	0.986113	1.02648	1.02705	0.999829	0.936539	0.995516	0.990326	1.02703	0.988899	0.995966	0.981876	1.03539	1.0291		0.997766	0.980441	0.986091	0.90964	0.947199	0.987842	0.998421	1.00194	0.985085	1.00244	0.985567	0.946003	0.986982	0.973575	0.976594	1.01044	0.993448	1.01164	1.02315	0.982943	1.01215
12.8		0.966935	1.01211	1.03201	0.990278	0.952472	0.992285	0.989319	1.02534	0.991539	0.992174	0.995616	1.04077	1.033		1.00566	0.988119	0.971594	0.936961		0.990892	0.994502	0.998271	0.984582	0.979516	0.998555	0.951112	0.991929	0.976748	0.968019		0.970087	1.01546	1.01364	0.997803
12.833	1.05518	0.992027	1.02533	1.0449	0.988747	0.965483	0.993129	0.969094	1.01895	0.990445	0.977917	0.992181	1.02912	1.0389		1.00125	0.980248	0.978466	0.92628	0.94407	1.00688	0.986663	0.991654	0.981653	0.994268	1.00063	0.968555	0.98045	0.993652	0.963671	1.00689	0.971782	1.02135	1.03775	1.01285	0.995836
12.867	1.06507	0.987548	1.0237	1.03022		0.96905	1.0017	0.97799	1.03306	0.999273	0.992356	0.99838	1.02912	1.02295		0.999507	0.978192	0.964443	1.00458		1.0112	1.00856	0.989419	0.977008	0.995396	0.988509	0.980889	0.986517	0.978526	0.966806	1.01784	0.994647	1.04501	1.00134	1.01551	1.00906
12.9	1.06488	0.979184	1.00703	1.04603	0.989196	0.977016	0.99067	0.967914	1.03243	0.993351	0.974125	1.00162	1.02868	1.03255		1.00053	0.994673	0.963772	0.939429	0.961773	1.00057	1.01639	0.985246	0.987719	1.00151	0.975441	0.951404	0.993242	0.98282	0.966096	0.999078	0.993243	1.01586	1.0173	0.998905	0.991759
12.933	1.06349	0.975719	1.02743	1.03584	0.997666	0.969961	1.00289	0.962631		0.992711	0.988127	0.99838	1.02823	1.03691		1.0074	0.985405	0.970645	0.940663	0.969866	0.988889	1.0097	0.994814	0.983577	1.01466	0.986429	0.985791	0.990344	0.980113	0.968521	1.02446	1.00792	1.0455	1.02931	1.00955	1.00877
12.967	1.05406	0.981633	1.02628	1.03022	1.00767	0.953383	1.00416	0.991751	1.02791	0.986523	0.991117	0.999051	1.03469	1.01225		1.01038	0.959655	0.964443	0.934705	0.96781	0.991939	1.02194	0.99237	0.980856	1.01739	0.979797	0.99281	0.988759	0.983942	0.950955	0.998096	1.00044	1.03245	1.02653	0.969452	1.00449
13	1.05901	0.987968	1.01124	1.0248	1.00938	0.950272	0.998222	0.99964	1.02516	0.987883	0.992174	0.978359	1.02652	1.01225		1.01284	1.00282	0.971594	0.950023	0.956051	0.993509	1.01822	0.977912	0.971357	0.996992	0.983015	0.98629	0.987638	0.992722	0.965091	0.995522	1.00432	1.04688	1.03134	1.00001	1.00518
13.033	1.0716	0.982228	1.00798	1.02686	1.02136	0.92554	1.00866	0.988729	1.02879	0.997086	0.990679	0.992852	1.05027	1.01859		0.989571	0.983815	0.968828	0.943342	0.955292	1.00214	1.00761	0.98453	0.982572	0.985626	0.985762	0.99281	0.977744	1.00197	0.981861	1.02475	1.02289	1.02863	1.03345	0.991569	1.00181
13.067	1.07002	0.990592	1.02283	1.01601	0.997032	0.925461	0.991441	0.986886	1.02578	0.992258	0.988383	0.99048	1.04059	1.01379		0.992543	0.984746	0.987908	0.934406	0.96468	1.00771	1.00713	0.993889	0.972571	1.00921	0.983487	0.98629	0.982691	0.984407	0.988219	1.01339	1.00821	1.03834	1.02116	0.97652	0.994847
13.1	1.05275	0.978343	1.00731	1.01218	0.994868	0.916017	0.995516	0.986713	1.04095	0.992258	0.993307	0.998577	1.03628	1.01207		0.983116	0.986722	0.97179	0.953513	0.966514	1.00645	1.01057	1.00417	0.984704	1.00875	0.996084	0.996715	0.963559	0.981891	0.978517	1.02622	1.01061	1.03647	1.02999	0.979826	1.0016
13.133	1.06442	0.979952	1.00846		0.99748	0.912906	0.995691	0.97858	1.03306	0.980149	0.989878	0.998103	1.06263	1.01687		1.00239	0.989903	0.967879	0.973343	0.955829	1.02013	1.01315	0.993889	0.985917	1.01232	0.983958	0.995218	0.978208	0.976203	0.965594	1.01625	1.01929	1.03598	1.03576	0.97652	0.993448
13.167	1.06712	0.974878	1.03203	1.02031	0.991808	0.91685	0.983642	0.987894	1.02986	0.989805	0.980982	0.990284	1.04319	1.02602		1.01008	0.977919	0.966734	0.963684	0.957662	0.996036	1.02423	0.965899	0.989557	1.01166	0.996751	0.991107	0.99305	0.967231	0.977807	1.01171	1.03447	1.01322	1.03807	0.978724	0.998719
13.2	1.05611	0.954266	1.00616	1.00993	0.997032	0.915751	0.999168	0.987303	1.03067	0.990445	0.993307	0.984084	1.03001	1.01488		1.0071	0.983815	0.966259	0.950322	0.957662	1.00087	1.01133	0.989209	0.990979	1.00283	0.984625	0.994014	0.978865	0.992915	0.978517	0.981213	1.01251	1.03029	1.02605	0.980015	1.0009
13.233	1.06712	0.981387	1.02695	0.99843	1.0046	0.92125	0.980761	0.998805	1.03776	0.996633	0.990754	1.00545	1.03844	1.01244		1.00957	0.981759	0.97017	0.953812	0.94881	1.01381	1.01018	0.992666	0.98441	1.00396	1.00016	0.995717		0.970403	0.981948	1.00313	1.01371	1.05208	1.01674	0.989554	0.994642
13.267	1.06059	0.984852	1.0006	1.00881	1.00073	0.909984	0.974155	0.972707	1.02578	0.996633	0.990936	0.991232	1.04255	1.02576		1.01797	0.980827	0.980757	0.967173	0.958421	1.00466	1.00464	0.975974	0.989765	1.00894	0.992394	0.992105	0.990344	0.969281	0.990437	1.01408	1.01011	1.03834	1.03114	0.987996	1.01622
13.3	1.04912	0.960354	1.00243	0.989638	0.992256	0.900917	0.964987	0.989492	1.01594	0.995727	0.981164	0.996957	1.02652	1.0321		1.01203	0.987381	0.988382	0.962749	0.96544	0.996559	1.00721	0.994395	0.989055	1.01053	1.00291	1.00465	1.00248	0.995895	0.98659	1.00934	1.0176	1.03334	1.03624	0.972302	1.01313
13.333	1.04912	0.967109	1.0214	0.995718	1.00073	0.910628	0.980339	0.996372	1.03111	0.989352	0.987326	0.996287	1.0001	1.03274		1.02515	0.984666	0.970645	0.983302	0.968347	1.00519	1.03005	0.981369	0.989055	1.01279	0.979131	0.99933	0.980642	1.00328	0.968105	1.02692	1.00962	1.03501	1.03067	0.974506	1.00399
13.367	1.04893	0.977328	0.998974	1.0104	1.00136	0.915751	0.976861	0.985461	1.01418	0.995727	0.992431	1.00181	0.992756	1.0321		1.01768	0.976522	0.969499	0.964494	0.965217	1.00571	1.00377	0.986555	0.981272	0.98574	1.00472	0.995218	0.964679	0.98665	0.971743	0.999282	1.025	1.00232	1.02971	0.972491	1.02248
13.4	1.05704		1.00636	0.992815	1.00767	0.925461	0.970924	0.985044	1.0281	0.995727	0.98284	0.996483	0.987376	1.04299		1.015	0.987574	0.98151	0.974665	0.957439	1.02244	1.01485	0.990222	0.981064	0.976437	0.97497	1.00004	0.985397	0.977405	0.982242	0.997114	1.03997	1.02176	1.03086	0.968729	1.0009
13.433	1.04398	0.983417	1.01259	0.995526	0.999644	0.92125	0.980761	0.99109	1.02872	0.974602	0.980544	1.01327	1.01658	1.03691		1.00608	0.982417	0.98866	0.971175	0.966291	1.01203	1.00721	0.991444	0.977424	1.00002	0.98074	0.999038	0.980178	0.99543	0.966893	1.01163	1.03877	1.03952	1.02903	0.976709	0.992748
13.467	1.05592	0.982228	1.0052	0.983366	0.995316	0.90934	0.981357	0.996128	1.02101	0.992633	0.989441	1.00316	1.03279	1.04235		1.01275	0.980827	0.979219	0.9796	0.968884	1.01991	0.996404	0.978419	0.985501	0.995703	0.99467	0.994926	0.976623	0.987771	0.975174	0.998791	1.01082	1.04237	1.03855	0.978724	1.00836
13.5	1.05368		1.00636	0.997386	0.987294	0.90934	0.97932	0.989074	1.01843	0.993727	0.993926	0.995142	1.03907	1.01679		1.00783	0.983735	0.970726	0.963983	0.974069	1.00719	1.0008	0.974962	0.986714	1.00322	0.987096	1.0242	0.986517	0.991601	0.999722	1.00087	1.02649	1.05777	1.02509	0.977433	1.00379
13.533	1.05619	0.976908	0.998498	0.997386	1.00703	0.917039	0.984835	0.983792	1.02527	0.988258	0.984154	0.997432	1.01075	1.04017		1.00927	0.973807	0.977877	0.975387	0.975143	1.01434	1.01303	0.993382	0.979642	0.998234	0.991452	1.00656	0.983155	0.967695	0.982658	0.999892	1.00602	1.0407	1.03739	0.976064	0.994437
13.567		0.974878	1.00683	0.997851	1.00334	0.92345	0.977458	0.984626	1.04132	1.00365	0.988821	1.00592	1.02545	1.02295		1.0147	0.974932	0.980446	0.968918	0.979032	1.01887	1.00242	0.988913		0.994188	0.995337	1.00846	0.986982	0.995045	0.992862	0.989918	1.0135	1.06347	1.04038	0.967438	1.00498
13.6	1.07485	0.972255	0.992465	1.01768	0.980278		0.971099	0.983619	1.03893	1.00429	0.987583	0.993048	1.03584	1.02539		0.992965	0.976522	0.980249	0.958025	0.97331	0.999086	1.00634	0.969776	0.986714	1.01053	0.992785	1.00145	0.985397	1.00112	0.994577	0.991306	1.0171	1.04286	1.04893	0.980928	0.989865
13.633	1.07037	0.991606	0.995917	1.00432	0.997666	0.922162	0.967796	0.976738	1.0141	0.99618	0.991812	1.00411	1.03306	1.03635		0.991224	0.96547	0.975193	0.962961	0.972773	1.01381	1.00013	0.990432		0.996251	0.986624	0.993017	0.986053	1.00514	0.988219	0.991103	1.02818	1.05375	1.03174	0.985792	0.996331
13.667	1.0589	0.982228	0.988059	1.03162	0.992627	0.91905	0.961859	0.979761	1.02758	0.997273	0.991812	1.00249	1.03539	1.03154		0.982818	0.971558	0.977287	0.966662	0.982921	1.01887	0.988368	0.984024	0.96822	0.988351	0.99667	1.00435	0.985589	1.00355	0.983368	0.991103	1.02459	1.04168	1.02875	0.982486	1.00498
13.7	1.06655	0.995665	1.00032	1.01721	0.995425	0.921062	0.961786	0.984453	1.02501	1.00255	0.994364	0.995812	1.04534	1.04051		1.0026	0.977181	0.981672	0.964917	0.983458	1.00288	0.995059	0.971295	1.0058	0.9859	0.968533	1.01357	0.985397	0.99926	0.991355	0.998706	1.03517	1.05729	1.02597	0.985336	0.99007
13.733	1.06338	1.00606	1.01278	1.02105	0.984977	0.919506	0.975348	0.974132	1.01818	0.993727	0.977992	0.999918	1.03539	1.03897		0.993177	0.966595	0.99455	0.958237		1.00392	1.01093	0.986259	0.997304	0.990882	0.990509	1.01818	0.981763	1.0087	0.97358	0.997521	1.03447	1.04354	1.0274	0.983321	1.01116
13.767	1.05731	0.9971	1.01528	1.01478	0.98561	0.916395	0.979423	0.974132	1.03636	0.991727	0.993926	0.996957	1.03996	1.04205		0.99738	0.960041	0.99779	0.968407	0.982921	1.00519	0.992763	0.992876	0.997807	1.017	1.0033	1.00514	0.988295	1.01384	1.00185	1.00009	1.04385	1.03383	1.03086	0.986438	1.02417
13.8	1.05507	0.992201	1.0102	1.00347	0.979938	0.92785	0.969833	0.982021	1.0274	0.996102	0.994983	1.00936	1.02007	1.0416		0.99789	0.972876	0.979659	0.966662		0.989719	0.999454	0.987481	1.00287	0.980919	0.991176	1.01557	0.985397	1.01562	0.978725	1.01559	1.03976	1.03119	1.04547	0.985792	1.01989
13.833	1.06384	1.00403	1.00838	1.00664	0.987326	0.929861	0.976367	0.980005	1.02501	1.00138	0.981602	0.99048	1.03432	1.05229		1.00332	0.978578	0.980134	0.960705	0.970717	1.00802	0.977365	0.983308	0.985587	0.964297	0.989843	1.01848	0.990344	0.977133	0.97216	1.00819	1.04435	1.03688	1.04595	0.992671	1.01243
13.867	1.05685	0.996506	1.01509	1.05021	0.979042	0.919695	0.980092	0.976565	1.01153	0.999836	0.990754	0.999248	1.04363	1.04532		1.00158	0.973422	0.987955	0.943342		1.00497	0.991894	0.99216	0.988516	0.959315	1.01723	1.00884	0.973917	0.994229	0.961661	1.00267	1.00821	1.04021	1.04268	0.996433	1.02277
13.9	1.05685	1.00935	1.01298	1.00215	0.992288	0.929406	0.983569	0.991334	1.00639	0.973696	0.993926	0.987045	1.03717	1.05383		0.979846	0.989903	0.987481	0.97611	0.990476	1.00392	1.02392	0.998062	0.985085	0.98158	0.992118	1.02068	0.985397	0.957249	0.9763	0.992899	1.03397	1.04306	1.03855	0.99138	1.01293
13.933	1.05546		1.01346	1.0202	0.983107	0.933161	0.971696	0.994011	1.02394	1.00493	0.98142	0.996009	1.03844	1.05229		0.995428	1.0046	0.981279	0.955258	0.978272	1.00192	0.98845	1.0059	0.997512	0.982902	1.01088	0.998211	0.980914	0.973496	0.966304	1.00623	1.05154	1.04001	1.03413	0.982486	1.02566
13.967	1.05611	1.00504	1.01576	1.02562	0.981577	0.920795	0.988735	0.996027	1.02075	1.00293	0.992869	0.983806	1.02957	1.04858		0.988973	0.983156	0.990524	0.958025	0.988643	1.00802	1.0004	0.99216	1.00044	0.992011	0.987291	1.00955	0.970091	0.947155	0.979228	1.00099	1.04505	1.04855	1.05797	0.965879	0.998515
14	1.05229	1.01138	1.02151	1.03871		0.932061	0.986276	0.986886	1.02971	0.986899	0.996917	0.990006	1.03951	1.03852		0.994918	0.994673	0.985665	0.966962	0.981087	1.00392	1.0071	0.989209	1.00559	0.982047	0.976303	0.991898	0.969434	0.964523	0.97559	1.00909	1.04456	1.03411	1.04567	0.990011	1.00259
14.033	1.03698	1.02566	1.02151	1.02608	0.981391	0.932705	0.982201	0.997207	1.02545	0.988446	0.987764	0.981516	1.04192	1.04858		1.00753	0.99448	0.98843	0.958748	0.984439	1.00445	1.005	0.979135	0.986592	0.9859	1.00036	1.00423	0.976159	0.962937	0.982156	0.99024	1.0245	1.05639	1.02875	0.994419	0.993943
14.067	1.05321	1.01205	1.01596	1.01776	0.97337	0.943972	0.978302	0.996199	1.02394	1.0052	0.973325	0.975513	1.04972	1.03417		0.989694	0.977534	0.980412	0.973131	0.975588	1.0156	1.01283	0.992666	1.00165	0.995864	0.986153	0.987787	0.970555	0.962744	0.978517	0.99024	1.05365	1.06493	1.01992	0.969641	1.0189
14.1	1.04912	1.01246	1.01203	1.02272	0.98796	0.931605	0.978898	0.988901	1.0235	0.982789	0.981602	0.975988	1.04667			0.992667	0.989051	0.988986	0.947855	1.01099	1.02297	1.02622	0.994395	1.00509	0.988625	0.971751	0.991399	0.96897	0.978334	0.986296	0.999029	1.03678	1.07111	1.02406	0.980928	1.00737
14.133	1.04127	1.00655	1.01941	1.02767	0.988146	0.911273	0.984064	0.994184	1.03015	0.984336	0.982659	1.00173	1.0456	1.0571		0.999121	0.973501	0.996807	0.962238	0.988865	1.01233	1.01676	1.01598	1.00923	1.00855	0.97905	1.00253	0.985861	0.97404	0.975087	0.990935	1.00643	1.05383	1.0352	0.983132	0.996826
14.167	1.05294	0.997172	1.00369	1.03581	0.970572	0.918972	0.983642	0.996199	1.0188	0.996445	0.984773	0.987912	1.062	1.06697		0.99789	0.981646	0.975159	0.956791	0.987791	1.01055	1.02641	0.99979	1.00165	1.00836	0.998279	0.999622	0.977744	0.980113	0.985083	0.996862	1.03099		1.04212	0.98203	1.00399
14.2	1.0507	1.01981	1.00302	1.01664	0.983184	0.925116	0.981008	0.995365	1.03334	0.977961	0.994546	1.00497	1.04192	1.05781		1.00558	0.968731	0.978399	0.978877	0.990161	1.01129	1.00539	0.982801	0.975794	0.984111	0.977717	0.986084	0.991	0.980113	0.983368	0.994	1.00784	1.03156	1.028	0.96451	0.994352
14.233	1.05136	1.01492	1.01155	1.01571	0.99643	0.91605	0.975493	0.984626	1.02581	0.995351	0.983716	1.00525	1.04946	1.04584		1.0063	0.979397	0.998149	0.96943	0.991995	1.01181	1.01093	0.999703	1.00458	1.0077	0.990509	0.987993	0.97411	0.967503	0.988721	0.981858	1.02251	1.04834	1.0231	0.971389	0.998225
14.267	1.05453	1.02016	1.01481	1.01187	0.991654	0.93126	0.981008	0.992342	1.03761	0.981961	0.987507	1.00478	1.0318	1.0493		0.987021	0.972843	0.976304	0.974153	0.99955	1.00854	0.997749	0.982801	1.00287	1.00065	1.00377	0.983176	0.991929	0.965724	0.979938	0.985414	1.01094	1.05855	1.01032	0.96717	0.999419
14.3	1.05677	1.01145	1.01231	1.01121	0.989042	0.935471	0.963197	0.989909	1.0213	0.991164	0.996842	0.995812	1.03072	1.04975		0.981587	0.987734	0.984323	0.957302	0.996643	1.02022	1.01687	0.988913	0.985587	1.00836	1.01931	0.981972	0.98474	0.959652	0.989432	0.997353	0.989064	1.03578	1.01657	0.977811	1.00399
14.333	1.06013	1.01365	1.01068	1.00579	0.982102	0.918705	0.946405	0.996372	1.02405	0.966383	0.990241	0.997432	1.03977	1.0696		0.98528	0.968072	0.982032		0.995884	0.984141	1.02499	0.984024	1.00337	1.00272	0.980268	0.972047	0.982691	0.981042	0.990645	0.990647	0.996839	1.03176	1.02445	0.959189	1.00251
14.367	1.06098	1.01771	1.01346	1.02702	0.994714	0.920905	0.944717	1.00242	1.04675	0.984148	0.99447	1.00734	1.03484	1.0434		0.982818	0.964892	0.979266	0.961004	1.00625	1.03369	1.01323	0.981789	0.997304	0.996605	1.00377	0.977861	0.987638	0.97114	0.994283	0.993509	1.03438	1.07652	1.03118	0.967816	1.02368
14.4	1.07041	1.00774	1.01393	1.01009	0.987326	0.924472	0.94268	0.998143	1.04418	0.96857	1.01507	1.00181	1.02597	1.04513		0.991224	0.991107	0.986139		0.995347	1.01717	1.01735	0.991357	1.00023	1.00338	1.01201	0.952694	1.01265	0.981506	0.997713	0.983044	0.98646	1.06208	1.02724	0.973136	1.00638
14.433	1.05398	1.0112	1.01719	1.03205	0.995796	0.917417	0.937165	0.995293	1.0401	0.988789	1.00125	1.00134	1.02534	1.04123		0.993686	0.985678	0.990999	0.976621	0.990384	1.03831	1.01897	0.981579	1.02074	0.996605	0.977717	0.962121	1.00024	0.966846	1.007	0.981858	1.01152	1.03578	1.04953	0.967816	1.01215
14.467	1.05622	1.03402	1.01441	1.02981	1.00165	0.916772	0.953957	0.986987	1.03665	0.983961	0.987432	1.01287	1.01666	1.06607		0.988252	0.982963	0.976223	0.962026	0.996957	1.02253	1.01667	0.993382	0.992451	1.00544	0.979131	0.9882	1.00275	0.980577	1.00771	0.983738	0.990348	1.05659	1.02425	0.95782	1.01116
14.5	1.05688	1.0314	1.00751	1.03457	0.989304	0.918328	0.985504	0.981114	1.03257	0.968383	0.994833	1.02184	1.02096	1.0532		0.990714	0.978658	0.986336	0.973642	0.997717	1.01748	1.01113	0.996333	0.993872	1.00704	0.993727	0.979478	0.98474	0.965452	1.02548	0.988767	0.988652	1.05139	1.01657	0.983321	1.01523
14.533	1.04672	1.02142	1.01306	1.05235	1.00039	0.918595	0.982623	0.985562	1.03044	0.978867	0.994833	0.996761	1.03306	1.04486		0.983539	0.973229	0.988349	0.958536	0.991772	1.03369	0.992009	0.993889	0.986298	1.00544	1.00472	0.992518	0.997805	0.954156	1.0282	0.992814	1.00573	1.05424	1.03166	0.967359	1.00588
14.567	1.05483	1.02202	1.00243	1.02485	0.997141	0.927206	0.995691	0.976493	1.02467	0.996898	0.996328	1.01058	1.03243	1.05991		0.989483	0.992424	0.980527	0.953601	1.00322	1.03852	0.997077	0.99684	0.992156	0.989366	0.996751	0.980683	1.00097	0.974697	1.02578	1.00831	1.01371	1.05895	1.03655	0.975797	1.01622
14.6	1.04849	1.0118	1.00961	1.02485	0.996059	0.936728	0.995865	0.983964		0.97732	0.975289	1.01125	1.02463	1.04749		0.990503	1.00197	0.982147	0.955346	1.01757	1.02558	0.997749		1.01316	0.992091	0.992118	0.982093	0.993514	0.954428	1.00679	0.979487	1.00283	1.04659	1.03166	0.966068	0.962228
14.633	1.0553	1.02261	1.0214	1.0415	1.00949	0.927017	0.994847	0.981532	1.03088	0.98807	0.983566	1.00114	1.02697	1.04089		0.984559	0.975092	0.986058	0.949899	1.02566		1.00741	1.00325	0.997096	1.00019	0.990314	0.975574	0.989687	0.96816	1.00265	1.00565	1.0281	1.05631	1.03492	0.973404	0.99007
14.667	1.07759	1.03318	1.02695	1.03841	1.00904	0.933884	0.992635	0.987822	1.02919	0.986523	0.99651	1.00276	1.02652	1.03436	0.955307	0.992965	0.987541	0.988152	0.938495	0.98681	1.03242	1.00883	1.00569	0.993456	1.00723	0.991923	0.988905	0.975038	0.96143	1.01114	0.995389	1.01123	1.05533	1.04165	0.977622	0.991059
14.7	1.06612	1.014	0.980004	1.03523	0.99643	0.925273	1.00019	0.988412	1.03922	0.991805	0.988671	0.992377	1.02374	1.0446	0.964147	0.98579	0.977613	0.974325	0.959558	0.997494		1.00424	0.98432	0.986384	0.990962	0.987567	0.998332	0.991465	0.951993	0.983871	0.993509	0.996754	1.04846	1.04001	0.970554	0.99802
14.733	1.06229	1.00749	1.01469	1.04514	1.01165	0.914462	0.992388	0.985217	1.04116	0.997273	0.9863	1.00324	1.02222	1.05357	0.972229	0.984049	0.986882	0.994157	0.955134	0.999328	1.02001	1.01505	0.994901	0.966884	0.986835	0.978659	0.991812	0.986053	0.973191	1.00236	0.983247	1.01722	1.04846		0.968996	0.985088
14.767	1.06882	1.03335	1.01441	1.04243		0.918673	0.997306	0.995538	1.04285	0.992258	0.98991	0.996565	1.0309	1.04985	0.966934	0.979336	0.99456	0.974325	0.967261	0.995661	1.02001	1.00578	1.0008	0.989816	0.980531	0.994865	0.998831		0.965532	0.9965	0.993712	0.987077	1.04944	1.03771	0.96569	0.98966
14.8	1.06051	1.00158	1.01278	1.03411	1.00598	0.929939	0.999343	0.985389	1.02831	0.987883	0.993957	0.999051	1.03324	1.03128	0.961838	0.9984	0.982577	0.98195	0.955134	0.987032	1.01443	1.00282	0.992457	0.974753	1.00026	1.01107	1.01067	0.96897	0.952457	1.02084	0.990156	1.03111	1.01411	1.05068	0.976142	1.01462
14.833	1.06816	1.00665	0.977423		1.01229	0.919584	0.998499	0.983374	1.04161	0.997539	0.9863	0.994667	1.02419	1.01334	0.977127	0.991435	0.999524	0.968598	0.953389	0.992217	1.02632	1.01735	0.99663	0.987892		0.985958	0.986703	0.98474	0.965804	1.02226	0.98345	0.997662	1.05936	1.03377	0.950452	1.0007
14.867	1.06368	1.00767	1.01163	1.03616	1.00076	0.939728	1.00096	0.993278	1.02299	0.977773	0.98568	1.0124	1.03807	1.00899	0.972509	0.996149	0.995412	0.986058	0.957302	1.00398	1.02075	0.992403	1.00009	0.961112	0.995944	0.988509	0.997627	0.987446	0.969169	1.01155	0.977727	1.00725	1.0309		0.983478	1.0168
14.9	1.08327	1.0189	1.01719	1.03627	1.00706	0.934417	1.00732	0.990672	1.02769	0.992445	0.991405	0.989613	1.04085	1.01923	0.983856	0.984981	0.997661	0.965358	0.955346	0.989402	1.03316	1.00693	1.01383	0.984754	0.983256		0.991107	0.992857	0.954508	1.00227	1.00941	1.0352	1.03403	1.04145	0.970444	0.993738
14.933	1.07002	1.01848	1.02505	1.01261	1.01292	0.932406	1.00486	0.993522	1.03114	0.983695	0.988852	1.00181	1.03851	1.02321	0.975296	0.986001	0.98595	0.957062	0.956791	0.98055	1.02075	0.99565	1.00426	1.00446	0.97987	1.0035	0.989404	0.993322	0.963289	1.01226	1.00675	1.01065	1.03854	1.03357	0.974206	1.00259
14.967	1.06871	1.01848	0.966113	1.00018	1.01923	0.944773	1.00426	0.993349	1.02086	0.981508	0.992462	0.996287	1.05105	1.03346	0.980392	0.984471	0.990448	0.964884	0.93994	0.988106	1.02022	1.00024	0.992247	0.994253	0.983062	1.00605		0.993322	0.973655	1.00641	1.01297	0.988688	1.03078	1.02079	0.967138	1.01034
15	1.07841	1.01012	0.99544		1.00986	0.928839	1.00061	0.994357	1.01847	0.960836	0.990348	0.992852	1.0325	1.0398	0.972229	0.985491	0.995219	0.959353	0.95309	0.992532	1.02632	1.00903	1.00599	0.990821	1.00365	0.988705		0.976895	0.963753	1.01084	1.01366	1.00845	1.02155	1.00177	0.987051	1.01223
15.033	1.06133	0.993636	1.01671	1.01307	0.996801	0.940561	1.00588	0.99679	1.0228	0.973586	0.987176	0.973305	1.04523	1.03736	0.986165	0.972881	0.996343		0.93994	0.985513	1.01948	1.01457	0.997136	1.00254	0.997346	1.00538		0.997612	0.957873	1.00449	1.01346	1.00217	1.03078	1.04702	0.969987	1.00169
15.067		0.992375	1.0056	1.0214	1.00464	0.928839	0.997903	0.99679	1.02919	0.981695	0.987176	0.988746	1.042	1.02295	0.974818	0.978105	0.955623	0.973851	0.954323	0.998031	1.01696	1.01822	1.01362	1.00254	0.999136	1.00197		0.969242	0.964875		1.00892	0.99398	1.00781	1.04193	0.961817	0.996416
15.1	1.07215	0.998115	0.996394	1.03991	1.00896	0.93415	0.996462	1.015	1.03514	0.981695	0.986919	0.99771	1.04415	1.03518	0.979436	0.97267	0.991573	0.968795	0.952067	0.993069	1.01465	1.00377	1.01383	1.00911	0.980611	0.996003		0.989495	0.961045	1.02084	1.01701	0.991086	1.03598	1.03655	0.953647	1.00984
15.133	1.0645	1.01383	1.01048	1.04739	0.991577	0.926184	0.994003	1.0035	1.03132	0.98807	0.995634	0.993129	1.04864	1.03346	0.96136	0.9863	0.988199	0.95248	0.958536	1.00192	1.00401	1.0118	0.994692	1.00446	0.98964	0.994199		0.976895	0.962167	1.01963	1.02274	0.988191	1.02322	1.04001	0.981352	1.00338
15.167	1.06832	1.01299	1.00703	1.05758	0.995719	0.944773	0.998674	1.00694	1.03558	0.993992	0.999244	0.991707	1.03851	1.02711	0.987996	0.988041	1.00336	0.967175	0.957302	0.988643	1.00044	1.00951	1.01606	0.998101				0.984548	0.962631	1.02013	1.00467	0.966028	1.02302	1.03377	0.968051	0.991844
15.2	1.05302	1.014	1.00425	1.0558	0.985271	0.935062	1.00767	1.00979	1.03345	0.987617	0.998624	0.998855	1.04712	1.02756	0.973861	0.983116	0.992697	0.962789	0.9496	0.993828	1.00602	1.00282	1.00477	1.02095	0.989173	0.99467		0.982306	0.978878	1.0272	1.01779	0.985793	1.02891	1.04001	0.956764	1.00288
15.233	1.05573	1.01813	1.00493	1.0515	0.998965	0.93745	1.01259	0.999467	1.03646	0.990711	1.00989	1.00257	1.03977	1.02231	0.958292	0.978192	1.0029	0.959156	0.95977	0.999328	1.01822	1.001	1.00548	1.00438	0.983723	1.01249		0.984084	0.962904	1.04669	1.01019	0.999273	1.01968	1.04559	0.980707	0.995427
15.267	1.05731	1.0112	1.0077	1.06439	0.980495	0.927095	1.01132	1.00593	1.02831	0.998445	1.00118		1.0482	1.03173	0.955505	0.979933	0.98595	0.970414	0.955557	1.00559	1.02253	1.00234	1.0067	0.97023	1.00046	0.995808		0.977087	0.973078	1.03699	1.00892	0.991582	1.01448	1.03954	0.952167	1.02566
15.3	1.06879	1.01467	1.00032	1.05738	0.985008	0.941017	1.01013	0.991161	1.04311	1.00218		1.00276	1.04389	1.02955	0.941848	0.985877	0.989983	0.974325	0.985558	1.00062	1.01085	1.0141	1.00274	0.991446	0.99746	0.998084		0.991737	0.97625	1.02477	1.01325	0.981203	0.990048	1.04069	0.968507	0.986283
15.333	1.049	1.00385	1.01489	1.06234	0.983293	0.927739	1.0103	0.972534	1.03628	0.991617	0.993338	1.0081	1.05187	1.03237	0.961756	0.985367	0.993822	0.974996	0.944876	0.989402	1.02759	0.991928	1.00202	0.976591	1.0061	1.00813		0.990616	0.976907	1.02406	0.999723	0.978309	1.03834	1.04511	0.971891	1.01293
15.367	1.0616	0.993041	1.00703	1.05467	0.994112	0.93635	0.991893	1.0134	1.03885	0.992523	1.00205	1.00162	1.05491	1.03019	0.951563	0.983415	1.00038	0.9667	0.966962	0.973217	1.00013	0.995847	1.00253	0.995796	0.996799	0.998555		0.999854	0.962983	1.01992	0.994	1.02144	1.03363	1.04089	0.974095	1.00119
15.4	1.05236	0.979604	1.01374	1.06346	0.988888	0.940561	0.996812	0.990326	1.03867	0.990336	1.01077	1.00028	1.04953	1.02865	0.944356	0.973778	0.988858		0.963771	0.989625	1.01865	1.00206	0.991444	0.979226	0.997927	0.993061		0.989031	0.975978	1.0382	1.009	1.00696	1.02155	1.04953	0.976566	0.989166
15.433	1.05638	0.981807	1.01929	1.05626	0.972134	0.936806	1.00623	0.993177	1.044	0.989242	1.01182	1.00438	1.06835	1.04043	0.954152	0.973778		0.961644	0.9799	0.991235	1.00898	0.989829	1.00569	0.985085	1.01081	1.02528		0.985669	0.965227	1.0287	0.99588	1.01296	1.02794	1.04694	0.955551	0.984389
15.467	1.05546	0.99381	1.01604	1.05533	0.979784	0.930206	1.01522	0.983028	1.03716	0.990336	1.01631	0.997039	1.06619	1.03391	0.974059	0.986897	0.987075	0.974718	0.97292	0.984125	1.00013	1.00206	1.00202	0.98609	1.04051	1.00793		0.999197	0.95188	1.02942	1.00209	1.00688	1.01773	1.05414	0.978125	1.00795
15.5	1.05499	0.96592	1.02783	1.05665	0.997172	0.945684	0.998427	0.97858	1.05277	0.998445	1.01842	1.00047	1.06835	1.03327	0.965301	0.97726		0.983685	0.957813	0.994587	1.01076	0.998143	1.00447	0.984582		1.01296		0.993594	0.974199	1.05577	1.00259	1.02135	1.02883	1.04511	0.965736	1.00408
15.533	1.05387	0.986287	1.0216	1.06385	0.99303	0.944317	1.00419	0.976148	1.01678	0.990976	1.00249	1.01287	1.04827	1.03218	0.96578	0.981463	0.990255	0.972149	0.966239	1.00031	1.01634	0.995568	0.993173	0.981947	1.01513	1.01021		0.983699	0.962711	1.03557	0.997353	1.00039	1.01842	1.04348	0.952056	1.02018
15.567	1.05229	1.00277	1.01699	1.06861	0.98303	0.930851	0.955675	0.973298	1.0549	1.00237	0.997386	1.00209	1.06208		0.979238	0.989359	0.988199	0.975864	0.975475	0.983902	0.985838	1.00206	1.01088	0.987806	1.00696	1.00424		0.994714	0.976907	1.05848	1.01256	1.01556	1.02452	1.0159	0.98143	1.01421
15.6	1.05835	1.00606	1.00913	1.0616	0.984112	0.940373	0.95016	0.977155	1.04098	0.987242	1.00267	0.995142	1.06898	1.02801	0.974818	0.991101	0.978931	0.968713	0.9799	0.996643	0.99804	0.9926	1.0121	0.970022	1.00151	1.01201		0.990231	0.97915	1.04606	1.01571	1.00907	1.01883	1.04905	0.981887	1.02982
15.633	1.07122	1.00732	1.02418	1.05843	0.992582	0.942573	0.963052	0.982021	1.03566	0.993351	0.998443	1.00829	1.05473	1.03436	0.993174	0.988638	0.989324	0.981591	0.992538	0.992217	1.01172	0.998143	0.998865	0.999523	1.0235	0.99259		0.968393	0.964762	1.04778	1.00782	1.01965	1.00842	1.05068	0.976377	1.03101
15.667	1.08177	1.00858	1.01564	1.06431	0.988702	0.941284	0.973311	0.989146	1.04231	1.00391	0.992281	0.999803	1.05669	1.03327	0.988556	0.996324	0.987075	0.97444	0.963048	0.99405	1.01098	1.00369	1.00059	1.00002	1.00057	1.02025		0.96905	0.978958	1.02093	1.01828	1.00547	1.01627	1.0477	0.994732	1.02644
15.7	1.07253	1.01205	1.02513	1.06048	0.985008	0.933129	0.993581	0.984281	1.04187	0.990258	0.989728	0.998855	1.0541	1.02257	0.975774	0.996834	0.97959	0.97768	0.978155	0.960699	0.995206	1.00369	0.983901	1.01316	1.01466	1.00103		0.959812	0.981666	1.04435	1.00782	1.00787	1.02521	1.05279	0.985382	1.04036
15.733	1.06712	1.01205	1.01612	1.05936	0.997806	0.932673	0.989681	0.983273	1.04877	1.00301	0.994395	1.00047	1.06816	1.02584	0.984334	1.00545	0.970321	0.987596	0.971686	0.988328	0.988149	1.00483	0.987568	1.01994	0.986288	0.99667		0.983235	0.982323	1.01415	1.01473	1.00647	1.01765	1.04491	0.994921	1.01013
15.767	1.07253	1.0096	1.02215	1.07086	0.990233	0.921862	0.992737	0.972362	1.05604	1.00037	0.996072	0.99609	1.07076	1.03518	0.999705	0.996324	0.971718	0.994747	0.984835	0.987569	0.995729	1.00329	0.992457	1.00216	0.985546	0.990509		0.962325	0.96159	1.03435	1.00377	1.02214	1.02049	1.05816	1.00199	1.0341
15.8	1.06171	1.02118	1.03164	1.05889	1.00564	0.927818	0.998077	0.98369	1.04727	1.00165	1.00074	0.996565	1.0636	1.02295	0.977209		0.961325	0.980723	0.989771	0.987346	0.995513	1.01572	0.977493	1.00458	1.00575	1.00216		0.991816	0.975786	1.04535	1.01513	1.02044	1.0148	1.05653	1.00731	1.02376
15.833	1.06059	1.01813	1.02148	1.05552	1.00564	0.932484	0.983148	0.982855	1.0462	1.00648	0.975032	1.00324	1.07228	1.01796	0.985373	0.986686	0.971911	0.9874	0.967261	0.978495	0.99804	1.01133	0.997136	1.01065	0.976244	1.00766		1.00936	0.986345	1.03657	1.01779	1.02673	1.01549	1.05721	0.997581	1.03628
15.867	1.05043	1.01729	1.02493	1.06974	1.0015	0.933584	1.00486	0.98369	1.0516	0.996633	0.989472	1.00553	1.06601	1.02711	0.9749	1.00842	0.969004	0.978907	0.98658	0.990161	0.999826	1.02356	0.993679	1.00893	0.996638	1.0015		0.990039	0.966076	1.02637	1.01591	1.01904	1.01431	1.03309	0.991537	1.0334
15.9	1.06079	1.01425	1.00644	1.0745	1.0024	0.949706	0.981285	0.991751	1.05222	0.987617	0.995453	0.992181	1.05436	1.02205	0.993933	0.997853	0.970128	0.984634	0.968495	0.992309	0.999086	1.02174	0.994395	1.01651	1.00528	1.00311		0.99228	0.978221	1.01365	1.00811	1.01664	0.976426	1.0551	0.983823	1.03987
15.933	1.04483	1.02499	1.01362	1.0702	1.01978	0.937151	0.974751	0.983446	1.06144	0.985883	0.98269	0.991036	1.07336	1.02557	0.979716	1.00626	0.973309	0.987203	0.987303	0.981087	1.02013	1.01964	0.974752	1.01216	1.00847	0.995808		0.965688	0.973078	1.00759	1.01187	1.01833	1.01785	1.05557		1.04345
15.967	1.04212	1.01096	1.02588	1.07086	1.00807	0.923873	0.981285	0.982021	1.04903	0.995727	0.984623	0.999329	1.06772	1.03255	0.963471	1.01025	0.969469	0.973851	0.987814	0.985513	0.998563	1.01917	0.980653	1.00195	0.980564	0.995808		0.979873	0.97625	1.02829	1.01996	1.03831	1.01029	1.06624	0.976755	1.02187
16	1.04502	1.00462	1.021	1.0659	1.00266	0.935407	1.00767	0.981013	1.04708	1.00402	0.97908	1.00715	1.05948	1.00219	0.975972	1.0041	0.971718	0.987678	0.974153	0.974606	0.995819	1.02269	1.00152	1.00358	1.00096	1.00566			0.971956	1.0193	1.01452	1.02962	1.00931	1.04395	0.981619	1.02426
16.033	1.05762	1.00641	1.01429	1.07152	1.01419	0.931196	0.977982	0.985461	1.03085	0.979883	0.996072	1.0184	1.05733	1.0225	0.979996	1.00112	0.974433	0.989297	0.980834	1.00031	1.01129	1.02728	0.994185	0.982155	1.00076	1.01162		0.990231	0.987274	1.02151	1.01236	1.02073	1.00578	1.03002	0.978046	0.998599
16.067	1.06032	1.00886	1.0185	1.06683	0.990495	0.934496	0.978579	0.986642	1.04176	1.0021	1.01113	1.00991	1.05751	1.02449	0.993653	0.996921	0.976216	0.98843	0.979089	0.98681	0.995296	1.02289	1.00202	0.991862	0.996251	1.00793		0.98482	0.971027	1.03415	1.00663	1.03351	1.01098	1.06019	0.967673	1.01441
16.1	1.06368	1.0119	1.02684	1.0458	1.00374	0.941551	0.975101	0.984036	1.04433	0.997914	1.01157	1.00142	1.06872	1.02186	0.982982	0.996411	0.963574	0.990917	0.983514	0.990698	1.0034	1.02681	1.0008	0.980648	1.0017	0.999498		0.977823	0.981394	1.04444	1.01689	1.04409	1.00813	1.0625	0.974095	1.00338
16.133	1.06051	1.00928	1.01525	1.07357	1.00941	0.943751	0.980616	0.976738	1.04282	0.989086	0.973356	0.998184	1.06567	1.03319	0.969243	0.991997	0.973967	0.997397	0.985259	0.973532	0.99804	1.0314	0.994901	0.974581	1.0001	1.01618		1.00797	0.968784	1.00909	1.01906	1.0381	1.01382	1.0551	0.973182	1.01631
16.167	1.04428	1.00319	1.00576	1.05889	1.00509	0.939351	0.980194	0.988067	1.04176	1.00029	0.998186	1.01125	1.05985	0.998667	0.969721	0.998152	0.969004	0.996448	0.973343	0.985199	1.0034	1.01438	1.00274	0.974789	1.00894	1.02186		0.98165	0.970098	1.0208	1.02164	1.04678	0.997239	1.0551	0.976755	1.03789
16.2	1.05483	0.998535	1.01735	1.0458	0.994003	0.943562	0.995546	0.973298	1.03386	0.997914	0.994139	1.00209	1.06549	1.01897	0.959727	1.00265	0.969469	1.0015	0.944065	0.985958	1.00214	1.02127	1.01353	0.991359	1.02821	1.01778		0.981842	0.972806	1.05907	1.01857	1.03111	0.989679	1.05951	0.978046	1.02158
16.233	1.05398	1.00767	1.03077	1.06021	0.996167	0.942651	1.0064	0.97514	1.04885	1.01149	0.981451	0.997235	1.04864	1.01525	0.96136	0.991276	0.966755	1.00494	0.975088	0.995569	0.992462	1.02127	0.986259	0.984496	1.01026	0.995613		0.983427	0.978686	1.03666	0.995185	1.0393	1.01147	1.05836	0.964099	1.04584
16.267	1.04838	0.991781	1.01783	1.02616	1.01337	0.93624	0.983075	0.975557	1.05098	1.0124	1.00373	0.99542	1.07194	1.01154	0.959727	1.00019	0.986143	1.00723	0.972832	0.976347	0.988889	1.02079	0.993382	0.986004	1.01318	1.02281		0.980721	0.955902	1.02494	1.01354	1.04509	1.02167	1.04722	0.96391	1.02665
16.3	1.04027	0.99423	1.01783	1.02411	0.996615	0.940451	0.994352	0.985878	1.03537	1.0104	0.99589	1.00047	1.09013	0.995589	0.975494	0.989534	0.98277	1.00447	0.966874	0.979699	1.00793	1.0139	0.989925	0.993284	1.00754	1.01684		0.98165	0.971219	1.0096	0.986887		1.00529	1.05673	0.968318	1.02446
16.333	1.03914	0.995839	0.997231	1.02682	0.994452	0.936429	1.00131	0.987303	1.04866	1.0124	0.984442	0.988075	1.08664	1.00103	0.969441	0.99671	0.968152	0.995696	0.969853	0.972681	0.985315	1.00883	1.01404	0.999142	1.01252	1.00385	0.929437	0.989495	0.961974	0.97183	1.00712	1.04459	1.01216	1.06624	0.952813	1.03381
16.367	1.0495	0.919795		1.02477	0.999861	0.933773	0.997408	0.988311	1.04521	1.00357	0.998881	0.982546	1.08233	0.995325	0.964823	0.986774	0.970867	0.9874	0.970576	0.983365	0.982788	1.01161	0.996333	0.98115	0.992785	1.03219		0.992665	0.951608	0.983541	1.01976	1.0352	1.00362	1.05884	0.969876	1.02537
16.4	1.03037	0.928159	1.01227	1.01486	0.995085	0.937984	1.00682	0.98143	1.03882	1.01496	0.992975	0.99609	1.07929	0.990257	0.968567	1.01004	0.970401	0.991114	0.951257	0.975273	0.970587	1.00883	1.01425	0.985795	0.992979	1.00935		0.974654	0.956559	0.983749	1.02045	1.04	1.01236	1.0424	0.957677	1.02566
16.433	0.96283	0.918606	1.01668	1.04189	0.992921	0.927818	1.0058	0.979415	1.03882	1.01534	0.982146	0.980927	1.06827	1.00276	0.978281	1.01322	0.976296	0.979578	0.96913	0.984125	0.991632	1.01505	1	0.982155	0.986868	1.01323		0.969706	0.961045	1.00566	1.01542	1.04579	0.987726	1.00109	0.975197	1.04127
16.467	0.973842	0.928159	1.03747	1.0286	1.01202	0.942384	1.01378	0.992831	1.03519	1.00176	0.991299	0.989891	1.0637	1.00167	0.9702	1.00112	0.969549	0.986729	0.966874	0.972681	0.988365	1.01944	0.993382	0.994878	0.984805	1.00935		0.983427	0.965339	1.01909	1.00565	1.05158	1.00549	1.07142	0.986673	1.01581
16.5	1.04232	0.925115	1.01898	1.03767	1.00202	0.947884		0.987202	1.06064	1.00923	1.00442	0.990365	1.06389	0.985718	0.977407	1.00337	0.979011	0.982818	0.947767	0.982828	0.985315	1.01343	1.00122	0.981028	0.975776	1.02167		0.982306	0.981586	1.01737	1.01898	1.0376	1.01325	1.0744	0.965469	1.03361
16.533	1.06117	0.914301	0.997987	1.05235	0.995719	0.959072	1.00556	0.989808	1.05594	1.01979	0.988927	0.985785	1.04211	0.999941	0.980392	1.0041	0.964586	0.98902	0.968831	0.98131	0.992896	1.00444	1.00885	0.983663	1.00049	1.03199		0.999854	0.972341	0.997885	1.01019	1.03181	1.00992	1.04336	0.980518	1.03023
16.567	1.05688	0.921998		1.05486	0.999413	0.938817	1.007	0.983344	1.04609	1.00376	0.992975	0.984836	1.06111	0.993599	0.97904	1.00707		0.980052	0.966874	0.967495	0.984051	1.00578	0.99237	0.996802	0.984144	1.02858		0.989031	0.969826	1.00031	1.01424	1.05158	0.991952	1.06095	0.981887	1.02516
16.6	1.06229	0.915316	1.00815	1.04336	0.998517	0.969961	1.00963	0.999711	1.06303	1.00877	0.989365	0.98922	1.03476	1.00429	0.989233	1.00112	0.981067	0.982147	0.953002	0.975273	0.990892	1.01315	0.994814	1.00065	0.990061	1.0192		0.995755	0.961974	1.02808	1.009	1.05857	1.00972	1.06767	0.973906	1.01989
16.633	1.04448	0.95815	1.00259	1.05262	0.998965	0.949628	1.00513	0.984179	1.04955	1.01843	0.988927	0.976543	1.04515	1.00955	0.985769	1.00554	0.966835	0.967175	0.953002	0.974514	0.998997	1.00856	0.989419	0.99701		1.01162		0.983155	0.981121	1.0303	1.02303	1.0429	1.01492	1.04634	0.993173	1.01511
16.667	1.04606	0.946742		1.03887	0.982473	0.948072	1.00717	0.989218	1.05381	1.00677	0.991661	0.992181	1.0361	1.00737	0.985093	1.00257		0.964213	0.983514	0.964366	1.00383	1.02118	0.999494	0.985587	0.971923	1.01229		0.978208	0.971876	1.0203	1.00733	1.05059	1.00707	1.06441	0.975275	1.02207
16.7	1.03663		1.01208	1.06207	0.992211	0.959528	1.00759	0.985533	1.06064	1.00304	0.992099	1.00829	1.03154	0.999304	0.996918	1.00206	0.978818	0.953626	0.972832	0.963069	0.991632	1.00187	1.00885	0.995796	0.987336	1.01637		0.978672	0.96739		1.01591	1.0388	1.01041	1.0278	0.978581	1.02446
16.733	1.05437	0.921998	1.01878	1.04944	0.993555	0.950461	1.00496	0.988973	1.05381	1.00021	0.992281	0.999803	0.978139	1.00257	0.996918	1.01344	0.983316	0.98195	0.973555	0.966958	1.00405	1.01085	1.01231	0.987511	0.999557	1.01978		0.966729	0.969169	1.00767	1.01424	0.993278	1.01679	1.0424	0.99629	1.02735
16.767	1.04204	0.934421	1.0091	1.04065	0.992473	0.946061	1.00556	0.988138	1.03412	0.990743	0.983384	0.997987	1.03135	1.00583	0.997396	1.00452	0.974047		0.959682	0.956588	1.0051	1.00741	1.01598	0.992156	0.990722	1.03305		0.994442	0.970098	1.03252	1.01068	1.01804	1.00874	1.02569	0.990513	1.01124
16.8	1.04316	0.921752	1.01696	1.0429	0.995534	0.932595	1.00802	0.968331	1.06152	0.998399	1.00267	1.00142	1.02463	1.00538	0.998353	0.999806	0.982657	0.982621	0.952491	0.957884	1.01952	1.00674	0.998062	0.99701	0.991657	1.0088		0.977552	0.976635	1.04594	1.01996	1.00576	1.01984	1.02895	0.988042	0.988961
16.833	1.05128	0.910518	1.01533	1.02981	1.00005	0.941394	1.00826	0.945185	1.06321	1.00368	0.996766	0.997513	1.0076	1.00321	1.01066	1.00278	0.987348	0.992734	0.963172	0.95681	1.00784	1.01275	1.01109	0.988014	0.971456	1.02273		0.997148	0.96739	1.02817	1.01137	1.02813	1.02866	0.998983	0.98428	1.00745
16.867	1.04904	0.920071	1.01073	1.04449	0.993293	0.943406	1.01462	0.963638	1.05638	1.01005	0.995709	1.00095	0.995061	1.01544	0.995846	1.00473	0.972264	0.990721	0.981769	0.935663	1.00784	1.00883	1.00864	0.997512	0.97597	1.01429		0.977359	0.966733	1.0413	1.02372	1.00378	1.02012	1.00062	0.970144	1.01462
16.9	1.04521	0.912548	1.01045	1.05235	1.00311	0.93855	1.00605	0.987548	1.05274	1.0076	0.984442	1.00486	0.983334	1.01172	0.990947	1.01437	0.980794	0.994632	0.953002	0.918497	1.02026	1.00998	1.00274	0.995086	0.962621	1.01107		0.987446	0.961974	1.0418	1.01967	1.00618	1.01964	0.996	0.980328	1.01223
16.933	1.05491	0.909503	1.02156	1.053		0.933239	1.01691	0.968504	1.04955	1.00104	0.97766	0.995894	0.975541	0.99405	0.951249	1.01467	0.986689	0.98843	0.976833	0.913848	0.984485	0.98991	1.00447	0.980439	0.976437	1.0088		0.975118	0.94012	1.00989	1.02609	1.03363	1.02533	0.986966	0.988766	1.02805
16.967	1.04483	0.920071	1.0068	1.05122	0.988254	0.93965	1.01181	0.980596	1.05425	1.00259	0.992719	0.985311	0.971868	0.998667	0.955669	1.02133	0.987155	0.998346	0.979089	0.937811	0.995116	0.997077	1.01037	1.00216	0.989787	1.01107		0.979793	0.977564	1.04908	1.02352	1.04711	1.01492	0.99023	0.984358	1.02187
17	1.04436	0.909431	1.01418	1.04944	0.993293	0.92554	1.00732	0.981603	1.0429	1.01552	0.987614	0.988075	0.976171	1.00655	0.996638	1.02154	0.986223	1.00368	0.952067	0.980013	0.991326	1.00769	1.00274	1.0068	0.984144	1.0106		0.98791	0.962904	1.0408	1.01849	1.03313	1.02415	1.02155	0.964445	1.02714
17.033	1.05201	0.909431	1.00612	1.0573	0.985271	0.939006	1.01224	0.988311	1.04441	1.01643	0.990348	0.974531	0.988083	1.00546		1.00872	0.999717	0.990524	0.976621	0.993828	0.987535	0.982547	1.00548	0.99174	0.980291	1.00424		0.995371	0.975513	1.03858	1.02135	1.02424	1.01041	0.987922	0.975732	1.02982
17.067	1.05584	0.916012	1.0114	1.05393	0.978965	0.940106	1.00774	0.984036	1.03563	1.02635	0.983566	0.988549	0.995615	1.01244	0.975378	1.02082	0.989131	0.988708	0.982579	0.996421	0.996903	1.0031	1.01311	1.00852	0.986868	1.01362		0.982771	0.971876	0.9996	1.01869	1.04959	0.994512		0.978014	1.02236
17.1	1.05901	0.912968	0.995012	1.0544	0.973107	0.936806	1.00324	0.983201	1.05575	1.02526	0.991405	0.977295	1.00404	1.00021		1.01662	1.00092	1.00273	0.959259	0.995124		0.988565	1.00772	0.994669	0.998896	1.01021		0.981186	0.965147	1.01395	1.0249	1.03801	0.991666	1.02366	0.977101	1.03171
17.133	1.04819	0.924202	1.01696	1.05188	0.978517	0.942117	1.00978	0.992688	1.04485	1.0259	0.989728	0.986259	0.988268	1.01289	0.989315	1.01016	0.991187	0.989853	0.962961	1.00192	1.00605	0.987417	1.00721	1.00296	0.998896	1.02186		0.987718	0.970755	1.03101	1.01178	1.03831	0.991666	0.984262	0.974708	1.02475
17.167	1.0716	0.911359	1.00497	1.01559	0.981129	0.946784	1.00936	0.987405	1.0476	1.01798	0.992462	0.985785		1.01923	1.0193	1.00002	0.993243	0.988233	0.959471	0.978717		0.981678	0.996926	1.00245	0.997767	1.01315		0.992665	0.973927	1.01495	1.00606	1.00068	1.01061	0.995208	0.974975	1.01421
17.2	1.06059	0.918288	1.02759	1.02326	0.985271	0.951639	0.985781	0.989837	1.05487	1.01843	0.988414	0.979308	0.991496	1.01597	1.0191	0.993352	0.99297	0.982032	0.952279	0.990698	1.01037	1.00032	1.01117	0.998812	1.00209	1.0159		0.997148	0.975049	1.00424	1.02155	1.04339	0.993333	0.99684	0.964145	1.02356
17.233	1.04483	0.920317	1.01561	1.02729	0.990943	0.940828	0.987397	0.996128	1.06001	1.02873	1.00391	0.988549	0.997951	1.03064	1.03805	1.01067	0.99456	0.986614	0.969853	0.996957	0.993636	1.00127	1.01412	1.00902	0.992124	1.02045		0.98791	0.968976	1.01737	1.00606	1.02462	0.987642	1.00778	0.989111	1.03719
17.267	1.04819	0.924796	1.02462	1.04766	0.985719	0.95255	0.971623	0.989003	1.0476	1.02035	0.993957	1.01773		1.02212	1.02459	1.0198	0.992504	1.00502	0.972109	0.988865		0.982153	1.00924	1.0071	0.998702	1.00813		0.989303	0.983172	1.0096	1.00132	1.02433	1.00325	0.995488	0.979383	1.01491
17.3	1.04575	0.924622	1.03708	1.05823	0.993107	0.951639	0.999867	0.985145	1.05487	1.0208	1.00566	0.992459	0.993386	1.02775	1.04709	1.01263	0.989131	0.990246	0.956492	0.996421	0.993329	0.997077		1.01802	0.988738	1.01912		0.975118	0.976635	1.01102	0.985821	1.04149	0.986951	1.00731	0.991315	1.03628
17.333	1.04193	0.923608	1.0139	1.05552	0.988331	0.951184	0.978579	1.00276	1.05399	1.01862	1.00716	0.977018	0.984779	1.03128	1.02997	1.02872	0.99456	0.994435	0.962661	0.984662	0.982175	1.00567	1.01046	1.00802	1.00189	1.0013		0.97651	0.969169	1.00303	0.982756	1.02801	0.981748	1.0048	0.986451	1.01203
17.367	1.05928	0.922593	1.01438	1.05235	0.994823	0.939461	0.967054	0.99571	1.05506	1.03201	1.01121	0.993604	0.9863	1.02974	1.03304	1.02205	0.997468	0.996252	0.977767	1.00496	1.00501	1.00127	1.00629	1.01337	1.00123	1.01845		0.976046	0.966925	0.989604	0.976338	1.0355	0.993822	1.00806	0.985349	1.04444
17.4	1.0507	0.927913	1.01093	1.05393	0.977883	0.943673	0.974257	0.992443	1.05506	1.00587	1.00548	0.98922	0.984779	1.04152	1.02296	0.993861	1.01189	0.999491	0.936662	0.995347	1.00374	1.00959	1.01046	1.01237	0.964958	1.0068		0.974461	0.97327	0.9996	1.00279	1.035	0.978902	1.01431	0.988466	1.02525
17.433	1.03474	0.918954	1.032	1.05936	0.978965	0.930851	0.989856	1.00603	1.03023	1.01688	0.999757	0.985981	0.99105	1.02358	1.00441	0.998786	1.0029	0.990721	0.940875	0.99481		0.997831	1.00262	1.00337	0.990802	1.01021		0.982771	0.981586	1.00374	0.996862	1.01912	0.996667	1.02546	0.987553	1.03628
17.467	1.04127	0.918534	1.03823	1.0573	0.995642	0.93635	1.00113	1.00645	1.05142	1.01096	1.01402	0.975873	0.991496	1.03908	1.00393	1.01212	0.98277	0.996448	0.943342	0.998699	1.0091	0.968772	1.02053	1.00822	0.992204	1.00063		1.01721	0.977484	1.0098	0.971105	1.04058	0.992643	1.0124	0.967184	1.02525
17.5	1.04444	0.914649	1.02875	1.06095	0.99456	0.936162	1.00665	0.983201	1.04885	1.02545	1.00847	0.976543	0.982181	1.04344	1.01133	1.02371	0.999251	1.00494	0.95896	0.995569	1.00858	0.952144	1.00974	1.01651	0.987884	1.00036		1.00909	0.984022	0.99617	0.96064	1.02681	0.992155	1.037	0.979116	1.02475
17.533	1.04444	0.919969	1.04101	1.0573	1.0006	0.943673	1.0097	0.983792	1.05186	1.02918	1.00213	0.97216	0.995984	1.02948	0.989513	1.00812	1.00712	1.00541	0.942831	0.981755		0.952816	1.01687	1.01186	0.999911	0.993727		1.00527	0.981314	1.0101	0.991629	1.03909	1.00305	1.02701	0.964256	1.03101
17.567	1.04463	0.919128	1.03756	1.05374	0.995828	0.931039	1.00317	0.987232	1.04157	1.01005	1.00935	0.96987	0.994462	1.04017	0.985571	1.02197	0.990175	0.999884	0.944576	0.993736	1.01446	0.959031	0.99621	1.01722	0.985239	1.01257			0.972341	1.00131	0.987498	1.04009	0.980081	1.02653	0.97178	1.02117
17.6	1.04958	0.926231	1.02204	1.06637	0.990604	0.939917	0.994352	0.996545	1.05913	1.03729	0.999575	0.973305	0.991234	1.04869	0.997198	1.00914	1.0103	1.00656	0.937385	1.00831	0.99721	0.953964	0.999161	1.01237	0.987029	0.999693		1.0048	0.979535	1.0006	1.00111	1.02731	1.00118	1.01308	0.980596	1.00317
17.633	1.05565	0.923608	1.04791	1.06319	0.97997	0.946328	1.01097	0.972218	1.05807	1.01771	1.01719	0.97512		1.03728	0.971914	1.02226	1.0162	1.00494	0.950023	1.00961	0.988582	0.95444	0.999877	1.00287	1.00197	1.01201			0.970755	1.00889	0.987989	1.02851	1.0109	1.02259	0.963343	1.01322
17.667	1.05854	0.925217	1.05232	1.06412	0.990604	0.935062	1.00384	1.00075	1.06835	1.01926	0.992537	0.938987	0.992126	1.0303	0.992778	1.0077	0.993163	0.996645	0.94581			0.95444	1.00456	1.00601	0.981386	1.01201		1.00639	0.989709	1.00232	0.988192	1.00266	1.01159	1.02163	0.971135	1.02665
17.7	1.06032	0.919477	1.00795	1.06683	0.997358	0.944128	1.01181	0.984972	1.0602	1.01115	1.01252	0.964063	1.00055	1.03773	0.997875	1.01662	1.01461	0.988823	0.964406	1.00075	0.993419	0.989041	0.992247	0.999436	0.978661	0.996474		1.0077	0.9771	1.00424	0.981283	1.05017	1.00049	1.02326	0.99215	1.018
17.733	1.07338	0.909503	1.03938	1.06908	0.990418	0.938362	1.00468	0.969124	1.06321	1.03137	1.00355	0.933459	0.994723	1.03582	0.987682	1.02503	0.999717	0.987678	0.945299	1.00442		0.998978	1.00232	0.999939	0.9859	0.984153			0.967198	0.981826	0.991545	1.04319	0.996751	1.01423	0.991504	1.00457
17.767	1.07543	0.911533	1.02108	1.06637	0.988702	0.949172	1.00714	0.996891	1.07562	1.02827	1.0076	0.923546	0.984333	1.03953	0.992498	1.02923	0.997468		0.938619	1.00442	0.964703	1.00337	1.00527	0.996802	0.999717	0.995337		1.00322	0.956366	1.00303	0.987989	1.04129	1.00854	1.0249	0.995534	1.00577
17.8	1.0912	0.918882	1.03037	1.06571	1.0024	0.957783	1.01146	0.995466	1.06001	1.0087	1.01482	0.943567	0.98129	1.04434	0.990189	1.01539	1.01845	0.998068	0.944065	0.993736	0.991632	1.00587	0.993469	1.00751	1.00536	0.99467			0.969905	1.0096	0.987989	0.994271	1.00403	1.02	0.981587	1.00577
17.833	1.07114	0.916012	1.03152	1.0673	0.997172	0.957061	1.00799	0.996474	1.06321	1.0127	1.0061	0.945383	0.997875		0.988358	1.01539	1.00534	1.00609	0.944576	0.995255	0.992679	1.01743	0.997642	0.994375	0.992946	0.999693		1.00863	0.971492	1.00546	0.966567	1.04538	0.996667	1.01327	0.991315	1.00964
17.867	1.06059	0.927	1.03315	1.06617	0.993927	0.947994	1.00637	0.993033	1.0555	1.01707	1.01631	0.939184	1.00351	1.04543	0.971436	1.01908	1.01302	1.01095	0.940575	1.00572	0.998256	1.03263	1.00304	1.00023	1.00065	1.00291			0.972613	1.02808	0.965178	1.03599	1.01179	1.01443	0.999942	0.994027
17.9	1.07794	0.922521	1.03172	1.05448	0.989151	0.940672	1.0062	0.981877	1.03493	1.01115	1.00734	0.938513	0.982996	1.04588	0.9749	1.01242	1.00534	0.990917	0.941086	0.997939	0.976164	1.02087	1.01067	0.997096	0.997186	1.00499		0.984276	0.978686	1.01152	0.964484	1.04178	1.00659	1.01212	1.00636	1.00577
17.933	1.06647	0.931479	1.01811	1.0556	0.997883	0.944616	1.00416	0.992616	1.07004	1.01115	1.01438	0.93251	0.991865	1.03582	0.995962	0.989359	1.0148	0.968598	0.94581	1.01144	1.00004	1.0158	1.00721		0.986094	0.994475		0.979329	0.971956	1.02657	0.965873	1.03409	1.00492	1.01933	0.999029	1.00745
17.967	1.05947	0.921086	1.01926	1.04952	0.996353	0.939949	1.00662	0.991191	1.06622	1.00413	1.00883	0.935749	0.99643	1.03473	0.994807	0.969786	1.01414	0.98357	0.942831	1.00518	0.985532	1.00682	1.00131	0.991237	0.993139	1.00338		1.00499	0.975786	0.987595	0.963502	1.00494	1.01061	1.02557	0.988199	1.01174
18	1.05611	0.927841	1.02664	1.0527	0.998965	0.931339	0.990845	0.993206	1.05807	0.987009	1.01562	0.928601	0.986485	1.038	1.005	0.964562	1.00328	0.980134	0.947256	1.0109	0.998473	1.02269	1.00232	0.99902	0.989206	1.0157		1.00005	0.969905	1.01951	0.965669	1.03649	1.00492	1.01327	0.976456	1.01412
18.033	1.05901	0.914997	1.03152	1.07047	0.993107	0.937938	0.996782	0.998244	1.05807	0.995571	1.03155	0.938513	0.999212	1.04017	0.998947	0.984348	1.01096	0.979185	0.944065	1.00205	0.99721	1.02479	1.00181	0.995588	0.994188	1.01021			0.980272	1.02465	0.962808	1.02131	1.00825	1.02374	0.984625	0.99831
18.067	1.0536	0.92497	1.03756	1.0685	1.00355	0.926216	0.998222	1.00026	1.05763	1.0013	1.02688	0.953758	1.01391	1.03011	0.991542	0.978403	1.00778	0.958289	0.932661	1.01014	0.992896	1.01303	1.01088	0.996299	0.991269	1.00177		1.00275	0.965611	1.01788	0.965178	1.02541	0.997846	1.02028	0.973984	1.0182
18.1	1.03811	0.919056	1.01581	1.05448	0.995534	0.91825	0.992707	1.00571	1.05994	1.0147	1.01438	0.949848	0.997244		1.01049	0.959638	1.00712	0.969072	0.963895	1.02159	1.003	1.02174	1.01851	1.0058	0.99193	1.01201		0.993322	0.962711	1.02637	0.971596	1.00684	1.00423	1.00751	0.979761	1.02277
18.133	1.05182	0.932494	1.02108	1.06393	1.00337	0.912294		1.00731	1.02508	1.00349	1.0201	0.949178	1.01131	1.03773	1.00587	0.977471	0.99832	0.939128	0.951768	1.00961	0.975641	1.01323	1.00426	0.989227	0.98761	1.00632		0.998461	0.961125	1.00838	0.966076	1.01693	1.00874	1.00981	0.985271	1.00577
18.167	1.04707	0.918216	1.02577	1.05467	1.00165	0.934827	0.999663	0.998173	1.04415	1.01141	1.0201	0.954903	1.00333	1.03683	1.00771	0.979212	1.00646	0.943235	0.937385	1.00205	0.985008	1.00749	1.01138	0.996299	0.971923	1.01268		0.978865	0.97037	0.997175	0.972291	1.02342	1.00256	1.02096	0.983524	1.01989
18.2	1.0563	0.933334	1.0322	1.06346	1.00994	0.925949	1.00823	1.00891	1.05248	0.986368	1.00989	0.949178	1.0079	1.02812	0.986643	0.973989	1.02182	0.949241	0.942831	1.01662	0.97333	1.01323	1.00477	0.949015	0.981887	1.01476			0.976443	1.0001	0.968447	0.997371	1.00138	1.02931	0.979761	1.03023
18.233	1.05854	0.937814	1.0112		1.00337	0.910283	0.995763	1.01621	1.03324	1.00021	1.00927	0.953283	1.0096	1.03293	1.00607	0.997256	0.997661	0.932926	0.947044	1.00098	0.990586	1.00492	1.01994	0.975586	0.967876	1.00338		0.991465	0.975786	1.01181	0.954426	1.00605	1.00589	1.02864	0.988388	1.01919
18.267	1.05565	0.949048	1.02434	1.05626	0.999042	0.907628	0.988807	1.00849	1.039	1.00859	1.00118	0.953758	1.0165	1.04407	0.980987	0.980654	0.99991	0.937705	0.947256	1.01555	0.977644	0.98235	1.01383	0.96094	0.991463	1.01457		1.00565	0.974856	1.01566	0.971105	1.00746	0.995691	1.03278	0.974441	1.0159
18.3	1.04239	0.936625	1.01188	1.06187	0.977512	0.933272	0.995763	1.03014	1.04051	1.01296	0.993957	0.971211	1.01301	1.04843	0.995401	0.993264	0.988392	0.927592	0.939341		0.989846	0.966673	1.01678	0.964372	0.990996	0.987567			0.982708	0.993745	0.951851	1.01445	1.00089	1.01913	0.972693	0.999794
18.333	1.05229	0.93806	0.998941	1.0716	0.993555	0.916239	0.984908	1.00749	1.05461	1.01779	0.994214	0.975317	1.00826	1.04145	0.990701	0.975941	1.00356	0.92301	0.954959	1.00022	0.996163	0.99688	1.00426	0.984582	0.986014	1.01476		0.991929	0.98298	0.998093	0.959455	1.00337	1.0111	1.02884	0.974252	1.00943
18.367	1.04147	0.946598	1.01763	1.05738	1.00247	0.932172	0.994322	1.00262	1.04778	0.999758	0.986194	0.982465	0.998505	1.04606	0.98473	0.989782	0.999717	0.930358	0.951469	1.00724	0.979431	0.981875	1.01973	0.970438	0.994655	0.978188		1.00136	0.989052	1.00537	0.950175	1.02024	1.01276	1.03162	0.981052	0.995511
18.4	1.0451	0.945829	1.007	1.06505	0.994452	0.924472	0.993726	1.00346	1.04734	1.01888	0.96964	0.968169	1.01884	1.03927	0.991658	1.00065	1.00402	0.918625	0.935851	1.01166	0.993636	0.974512	1.00405	0.995086	0.997186	1.00719		1.00453	0.955245	1.03072	0.955204	1.01614	1.00707	1.02816	0.979116	0.995017
18.433	1.04127	0.947613	1.00565	1.06795	0.991654	0.936194	1.0056	1.01075		1.01515	0.999832	0.970262	0.990528	1.05349	0.992136	0.990802	1.01666	0.924827	0.952191	1.00509	0.99647	1.01236	0.988074	0.987806	1.01785	1.00746	0.94559	1.00611	0.967198	1.01143	0.962604	1.00456	1.00472	1.02768	0.982878	1.0147
18.467	1.05313	0.950062	1.01791	1.07655	0.997512	0.936838	0.999066	0.995985	1.03963	1.02262	1.01128	0.972553	1.00136	1.04651	0.985885	0.998698	1.01123	0.925972	0.953425	0.984033	0.981741	1.00844	1.00772	1.00659	1.01062	1.01496		0.991	0.963833	1.018	0.965466	1.0405	1.01179	1.03441	0.989946	1.0159
18.5	1.03045	0.951323	1.03938	1.07272	0.990124	0.938394	0.996257	0.994977	1.04113	1.02171	1.0119	0.95806	0.975834	1.04299	0.999343	0.986599	1.0162	0.937508	0.934318	0.995477	0.984268	1.02594	0.995704	0.998309	0.980451	1.00377		0.988759	0.965419	1.00779	0.958557	1.00676	1.02179	1.02509	0.98664	1.02455
18.533	1.04668	0.952758	1.01839	1.06505	0.990124	0.937483	0.993623	1.01058	1.04264	1.01096	1.0119	0.991151	0.996983	1.03792	0.994725	0.996025	1.01938	0.928541	0.952191	1.00768	0.999953	1.04276	0.997433	0.998518	0.987029	0.997141		1.00743	0.960933	1.00215	0.96191	0.99857	1.0111	1.02346	0.981965	0.99761
18.567	1.03092	0.936625	1.02108	1.07245	0.997512	0.942338	0.980906	1.0037	1.03643	0.980634	1.00556	0.987438	0.984257	1.05432	0.997512	0.994284	1.01368	0.922143	0.926404	0.994403	1.01163	1.02432	1.00873	0.992451	0.986835	0.996474		1.00182	0.948051	1.01194	0.970292	1.01015	1.01374	1.02509	0.981965	1.02833
18.6	1.03428	0.939843	0.998661	1.08058	0.994452	0.943894	0.994045	0.994631	1.02934	1.01315	1.0185	0.963311	1.00648	1.04182	1.01117	1.00885	1.00964	0.911081	0.933807	0.985014	1.00679	1.03168	0.981963	1.00296	0.999523	1.00974		1.01125	0.958417	1.02699	0.973069	1.02222	1.01325	1.02923	0.985727	1.02475
18.633	1.03409	0.938234	1.0114	1.08283	0.992288	0.935471	0.993449	0.997654	1.03386	1.00259	0.999394	0.955492		1.03574	1.00424	0.989571	0.995878	0.928345		0.972274	0.995116	1.03417	1.00751	1.00023	1.01727	0.989371			0.941513	1.008	0.969022	1.02801	1.01041		0.975543	1.03888
18.667	1.04174	0.949222	1.01688	1.06319	0.983818	0.947194	0.98463	1.00168	1.03963	1.00723	1.00045	0.969036	1.00585	1.04625	1.01463	0.997467	1.01666	0.933204	0.937808	0.982959	0.975768	1.04363	0.997433	0.996593	0.985707	0.994865		1.01191	0.9771	1.02022	0.976626	1.03909	0.999025	1.04057	0.991504	0.994437
18.7	1.05097	0.946598	1.01084	1.05029	1.00662	0.931072	0.992852	0.993796	1.0469	0.989196	1.00344	0.952728	0.985963	1.03837	1.00607	0.981164	1.01104	0.928819	0.941298	0.975403	0.995333	1.02241	0.990815	1.00266	1.00272	0.992118		0.982419	0.960003	1.02971	0.962113	1.04678	1.01208	1.04288	0.968475	1.03093
18.733	1.03791	0.947018	1.02378	1.04553	0.9949	0.946549	0.975812	0.990946	1.02872	1.00085	1.01128	0.961217	0.976464	1.06918	0.997232	0.980654	1.03295	0.930439	0.944788	0.984255	0.986182	1.00674	0.995494	1.00852	0.986174	1.00377			0.955709	1.02749	0.976913	1.035	0.999025	1.03683	0.977557	1.02248
18.767	1.04603	0.937219	1.01382	1.04619	0.999042	0.936383	0.999313	0.992962	1.05116	1.00613	1.02255	0.953202	0.991604	1.04145	0.998387	0.972969	1.0264	0.938261	0.934617	0.998829	0.996597	1.01964	1.00262		0.985046	0.980659		1.02068	0.950758	1.039	0.976913	1.0386	1.00423	1.0401	0.99215	1.00906
18.8	1.04062	0.945583	1.01679	0.996071	0.994452	0.937938	0.968857	0.989104	1.04088	0.979352	1.02361	0.963982	0.996799	1.04689	0.996078	0.98732	1.00926	0.921194	0.952491	0.966015	0.978818	1.01275	1.00629	1.00902	0.981192	0.990038		1.00743	0.972806	1.01557	0.978099	1.00825	0.989309	1.035	0.979305	1.02277
18.833	1.03726	0.940858	1.02465	0.988868	1.00553	0.942149	0.971491	0.992544	1.03511	1.01077	1.02422	0.953202	1.00782	1.05105	1.02598	0.98681	1.00794	0.911556	0.947555	0.975089	0.969144	1.00978	1.00456	1.01316	0.982982	0.977912		0.986053	0.957953	1.02243	0.965669	1.05257	1.00374	1.01089	0.989946	1.0182
18.867	1.04267	0.935364	1.01536	1.01888	1.01318	0.919805	0.97395	0.995812	1.01968	0.993649	1.02758	0.952728	1.01212	1.04407	1.02001	0.9863	1.0129	0.914992	0.94232	0.990737	0.990496	0.949569	1.00089	1.01438	0.971422	0.972613		1.01237	0.961125	1.01679	0.950175	1.01354	1.00443	1.01924	1.00215	1.02277
18.9	1.04603	0.944743	0.997347	1.03085	1.00057	0.939305		1.00085	1.03786	0.99629	1.01182	0.961692	1.00092	1.03927	1.01443	0.984559	0.999138	0.90812	0.948789	0.990514	0.99407	0.965722	0.988161	1.00509	0.984852	0.973556		1.01125	0.956831	0.989518	0.953528	1.00126	0.992155	1.01156	0.998194	1.02924
18.933	1.04015	0.942293	1.01306	1.01683	1.00949	0.931983	0.972087	0.999252	1.0336	1.00066	1.00311	0.961217	1.01131	1.04779	1.01443	0.990503	1.00953	0.912701	0.93913	0.986625	0.999124	0.965525	1.0132	1.00074	0.991897	0.959154			0.945807	1.02001	0.981655	1.06006	0.991666	1.02501	0.997281	0.997815
18.967	1.04715	0.941873	1.00636		1.00886	0.928227	0.982943	0.992544	1.04088	0.999118	1.02371	0.963507	0.993832	1.04407	1.00723	0.975431	1.00073	0.923288	0.93564	0.986625	0.957249	0.970117	1.01442	1.00195	0.981934	0.969199		1.00743	0.958417	1.00194	0.974051	1.05476	0.987642	1.02549	0.998651	1.0175
19	1.05368	0.942887	1.00243	1.0042	0.999938	0.930883		0.998417	1.02438	0.993571	1.02371	0.965797	1.00333	1.0506	1.02041	0.963331	0.997355	0.918903	0.940575	0.99807	1.01111	0.966197	0.992544	1.00609	0.993493	0.98482		0.99931	0.964025	1.01951	0.986193	1.05117	0.996869	1.03269	0.999564	1.0007
19.033	1.03652	0.946946	0.971192	0.9769	1.0002		1.00543	1.0037	1.03831	0.977353	1.02028	0.974761	0.995984	1.03927	1.00607	0.952674	1.00841	0.919574	0.946022	0.986088	0.990802	0.984646	0.987864	0.99538	0.9933	0.992118		0.997068	0.970098	1.02436	0.972172	1.02131	1.01012	1.01435	1.01305	1.01462
19.067	1.048	0.944496	0.982108	0.983911	1.00651	0.953227	0.995413	1.00916	1.04176	0.982634	1.01879	0.979145	1.00871	1.03165	0.992136	0.969997	1.00569	0.934465	0.938319	1.01501	0.987012	0.975381	1.00384	1.00094	0.969713	1.00036		1.00519	0.964218	1.018	0.966448	1.0283	1.00187	1.02203	0.992685	1.01561
19.1	1.04166	0.948381	0.994569	0.994017	1.00569	0.948372	1.0011	1.00856	1.02828	1.00568	1.01966	0.962559	0.994908	1.03664	1.00165	0.986089	1.01581	0.926643	0.954959	0.992347	0.99638	0.977201	1.01708	0.99538	0.982401	1.0015		1.00967	0.969169	1.02243	0.977404	1.03988	1.00118	1.04221	0.994699	1.02158
19.133	1.05472	0.949642	0.981631	0.959976	0.997403	0.946816	0.994817	1.01604	1.03085	1.00368	1.02196	0.975906	0.994462	1.03075	1.01626	0.986599	1.01694	0.935136	0.941597	0.996773	1.00427	0.966788	0.975555	1.00195	0.986254	1.00169		1.00491	0.956751	1.0185	0.979081	1.00903	1.01463	1.03106	0.985806	1.01919
19.167	1.04232	0.946598	0.990163	0.958195	0.994605	0.957627	0.997276	1.00613	1.04007	0.984368	1.02732	0.971997	0.985409	1.0255	1.02136	1.00167	1.02322	0.910526	0.945598	1.00066	0.987535	0.975299	0.985839	0.99538	0.98785	1.00311		1.00314	0.979071	1.01315	0.974542	1.04348	1.01512	1.01924	0.9825	0.998804
19.2	1.06256	0.955556	0.945515	0.970355	0.999829	0.948105	1.00177	0.999425	1.03493	1.00104	1.01244	0.969707	0.997506	1.01308	1.01531	0.993985	1.01798	0.937427	0.929258	0.99807	1.00196	0.961918	0.985839	0.967093	0.990769	0.999417		1.01462	0.968704	1.02779	0.985499	1.05675	1.00472	1.03039	0.991961	1.01104
19.233	1.04792	0.944148		0.984568	1.01397	0.949205	0.992779	0.991954	1.03173	1.00587	1.02776	0.962559	0.991865	1.02921	1.02069	0.991013	1.00918	0.933319	0.943853	0.990514	0.987752	0.975972	0.978715	0.999523	0.988318	0.991176	0.94559		0.9858	1.03021	0.99024	1.0281	1.0061	1.03731	0.985082	1.02327
19.267	1.05174	0.946004	0.969565	0.968109	1.01352	0.940138	1.00567	0.996229	1.03023	0.994024	1.02758	0.957979	0.992756	1.0312	1.013	1.00906	1.0074	0.926643	0.946321	1.00379	0.987752	0.976169	1.00426	0.965585	1.00101	0.986624		0.98354	0.972918	1.01365	0.981451	1.03	0.998334	1.03568	0.989301	0.994727
19.3	1.06005	0.962065	0.995917	0.972216	1.00154	0.933272	1.00262	1.0005	1.02854	1.00824	1.04008	0.964652	1.00745	1.04261	0.993769	0.991013	1.00805	0.917202	0.938619	0.99181	0.988799	0.962115	0.976271	0.994375	0.991236	0.99467		1.01574	0.975162	1.01992	0.996455	1.04348	0.994512	1.03058	0.990859	1.01293
19.333	1.05912	0.937219	0.956348	0.96997	1.00416	0.939227	1.00465	0.994458	1.03856	1.0107	1.02564	0.982776	1.007	1.03953	1.0079	1.00732	1.02229	0.926643	0.948789	0.98944	0.994376	0.975496	0.989	0.979018	1.00571	1.00397	1.00203	1.00696	0.966381	1.02729	0.976219	1.0319	1.00472	1.03799	0.989301	1.02376
19.367	1.05213	0.948033	0.978771	0.983718	1.00046	0.945182	0.99956	0.98313	1.02251	1.00387	1.03647	0.986015	1.00511	1.01987	1.02578	0.968977	1.0105	0.918347	0.94581	0.999366	1.00122	0.969003	1.00152	0.973159	1.00505	0.993256		1.0065	0.980113	1.02699	0.992611	1.04058	0.995	1.02501	0.990402	0.99761
19.4	1.07462	0.948207		0.970628	0.998114	0.938316	1.001	0.98942	1.02233	1.0127	1.0333	0.977722	1.00118	1.03274	1.01212	0.983539	1.01546	0.926169	0.954959	0.984255	1.01259	0.971299	0.990012	0.965585	1.01136	1.01468		1.00267	0.973575	1.01285	0.990731	1.05046	1.00589	1.0354	0.99481	1.01899
19.433	1.05278	0.947367	0.97504	0.972874	0.998562	0.926594	1.00448	0.98942	1.01631	1.01288	1.01306	0.996598	1.01784	1.03736	1.01117	0.993686	1.02341	0.921587	0.959171	0.997533	0.995116		1.00152	0.983663	1.00252	1.00255	0.996921	1.00808	0.976476	1.05355	0.997844	1.05816	1.00472	1.03982	0.988655	1.0154
19.467	1.05073	0.948207	0.923486	0.988675	1.00856	0.929249	1.00346	0.990672	1.03173	1.01971	1.03155	0.98487	1.03343	1.0282	0.99588	0.992455	1.01096	0.921113	0.95866	1.00379	1.00985	0.976169	0.995408	0.974373	0.98166	1.00255		1.00696	0.970403	1.02093	0.985499	1.05406	1.01423	1.05768	0.996179	1.02018
19.5	1.05568	0.951498		0.990728	1.00838	0.920183	1.00711	0.990255	1.03599	1.00787	1.0422	0.977722	1.03343	1.0225	0.993571	0.98477	1.0295	0.930751	0.964107	0.99181	0.99869	0.971774	0.999581	0.988308	1.00186	0.98313		0.99614	0.976476	1.018	0.984313	1.04248	1.02256	1.04029	0.989757	1.02496
19.533	1.05232	0.955136	0.95357	0.975857	0.99901	0.933916	1.00465	0.987822	1.02765	1.01005	1.03622	0.978196	1.01632	1.01751	0.997991	0.979846	1.01368	0.92846	0.952702	1.01859	1.00584	0.962312	0.998865	0.981947	0.986642	1.01354		1.01798	0.968352	1.02314	0.991222	1.04608	1.00244	1.02915	0.994888	1.00099
19.567	1.02863	0.947787	0.944282	0.98829	0.99901	0.931716	1.0173	0.992097	1.04477	0.99029	0.975833	0.982302	1.02044	1.02276	0.988474	0.966726	1.01096	0.948488	0.966064	0.996236	0.998997	0.971102	1.0175	0.980023	0.998281	1.01582		1.0092	0.988428	1.00386	0.994084	1.04947	1.01098	1.05116	0.996179	1.02833
19.6	1.05653	0.956571	0.934122	1.00456	1.01054	0.91605	1.01874	0.978336	1.03449	1.00523	0.977766	0.99794	1.01506	1.02358	0.994725	0.995937	1.00441	0.93399	0.966064	0.993866	1.003	0.969003	0.999074	0.984166	0.992365	1.00028		0.988487	0.975354	1.02921	0.975728	1.04869	1.02118	1.02819	0.983145	1.0187
19.633	1.05205	0.96105	0.915826	1.00475	1.00099	0.928872	1.02239	0.977918	1.02765	1.00523	0.967556	0.991937	1.01246	1.01833	0.976649	0.996149	1.00103	0.950779	0.966064	1.00661	1.00658	0.96833	1.007	0.998101	0.979677	1.0199		1.01462	0.990672	0.999012	1.00594	1.05977	1.01098	1.0307	0.980674	1.0182
19.667	1.04729	0.955556	0.921382	0.97613	0.997294	0.936838	1.00908	0.981776	1.0422	1.00677	0.965004	0.983447	0.997767	1.01724	0.956181	0.992455	1.00441	0.962315	0.963596	0.986088	1.00658	0.975693	0.99642	1.00296	0.990301	0.999612		1.02227	0.980113	1.01365	0.996167	1.0472	1.00411	1.03512	0.985349	1.00646
19.7	1.05429	0.956397	0.933646		1.01964	0.929783	1.00374	0.993522	1.04903	1.01051	0.95647	0.991937	1.01075	1.00058	0.990107	0.982818	1.00825	0.960695	0.954447	1.00875	0.996163	0.986106	1.00405	0.989522	0.994154	1.00852		1.00874	0.978526	1.02022	0.998538	1.02483	1.00578	1.01446	0.988199	0.982905
19.733	1.05746	0.939249	0.914872	0.98399	1.00685	0.929327	0.997203	1.0051	1.04859	1.01688	0.954356	0.979734	1.01766	1.02486	1.0054	0.984049	1.01387	0.955639	0.966363	0.993644	0.999953	0.979694	0.998655	1.01003	1.00412	1.01676		1.01798	0.978991	1.02365	1.00998	1.00866	1.00931	1.02397	0.987553	1.01194
19.767	1.05811	0.962065	0.916697	0.993247	1.0036	0.934638	0.989229	0.990499	1.03573	1.00176	0.968795	0.983644	1.01246	1.01852	0.994527	1.0023	1.00666	0.95793	0.968619	0.978533	0.994376	0.976726	0.985629	1.00781	0.988431	0.992509		1.01191	0.98375	1.02829	0.989749	1.03711	1.00578	1.02397	0.996636	1.01602
19.8	1.05027	0.942713	0.918999	0.999599	1.00341	0.945716	0.991688	0.989492	1.04043	1.00221	0.96668	0.985263	1.01461	1.00448	0.997991	0.997591	1.01255	0.95793	0.979512	0.992347	0.998167	0.974627	1.00181	0.997304	0.986835	0.991566		1.01844	0.970018	1.02708	0.995676	1.04988	1.00195	1.01725	0.994621	1.00449
19.833	1.03945	0.967979	0.925229	0.996888		0.936917	1.00908	0.994774	1.03272	1.00749	0.964309	0.982499	1.01309	1.01807	0.990107	0.984981	1.01255	0.960695	0.971299		1.01015	0.975299	1.00915	0.966088	0.995009	0.995727		1.01098	0.976555	1.01566	0.986887	1.02383	1.00951	1.02608	0.999753	0.999914
19.867	1.0415	0.942887	0.931262	0.975937	1.01297	0.950838	0.995166	0.989319	1.04965	1.00002	0.959386	0.979064	1.03602	1.00448	0.985687	0.993388	1.00375	0.958404	0.96483	0.98457	0.995423	0.9732	1.01433	0.99337	1.00272	0.995256	0.954518		0.970483	1.04263	0.97356	1.01056	1.00903	1.03973	0.995078	1.03879
19.9	1.05661	0.9635	0.922254	0.979578	1.00838	0.941316		0.99679	1.03059	1.0053	0.949432	0.996517	1.02652	1.01326	0.983576	0.99534	1.00984	0.962986	0.973044	1.00044	0.998167	0.974824	1.00131	1.01651	1.00178	1.00122			0.976363	1.03385	0.970699	1.02524	0.981058	1.01956	0.976077	1.02557

## Sheet: Fig.2E
	470nm, +ATR
1-4	0.9975	1.00028	1.01519	0.997442	1.00139	1.00071	1.00035	1.00204	1.00713	1.01158	0.999708	0.998793	0.999056	0.995665	1.00048	1.00078	0.999954	1.00123	1.00039	0.998068	0.998314	0.998867	0.996023	0.999578	1.00327	0.997244	0.998376	1.00015	1.00188	1.00041	0.999039	0.995732	0.992616	1.00529	1.00849	0.997501	0.998525	1.00577	1.00381
6-14	1.04769	0.992075	1.00631	1.00585	0.995618	0.972669	0.996011	0.992557	1.03437	0.969122	0.998823	1.00155	1.00801	1.02648	0.966366	0.994456	0.993214	0.988854	0.953513	0.961082	1.00992	0.98564	0.993224	0.983287	0.99859	0.987323	0.999192	0.995226	0.981125	0.986659	0.987683	1.00929	1.00265	0.996802	0.9978	1.02655	1.0248	0.988273	1.00419
Compare each cell mean with the other cell mean in that column
Number of families	1
Number of comparisons per family	4
Alpha	0.05
Šídák's multiple comparisons test	Predicted (LS) mean diff,	95,00% CI of diff,	Below threshold?	Summary	Adjusted P Value
6-14 - 1-4
470nm, +ATR	-0.004251	-0,01144 to 0,002943	No	ns	0.45
470nm, -ATR	-0.003507	-0,01089 to 0,003879	No	ns	0.66
580nm, +ATR	-0.01003	-0,01723 to -0,002840	Yes	**	0.002
580nm, -ATR	0.002133	-0,005155 to 0,009420	No	ns	0.92
Test details	Predicted (LS) mean 1	Predicted (LS) mean 2	Predicted (LS) mean diff,	SE of diff,	N1	N2	t	DF
6-14 - 1-4
470nm, +ATR	0.9965	1.001	-0.004251	0.00287	39	39	1.481	298
470nm, -ATR	0.9961	0.9997	-0.003507	0.002947	37	37	1.19	298
580nm, +ATR	0.9895	0.9996	-0.01003	0.00287	39	39	3.495	298
580nm, -ATR	1.002	0.9998	0.002133	0.002908	38	38	0.7334	298

## Sheet: Fig.2H
Time (s)	+ATR	-ATR
0.2	0.036023	-0.00236
0.4	0.035068	-0.00723
0.6	0.02967	0.00409
0.8	0.028606	-0.00212
1	0.030546	0.001574
1.2	0.014367	0.001543
1.4	0.023646	-0.0088
1.6	0.021048	0.001669
1.8	0.029279	0.006496
2	0.01468	0.003257
2.2	0.013068	0.014704
2.4	0.011409	-0.00247
2.6	0.008061	0.002612
2.8	0.009156	-0.00041
3	-0.00493	0.003461
3.2	0.001614	0.00332
3.4	-0.00435	0.001307
3.6	-0.00676	0.005584
3.8	-0.00403	0.002596
4	-0.00305	0.007738
4.2	-0.00818	0.000128
4.4	-0.00842	0.001794
4.6	-0.01539	-0.00564
4.8	-0.01613	0.01082
5	-0.01263	-0.00066
5.2	-0.00821	-0.00731
5.4	-0.01014	-0.00052
5.6	-0.01065	0.004357
5.8	-0.00634	0.000348
6	-0.01167	-0.00327
6.2	-0.0071	-0.00325
6.4	-0.01219	-0.00281
6.6	-0.01	-0.01423
6.8	-0.0081	-0.00571
7	-0.01031	-0.00948
7.2	-0.00382	-0.00193
7.4	-0.00209	-0.00141
7.6	-0.00161	-0.00733
7.8	-0.00795	-0.00589
8	-0.01411	0.002927
8.2	-0.00147	0.003477
8.4	-0.00862	-0.00071
8.6	-0.0097	-0.00284
8.8	-0.00757	0.003414
9	-0.01012	0.004688
9.2	-0.00842	0.001936
9.4	-0.01565	0.005961
9.6	-0.01244	0.002659
9.8	-0.02411	-0.00608
10	-0.02607	0.007031
10.2	-0.01158	-0.00207
10.4	0.032925	-0.0089
10.6	0.063109	-0.01146
10.8	0.093434	-0.02558
11	0.129532	-0.0189
11.2	0.144898	-0.00967
11.4	0.17743	-0.02365
11.6	0.193014	-0.01964
11.8	0.207269	-0.0231
12	0.235717	-0.01731
12.2	0.248063	-0.02162
12.4	0.25429	-0.0277
12.6	0.272238	-0.02245
12.8	0.270282	-0.02646
13	0.289873	-0.02401
13.2	0.297978	-0.02912
13.4	0.308384	-0.02236
13.6	0.309135	-0.02956
13.8	0.315722	-0.02538
14	0.331104	-0.02008
14.2	0.3304	-0.03465
14.4	0.338036	-0.0305
14.6	0.349114	-0.03113
14.8	0.35204	-0.03313
15	0.35855	-0.03335
15.2	0.372523	-0.03481
15.4	0.370145	-0.03575
15.6	0.384869	-0.0345
15.8	0.38429	-0.03469
16	0.380049	-0.03036
16.2	0.388014	-0.04028
16.4	0.394664	-0.03148
16.6	0.398482	-0.02656
16.8	0.403615	-0.04091
17	0.407824	-0.03892
17.2	0.408371	-0.04325
17.4	0.397778	-0.04533
17.6	0.423018	-0.05374
17.8	0.418746	-0.04613
18	0.422298	-0.03432
18.2	0.425239	-0.03511
18.4	0.42344	-0.03593
18.6	0.424958	-0.0475
18.8	0.423299	-0.04319
19	0.426491	-0.04325
19.2	0.426726	-0.0492
19.4	0.416242	-0.03824
19.6	0.410687	-0.0308
19.8	0.409701	-0.04041
20	0.408403	-0.03215
20.2	0.391754	-0.03836
20.4	0.370583	-0.02781
20.6	0.362055	-0.02789
20.8	0.349944	-0.03395
21	0.338881	-0.02214
21.2	0.32968	-0.02803
21.4	0.320104	-0.02189
21.6	0.308227	-0.02786
21.8	0.303596	-0.03039
22	0.295412	-0.03481
22.2	0.282518	-0.02659
22.4	0.276025	-0.02819
22.6	0.269046	-0.02983
22.8	0.257373	-0.03028
23	0.252913	-0.03533
23.2	0.260455	-0.01951
23.4	0.256184	-0.03693
23.6	0.252835	-0.02374
23.8	0.245575	-0.02336
24	0.243368	-0.0217
24.2	0.239284	-0.02068
24.4	0.231914	-0.02976
24.6	0.234668	-0.02086
24.8	0.229285	-0.04311
25	0.222494	-0.02294
25.2	0.218989	-0.03248
25.4	0.212073	-0.04371
25.6	0.208521	-0.03912
25.8	0.207066	-0.02454
26	0.212355	-0.02959
26.2	0.204703	-0.02
26.4	0.19048	-0.03608
26.6	0.183297	-0.03039
26.8	0.177868	-0.0298
27	0.172	-0.02821
27.2	0.165193	-0.02887
27.4	0.15485	-0.02959
27.6	0.149984	-0.03294
27.8	0.145086	-0.0305
28	0.138765	-0.02027
28.2	0.149264	-0.02162
28.4	0.138624	-0.02522
28.6	0.130612	-0.02575
28.8	0.130769	-0.0164
29	0.127076	-0.02888
29.2	0.125996	-0.032
29.4	0.118564	-0.02352
29.6	0.116921	-0.01778
29.8	0.112664	-0.03796
30	0.111241	-0.03261
30.2	0.106671	-0.03684
30.4	0.100882	-0.02495
30.6	0.104403	-0.03185
30.8	0.101602	-0.03799
31	0.097784	-0.03869
31.2	0.093981	-0.03717
31.4	0.092823	-0.03821
31.6	0.093168	-0.03879
31.8	0.092088	-0.04121
32	0.094638	-0.03391
32.2	0.090476	-0.03332
32.4	0.08935	-0.02854
32.6	0.0942	-0.03167
32.8	0.094685	-0.02965
33	0.091478	-0.0302
33.2	0.085	-0.01891
33.4	0.088849	-0.0286
33.6	0.088849	-0.0294
33.8	0.086924	-0.03697
34	0.094904	-0.03143
34.2	0.10132	-0.03473
34.4	0.092557	-0.03862
34.6	0.091775	-0.03252
34.8	0.08924	-0.04623
35	0.09251	-0.04568
35.2	0.088145	-0.03777
35.4	0.092745	-0.0425
35.6	0.081119	-0.03906
35.8	0.085985	-0.03736
36	0.082011	-0.03508
36.2	0.084734	-0.04365
36.4	0.081119	-0.04319
36.6	0.082152	-0.03692
36.8	0.078709	-0.02401
37	0.080947	-0.04333
37.2	0.079726	-0.03899
37.4	0.079116	-0.0373
37.6	0.080149	-0.04453
37.8	0.07921	-0.04436
38	0.077849	-0.03654
38.2	0.064533	-0.043
38.4	0.070526	-0.04085
38.6	0.062858	-0.0384
38.8	0.065252	-0.04753
39	0.060245	-0.04368
39.2	0.057022	-0.03824
39.4	0.058164	-0.045
39.6	0.061278	-0.05046
39.8	0.060715	-0.04928
40	0.057022	-0.03792
40.2	0.053485	-0.04792
40.4	0.054456	-0.05159
40.6	0.047978	-0.03992
40.8	0.048024	-0.0384
41	0.046366	-0.04566
41.2	0.044019	-0.03681
41.4	0.042344	-0.04599
41.6	0.040326	-0.04162
41.8	0.03668	-0.04053
42	0.032784	-0.03851
42.2	0.029013	-0.04382
42.4	0.035303	-0.04437
42.6	0.032283	-0.04733
42.8	0.029576	-0.04261
43	0.030092	-0.04344
43.2	0.03064	-0.04524
43.4	0.019405	-0.04407
43.6	0.019828	-0.05313
43.8	0.023442	-0.03882
44	0.019092	-0.04008
44.2	0.029545	-0.05785
44.4	0.016291	-0.04544
44.6	0.026431	-0.04599
44.8	0.020767	-0.04102
45	0.019687	-0.04371
45.2	0.029748	-0.05187
45.4	0.03463	-0.04682
45.6	0.029247	-0.04445
45.8	0.024944	-0.04475
46	0.028105	-0.0409
46.2	0.024162	-0.04528
46.4	0.023427	-0.03187
46.6	0.029842	-0.04011
46.8	0.022942	-0.03791
47	0.023067	-0.04335
47.2	0.020954	-0.02645
47.4	0.012489	-0.02448
47.6	0.003351	-0.04156
47.8	0.007419	-0.03761
48	0.001896	-0.04346
48.2	0.002694	-0.03469
48.4	-0.00194	-0.04104
48.6	0.000706	-0.03406
48.8	-0.00358	-0.03945
49	-0.00095	-0.03948
49.2	-0.00646	-0.03459
49.4	-0.01499	-0.03953
49.6	-0.01122	-0.03747
49.8	-0.01696	-0.04297
50	-0.01375	-0.03667
50.2	-0.01471	-0.03406
50.4	-0.0174	-0.03539
50.6	-0.01137	-0.04203
50.8	-0.01396	-0.03665
51	-0.00441	-0.03208
51.2	-0.01236	-0.0422
51.4	-0.01554	-0.03645
51.6	-0.00917	-0.0395
51.8	-0.01424	-0.03832
52	-0.01446	-0.02984
52.2	-0.01039	-0.0389
52.4	-0.01943	-0.03055
52.6	-0.01981	-0.02684
52.8	-0.01579	-0.03503
53	-0.01635	-0.02513
53.2	-0.01755	-0.02763
53.4	-0.01913	-0.0398
53.6	-0.02676	-0.02662
53.8	-0.03081	-0.03198
54	-0.02536	-0.03369
54.2	-0.02472	-0.02423
54.4	-0.02669	-0.03454
54.6	-0.02787	-0.02467
54.8	-0.03463	-0.0183
55	-0.03372	-0.02302
55.2	-0.03057	-0.01997
55.4	-0.03441	-0.02275
55.6	-0.03392	-0.02473
55.8	-0.04148	-0.02409
56	-0.03627	-0.0311
56.2	-0.03772	-0.02409
56.4	-0.04124	-0.02019
56.6	-0.02697	-0.02579
56.8	-0.02471	-0.03159
57	-0.02973	-0.03785
57.2	-0.03092	-0.02877
57.4	-0.03131	-0.02462
57.6	-0.03445	-0.03283
57.8	-0.03375	-0.02862
58	-0.03519	-0.03698
58.2	-0.03367	-0.02168
58.4	-0.04151	-0.03187
58.6	-0.04265	-0.0347
58.8	-0.04261	-0.03986
59	-0.04423	-0.03687
59.2	-0.0504	-0.03684
59.4	-0.04941	-0.02267
59.6	-0.04636	-0.02511
59.8	-0.05243	-0.03803
60	-0.05578	-0.02827
60.2	-0.04996	-0.02712
60.4	-0.04549	-0.03535
60.6	-0.05195	-0.0339
60.8	-0.05188	-0.03288
61	-0.05753	-0.03704
61.2	-0.05667	-0.03118
61.4	-0.05367	-0.03763
61.6	-0.05966	-0.04214
61.8	-0.04943	-0.0458
62	-0.05431	-0.03714
62.2	-0.04868	-0.04363
62.4	-0.0483	-0.04318
62.6	-0.04913	-0.04528
62.8	-0.05084	-0.03943
63	-0.05059	-0.03849
63.2	-0.05936	-0.03858
63.4	-0.055	-0.03987
63.6	-0.0588	-0.03208
63.8	-0.05639	-0.0355
64	-0.05375	-0.0353
64.2	-0.0612	-0.03484
64.4	-0.05766	-0.03079
64.6	-0.06274	-0.0353
64.8	-0.06221	-0.02747
65	-0.06742	-0.02454
65.2	-0.06788	-0.01352
65.4	-0.06645	-0.02564
65.6	-0.06382	-0.00983
65.8	-0.07279	-0.01402
66	-0.07478	-0.00204
66.2	-0.07662	-0.01071
66.4	-0.06863	-0.01196
66.6	-0.07055	-0.01272
66.8	-0.07517	-0.01555
67	-0.07149	-0.01314
67.2	-0.08282	-0.01096
67.4	-0.08681	-0.00295
67.6	-0.08132	-0.01437
67.8	-0.07811	-0.00665
68	-0.07788	-0.01012
68.2	-0.07845	-0.01113
68.4	-0.07528	-0.00641
68.6	-0.0783	-0.00841
68.8	-0.08512	-0.00813
69	-0.08526	0.000537
69.2	-0.08032	0.001999
69.4	-0.08528	0.000521
69.6	-0.08044	-0.01775
69.8	-0.08163	-0.01137
70	-0.08756	-0.00786
70.2	-0.07947	-0.0222
70.4	-0.09437	-0.00962
70.6	-0.08595	-0.02291
70.8	-0.08611	-0.01102
71	-0.09348	-0.01229
71.2	-0.08869	-0.01967
71.4	-0.08575	-0.012
71.6	-0.08643	-0.00703
71.8	-0.08999	-0.01379
72	-0.09091	-0.00597
72.2	-0.08867	-0.00501
72.4	-0.09125	-0.0083
72.6	-0.09057	-0.0105
72.8	-0.08474	-0.01464
73	-0.08277	-0.01182
73.2	-0.08617	-0.01604
73.4	-0.09226	-0.01056
73.6	-0.09	-0.01085
73.8	-0.09714	-0.01728
74	-0.09083	-0.00811
74.2	-0.09424	-0.00571
74.4	-0.09989	-0.00116
74.6	-0.09944	-0.00918
74.8	-0.09664	-0.01127
75	-0.10024	-0.01778
75.2	-0.09523	-0.01237
75.4	-0.0977	-0.00773
75.6	-0.1079	-0.00667
75.8	-0.10321	-0.01113
76	-0.1047	-0.00659
76.2	-0.10725	-0.00827
76.4	-0.11185	-0.01984
76.6	-0.10734	-0.01909
76.8	-0.10768	-0.01674
77	-0.10864	-0.03058
77.2	-0.10878	-0.0161
77.4	-0.1087	-0.01374
77.6	-0.10579	-0.02053
77.8	-0.10136	-0.01781
78	-0.10426	-0.02594
78.2	-0.10398	-0.01855
78.4	-0.10571	-0.01931
78.6	-0.10928	-0.01709
78.8	-0.10315	-0.01251
79	-0.10204	-0.01866
79.2	-0.10543	-0.0183
79.4	-0.10344	-0.01487
79.6	-0.10385	-0.00983
79.8	-0.10347	-0.0283
80	-0.10161	-0.03786
80.2	-0.10474	-0.02722
80.4	-0.10132	-0.02129
80.6	-0.10912	-0.0266
80.8	-0.10632	-0.02961
81	-0.10599	-0.02555
81.2	-0.11238	-0.02912
81.4	-0.11116	-0.02791
81.6	-0.10399	-0.03314
81.8	-0.10818	-0.03928
82	-0.10833	-0.02357
82.2	-0.11171	-0.03489
82.4	-0.11039	-0.0367
82.6	-0.10649	-0.03244
82.8	-0.10401	-0.03698
83	-0.10712	-0.04013
83.2	-0.11211	-0.02497
83.4	-0.10466	-0.03417
83.6	-0.09792	-0.03475
83.8	-0.10044	-0.02693
84	-0.09847	-0.02915
84.2	-0.10171	-0.03373
84.4	-0.1002	-0.04197
84.6	-0.1057	-0.04835
84.8	-0.10621	-0.04627
85	-0.10191	-0.04673
85.2	-0.10465	-0.0392
85.4	-0.09751	-0.0436
85.6	-0.1088	-0.03973
85.8	-0.1	-0.04388
86	-0.10887	-0.03862
86.2	-0.10679	-0.04447
86.4	-0.10227	-0.03934
86.6	-0.11023	-0.04607
86.8	-0.11171	-0.03814
87	-0.11291	-0.04928
87.2	-0.11972	-0.05165
87.4	-0.11014	-0.04184
87.6	-0.10915	-0.03921
87.8	-0.11172	-0.0494
88	-0.11186	-0.04788
88.2	-0.11324	-0.04992
88.4	-0.10881	-0.03885
88.6	-0.11185	-0.04261
88.8	-0.10598	-0.04456
89	-0.10543	-0.05208
89.2	-0.11061	-0.05102
89.4	-0.11211	-0.05816
89.6	-0.11714	-0.04818
89.8	-0.11512	-0.04285
90	-0.11279	-0.05637

## Sheet: Fig. 2I
Time (s)	_+ATR																																			_-ATR
0.2	0.00561	0.010679	0.013831	0.021124	0.014304	0.022827	0.003275	0.021311	0.008293	-0.04067	0.008467	-0.00154	0.037319	0.036023	-0.00083	0.005286	-0.01463	0.016632	0.028009	0.010025	0.014533	-0.00623	-0.01253	-0.00068	-0.00328	0.008777	-0.02149									-0.00465	-0.02768	0.02779	-0.00754	-0.02468	0.003819	-0.00093	0.001717	0.024803	-0.05665	-0.01543	-0.00236	-0.01065	0.015019
0.4	-0.00027	0.004874	0.012037	0.029358	0.013682	0.02602	0.010342	0.01863	0.001684	-0.04285	0.01774	0.000413	0.023919	0.035068	-0.00432	0.004793	-0.00993	0.013629	0.014334	0.009617	0.009023	-0.00394	-0.0035	0.00725	-0.00215	0.005849	-0.0219									-0.00585	-0.03746	0.021338	-0.0025	-0.02105	0.013578	-0.00819	0.006292	0.018161	-0.05713	-0.01436	-0.00723	-0.00412	0.01144
0.6	0.001316	0.009196	0.010649	0.007516	0.01142	0.020517	0.018233	0.01983	0.00496	-0.03776	0.016673	-0.00156	0.03086	0.02967	-0.00369	0.007207	-0.01742	0.014943	0.013102	0.009491	0.010627	-0.00478	-0.00572	0.005404	-0.0046	0.004391	-0.02007									0.001858	-0.0242	0.015801	0.000912	-0.02269	0.010876	-0.00892	0.009683	0.003091	-0.05523	-0.01261	0.00409	-0.00413	0.018849
0.8	0.008939	0.009303	0.010148	0.016736	0.006857	0.012312	0.017077	0.022623	0.008079	-0.04071	0.00905	0.003638	0.030106	0.028606	-0.00359	0.006567	-0.00909	0.012005	0.020901	0.010968	-0.00065	0.002336	-0.0087	0.010251	-0.00461	0.008808	-0.02333									-0.0008	-0.02342	0.013664	-0.00839	-0.02567	0.005293	-0.00493	0.006235	0.002032	-0.05533	-0.0131	-0.00212	0.000628	0.008431
1	0.006509	0.015481	0.012653	0.013038	0.012681	0.020372	0.017104	0.019533	0.013686	-0.03382	0.014858	0.005329	0.020335	0.030546	-0.00301	0.00591	-0.01119	0.008789	0.018335	0.016715	0.004793	-0.00122	-0.0089	0.004895	-0.00922	0.007126	-0.01251									0.00106	-0.01712	0.014165	-0.0111	-0.01922	-0.01306	-0.00626	0.016555	0.009484	-0.0598	-0.00712	0.001574	-0.00744	0.004349
1.2	0.00419	0.004565	0.007697	-0.00109	0.006189	0.023899	0.012879	0.019604	0.011254	-0.03995	0.018653	0.007998	0.015553	0.014367	-0.00728	0.008406	-0.00833	0.011499	0.010502	0.00555	0.014533	-0.00101	-0.00603	0.021005	-0.00292	0.004614	-0.02017									-0.00112	-0.02103	0.021581	-0.00804	-0.01015	-0.02608	-0.00207	0.00347	0.009795	-0.03782	-0.00095	0.001543	0.00526	-0.00437
1.4	0.009383	0.002014	0.00809	-0.00163	0.013339	0.024323	0.010342	0.023089	0.01196	-0.05053	0.014143	0.003522	0.014719	0.023646	0.000181	0.016371	-0.01656	0.010291	0.012966	0.009114	0.018811	0.002264	-0.00683	0.006147	-0.00319	0.007673	-0.02721									0.003141	-0.03617	0.015428	-0.00852	-0.01061	-0.00869	-0.00415	0.002263	0.01075	-0.04482	-0.01293	-0.0088	-0.00691	0.006297
1.6	0.00146	0.014393	0.009424	0.005026	0.004715	0.019021	-0.00487	0.016669	0.006661	-0.03647	0.013538	-0.00016	0.007624	0.021048	-0.00146	0.002757	-0.00942	0.011703	0.004745	0.007057	0.008569	0.00152	-0.00024	0.00865	-0.00719	-0.00797	-0.01491									-0.00246	-0.02796	0.008839	-0.00367	-0.00832	-0.00744	-0.0057	0.007714	0.001658	-0.03602	-0.01423	0.001669	-0.00486	0.005952
1.8	-0.0003	0.015748	0.006005	-0.00668	0.007043	0.019713	-0.00525	0.008232	0.005666	-0.04212	0.018686	-0.00105	0.004312	0.029279	0.005292	0.010722	-0.00924	0.008846	-0.00481	0.008439	0.00515	8.83e-05	0.002193	0.000823	-0.00363	-0.00877	-0.01943									0.004835	-0.03408	0.019306	-0.01383	-0.01129	-0.00325	-0.01033	0.003071	0.00089	-0.03519	-0.00701	0.006496	-0.00473	0.013402
2	-7.1e-05	0.006603	0.004915	-0.0018	0.003778	0.018842	-0.01372	0.010603	0.005244	-0.04035	0.015265	0.001192	0.002398	0.01468	0.003539	0.001936	-0.00849	0.00546	0.004846	0.005927	0.014582	-0.00586	0.001313	0.001067	-0.00621	-0.00523	-0.0156									0.007582	-0.02225	0.00943	-0.00247	-0.0064	-0.00503	0.002718	0.008112	0.005021	-0.03719	-0.00595	0.003257	-0.0081	-0.00417
2.2	-0.00285	0.002676	0.009376	-0.00986	-0.00503	0.019612	-0.00661	0.004155	0.009723	-0.03195	0.020876	-0.00247	-0.00781	0.013068	0.007724	0.001706	-0.00982	0.006692	0.005049	0.008549	0.00583	-0.00162	0.002185	0.007769	-0.00512	0.003337	0.000475									-0.00327	-0.01697	0.010782	-0.002	-0.00227	-0.00363	-0.00585	0.016863	0.00525	-0.03648	-0.01802	0.014704	-0.00362	-0.00405
2.4	0.001249	0.010573	-0.00213	-0.01585	-0.00252	0.015695	-0.00529	0.013072	0.009238	-0.03711	0.020237	0.000521	-0.0131	0.011409	-0.00468	-0.0014	-0.00279	0.005884	0.007834	0.007795	0.010222	0.003392	0.003646	-0.00574	-0.00482	0.000379	-0.00844									0.004436	-0.00949	0.014084	-0.0014	-0.00139	0.00673	-0.00191	0.010377	0.004502	-0.02739	-0.00563	-0.00247	-0.00671	0.016596
2.6	0.002647	0.001128	0.00262	-0.00841	-0.00475	0.008249	-0.01204	0.016994	0.008513	-0.02979	0.018356	-0.0004	-0.01295	0.008061	-0.00275	0.003364	-0.00676	0.005239	0.014857	0.007151	-0.00166	0.00504	0.001822	0.00989	-0.00455	0.000602	-0.00489									-0.00347	0.001849	-0.00105	-0.00617	-0.03321	0.0045	-0.00393	0.00727	0.008778	-0.02715	-0.00326	0.002612	-0.00179	0.006231
2.8	-0.00454	-0.00356	0.003398	0.003818	-0.00383	0.013953	-0.00541	0.019971	0.004708	-0.03258	0.017212	-0.00314	-0.0091	0.009156	-0.00129	0.010426	-0.00497	0.00262	0.010147	0.003116	-0.00089	0.007696	0.004719	0.002032	-0.01154	-0.00367	-0.0087									-0.00773	0.006986	-0.00288	-0.00777	-0.07278	-0.00028	0.003026	0.00801	0.007201	-0.02923	-0.00973	-0.00041	-0.01181	0.001671
3	-0.00217	0.006891	0.001949	0.012274	-0.00672	0.007903	-0.01435	0.013269	0.005653	-0.02642	0.017454	-0.00246	-0.01914	-0.00493	-0.00215	0.006206	-0.00559	-0.00303	0.017879	-0.0043	0.00267	0.002816	0.000603	-0.00786	-0.00174	-0.00088	-0.0149									-0.00395	0.02097	-0.00884	-0.00618	-0.04962	0.006132	-0.00062	0.008795	0.016749	-0.02322	-0.0012	0.003461	-0.00416	0.008961
3.2	0.003014	0.002227	0.01008	0.019053	-0.01303	0.007234	-0.0069	0.014821	0.003688	-0.02664	0.019225	-0.00229	-0.01417	0.001614	-0.00166	-0.00013	-0.00625	-0.00034	0.005673	0.000524	0.005814	0.003568	0.006729	-0.01096	-0.00116	0.009983	-0.01757									0.002705	0.0152	-0.01116	-0.00808	-0.02438	0.002772	0.000646	0.001057	0.006703	-0.01683	0.004083	0.00332	-0.00444	0.01486
3.4	0.005233	-0.0008	0.00702	0.012422	-0.00094	0.006095	-0.01749	0.011971	0.003398	-0.02973	0.010557	-0.00724	-0.01598	-0.00435	-0.0045	-0.00381	0.004624	-0.00037	-0.00272	-0.00863	0.004161	0.005544	0.004187	-0.01278	0.002066	0.001483	-0.0211									-0.00033	0.020116	-0.00875	-0.00661	-0.02063	0.006843	0.005111	0.005529	-0.0055	-0.00919	0.000508	0.001307	-0.00277	-0.00543
3.6	-0.00069	0.002665	0.00786	0.01395	0.001293	0.005213	-0.01237	0.014257	0.003398	-0.02226	0.012042	-0.00275	-0.01685	-0.00676	0.002133	0.006288	-0.0008	0.000326	0.004778	-0.00094	0.012929	0.009456	0.004509	-0.00428	0.000652	-0.00034	-0.03092									0.006553	0.013243	-0.0019	-0.00093	-0.00933	0.001499	-0.00109	0.002741	-0.0015	-0.01075	0.006197	0.005584	0.005088	0.011413
3.8	-0.00556	0.008406	0.007257	0.007664	0.003305	0.000749	-0.01439	0.008148	0.001256	-0.02583	0.0162	-0.00621	-0.02047	-0.00403	0.00774	-0.00412	-0.00363	0.001118	0.002533	-0.00752	-0.00794	0.003832	0.009335	-0.00574	-0.00204	-0.00291	-0.00519									0.000539	0.012306	-0.01531	-0.00258	-0.01291	0.0081	0.014788	0.003754	-0.00301	-0.00602	0.001598	0.002596	-0.00325	-0.00905
4	0.000772	0.001406	0.000799	0.018905	0.004632	0.002222	-0.00335	0.008684	-0.00017	-0.02548	0.005331	-0.00921	-0.0131	-0.00305	-0.0022	-0.00118	0.000251	0.006953	-0.01555	0.006712	0.00985	0.00544	0.008803	0.000356	-0.00029	0.002587	-0.00932									-7.8e-05	0.018894	-0.01062	0.004747	-0.0094	0.010674	0.000566	-0.0052	0.000683	-0.00557	-0.00354	0.007738	0.000396	0.005661
4.2	-0.00018	-0.0017	0.007366	0.008847	0.007098	0.001039	-0.01159	0.006285	-0.00287	-0.02442	-0.00151	-0.00527	-0.01062	-0.00818	0.002927	0.001755	0.003137	0.002277	-0.00805	0.004733	0.006722	0.007552	0.005478	-0.00556	-0.00038	0.003134	-0.0094									0.005452	0.014924	-0.00955	-0.0045	-0.00825	0.011654	0.004402	0.004187	-0.00824	-0.00319	-0.00091	0.000128	-0.00042	0.006933
4.4	-0.00353	-0.00405	0.003209	0.017402	0.001024	-0.00268	-0.00974	0.007343	0.000437	-0.02166	0.010711	-0.00464	-0.01005	-0.00842	-0.00232	-0.00795	0.005138	0.00142	-5e-05	-0.0012	4.5e-05	0.012232	0.009271	-0.00232	0.00045	0.003074	-0.01038									0.000297	0.01713	-0.00173	0.004707	0.00118	0.010592	-0.00483	0.00182	-0.00849	0.002613	0.013706	0.001794	-0.00011	-0.0003
4.6	0.008118	0.008694	0.006844	0.02068	0.01103	-0.00393	-0.01372	-0.00125	-0.0032	-0.01547	0.008852	0.000521	-0.01357	-0.01539	0.005739	-0.00358	0.000974	-0.00018	-0.00223	6.09e-06	0.004712	0.011008	0.002806	-0.00123	0.001566	0.011158	-0.01834									-0.00128	0.011368	-0.00279	0.005234	-0.00349	0.010158	0.005525	0.002867	0.010833	0.005659	0.003996	-0.00564	0.006455	0.003447
4.8	0.004423	-0.00183	0.001293	0.028273	-0.00025	-0.00625	-0.01369	-0.00174	-0.00288	-0.01394	0.002779	-0.00207	-0.01673	-0.01613	-0.00301	0.001032	0.002172	0.0008	0.001588	0.005	0.007338	0.008816	0.000692	0.000441	0.000663	-0.00053	0.006931									0.00014	0.008042	-0.00598	0.000326	0.007232	0.012552	-0.00926	-0.00236	-0.00654	0.014994	0.007102	0.01082	0.005896	0.010101
5	0.001382	-0.00039	-1.4e-05	0.010252	-0.00057	-0.00248	-0.01611	-0.00455	0.001879	-0.01096	0.003208	-0.00546	-0.01145	-0.01263	-0.00348	0.001903	0.001015	-0.00481	0.000608	0.000619	0.000531	0.008584	0.002887	-0.00987	-0.00043	-0.00522	0.001911									-0.00107	0.016909	-0.00378	0.000485	0.011829	0.00459	-0.00157	0.000682	-0.00754	0.011006	0.013139	-0.00066	0.004573	0.004415
5.2	0.002525	-0.0086	-0.00238	0.008058	0.003639	0.000469	-0.00746	-0.00716	0.005263	-0.00345	0.01411	-0.00247	-0.01083	-0.00821	0.00473	0.004251	-0.00261	-1.6e-05	-0.01033	0.000524	-0.00219	0.011144	0.005817	0.005532	0.00062	0.000369	0.001899									-0.00645	0.010707	-0.00704	0.004876	0.009186	0.0067	-0.00199	0.001194	-0.01439	0.024231	0.010622	-0.00731	0.006386	0.003699
5.4	6.34e-06	-0.00094	-0.00127	0.004533	-0.00233	-0.00084	-0.0047	-0.00997	0.001564	-0.00625	0.012735	-0.00577	-0.00643	-0.01014	0.001388	-0.00082	0.008795	0.00102	-0.00361	0.009162	-0.01506	0.0032	0.005881	-0.00994	-0.00073	-0.00484	-0.01926									0.008985	0.007978	-0.00971	0.000206	0.014985	0.006648	0.006902	0.001399	0.011103	0.020385	0.008366	-0.00052	0.008852	0.002877
5.6	-0.00364	-0.00359	-0.00905	-0.00888	-0.00248	-0.00096	-0.00528	-0.01207	0.000229	-0.00303	-0.00282	-0.00111	-0.00391	-0.01065	0.003257	3.05e-05	-0.00026	-0.00081	-0.00577	0.001734	-0.00135	0.006064	0.006906	-0.00775	-0.00239	0.004847	-0.01324									0.012639	0.007932	-0.00755	0.003396	0.008564	0.00691	-0.00387	-0.00233	0.003734	0.017783	0.001326	0.004357	0.006017	-0.00616
5.8	-0.00255	0.000253	-0.00594	-0.00454	-0.00124	0.000905	-0.0067	-0.00857	-0.0063	0.007736	0.007179	-0.00247	0.000628	-0.00634	-0.0008	0.000572	-0.00365	0.000694	0.000524	-0.00832	-0.00153	-0.0035	0.005429	-0.0116	-0.00471	-0.01249	0.001274									0.005283	-0.0069	-0.00653	0.003664	0.011501	-0.00086	-0.00359	-0.00257	0.001949	0.022535	0.008693	0.000348	0.004504	-0.00334
6	-0.0033	0.008929	-0.00695	0.011115	-0.00455	-0.0043	-0.00029	-0.00475	-0.0064	0.006407	-0.0035	0.001433	0.007134	-0.01167	-0.00953	0.000375	-0.0046	-0.00423	-0.00518	-0.00307	0.000434	-0.00658	0.005962	0.001926	0.007583	-0.00541	0.002835									0.010873	-0.03281	-0.00679	0.008473	0.020423	-0.02387	-0.00086	-0.0007	-0.00038	0.023352	0.002808	-0.00327	0.006412	-0.01233
6.2	-0.00113	0.0083	-0.00821	0.007886	-0.00269	-0.00249	-3.3e-05	-0.00908	-0.00158	0.012994	0.004825	-0.00375	0.009674	-0.0071	-0.00157	0.006567	-0.00381	-0.0035	-0.00984	-0.01268	0.001779	-0.00268	0.000829	0.000834	0.001279	0.003813	0.004409									0.010123	-0.02188	-0.00745	0.002919	0.015217	-0.02211	-0.00057	-0.0028	0.00226	0.01995	0.008693	-0.00325	0.009273	-0.00264
6.4	-0.00433	0.008897	-0.00726	-0.00819	-0.00562	-0.00318	-0.0033	-0.0105	-0.00024	0.014733	-0.0083	0.002784	0.01099	-0.01219	-0.00797	0.004662	-0.00057	-0.00347	-0.00647	-0.00302	-0.00211	-0.01102	-0.00162	0.006168	0.002172	-0.00024	0.012763									0.010534	0.004009	-0.00417	0.00584	0.018305	-0.00417	0.003854	0.001569	0.00637	0.023396	0.010382	-0.00281	0.00282	0.001008
6.6	-0.00646	0.008588	-0.0039	0.008699	-0.00604	-0.00451	0.004324	-0.01269	-0.00181	0.016858	-0.00242	0.00091	0.007968	-0.01	-0.00093	0.002773	0.007308	-0.00094	-0.0197	-0.00108	-0.00136	-0.00682	0.000103	-0.00084	-0.00256	-0.00411	0.010141									0.010534	-0.00172	-0.00536	0.006208	0.019869	-0.01276	0.002638	-0.00285	0.011415	0.026967	0.010546	-0.01423	0.001677	-0.0147
6.8	-0.00775	-0.00623	-0.0021	0.011978	-0.00677	-0.00782	0.003381	-0.01175	-0.0015	0.017555	-0.00357	0.005379	0.003069	-0.0081	0.017103	0.011247	0.006392	-0.01235	-0.00046	-0.00213	-0.01164	-0.00714	0.002088	0.001014	0.000344	0.000561	0.016972									0.003032	0.0066	0.003658	0.003555	0.014992	-0.00391	0.000339	-0.00417	-0.00125	0.028761	0.007418	-0.00571	-0.00253	-0.01288
7	-0.00525	-0.00014	0.001442	0.00722	0.004224	-0.00804	0.001999	-0.01261	-0.00465	0.027866	-0.00087	-0.00043	0.006272	-0.01031	0.002877	0.005861	0.004688	-0.00295	-0.00388	-0.00042	-0.01115	-0.00704	0.004566	-0.00974	0.004181	0.002344	0.008655									-0.00111	0.00501	-0.00365	-0.002	0.01838	-0.00274	0.005298	-0.00501	-0.00206	0.032997	-0.00148	-0.00948	0.001204	-0.01377
7.2	0.000506	-0.0008	-0.0067	-0.00981	-0.0014	-0.00968	-0.00224	-0.01849	-0.00712	0.028259	-0.02579	0.004533	0.002361	-0.00382	0.006599	-0.00117	0.001738	-0.00672	-0.01572	-0.00025	-0.01052	-0.00969	0.00597	-0.00236	0.005297	0.007501	0.027936									0.006952	0.002842	0.000339	-0.003	0.015272	-0.00148	-0.0076	-0.00851	0.000787	0.029516	0.00199	-0.00193	-0.00287	-0.01089
7.4	-0.00235	0.003007	-0.00079	-0.01373	-0.00335	-0.01376	0.005148	-0.01405	-0.00392	0.0278	-0.02579	0.002195	0.005501	-0.00209	0.006566	-0.00109	0.001907	-0.00703	-0.00559	0.000634	-0.01157	-0.00564	0.007132	-0.00674	-0.00021	0.000146	0.022766									-0.00103	0.014842	0.000144	0.003932	0.022738	-0.00931	-0.01161	-0.00902	-0.01522	0.034729	0.007679	-0.00141	0.000285	-0.0154
7.6	0.002492	-0.00455	0.001306	-0.02172	-0.00839	-0.01839	0.005825	-0.01578	-0.0078	0.031942	-0.01431	0.002212	-0.00279	-0.00161	0.014622	-0.00431	0.004222	-0.0105	-0.01411	-0.00367	-0.00425	-0.00229	0.005897	-0.00143	0.006041	0.007349	0.020219									-9e-05	0.015843	-0.00213	-0.00103	0.018592	-0.00376	0.008372	-0.00277	-0.01291	0.034561	0.009085	-0.00733	-0.00199	-0.00903
7.8	-0.00872	-0.00791	-0.00917	-0.02682	-0.0021	-0.01429	0.014261	-0.01481	-0.01265	0.037373	-0.00416	-0.00069	-0.00521	-0.00795	0.012571	-0.00225	0.008667	-0.00742	0.000997	-0.002	-0.0055	-0.00418	0.004404	0.004482	0.00484	-0.00179	0.007731									-0.0021	0.005001	-0.00669	0.00904	0.020416	0.001716	0.005833	-0.00182	-0.01497	0.030768	0.000999	-0.00589	0.004014	-0.01669
8	0.000439	-0.01297	-0.00504	-0.01378	-0.00649	-0.01705	0.011883	-0.0141	-0.00538	0.036323	-0.01137	0.006332	0.003541	-0.01411	0.013481	-0.00692	0.004776	-0.00724	-0.00535	-0.00838	-0.00827	-0.00297	0.002484	0.007197	0.006381	-0.01161	0.017571									-0.00411	0.010174	-0.00568	0.000763	0.010982	-0.00076	0.00348	-0.00741	-0.01007	0.026922	0.005151	0.002927	0.002519	-0.0182
8.2	-0.00152	-0.01534	-0.00804	-0.0052	-0.00637	-0.01588	0.018472	-0.01403	-0.00588	0.040719	-0.01439	0.001922	0.003042	-0.00147	0.018625	-0.01094	0.010652	-0.00696	-0.00327	-0.00945	-0.00209	-0.00022	0.002532	0.001247	0.008348	-0.00372	0.013513									0.006771	0.006012	-0.00607	0.010172	0.015108	-0.00203	0.004229	-0.00323	-0.01397	0.028414	0.006241	0.003477	-0.00259	0.004707
8.4	0.004123	-0.00756	-0.01385	-0.01238	-0.00233	-0.02096	0.02283	-0.01862	-0.00699	0.043566	-0.02293	0.003944	-0.0042	-0.00862	0.013811	-0.00058	0.005411	-0.01278	-0.01082	-0.01042	0.002443	2.43e-05	0.003089	-0.00294	0.004107	-0.00643	0.014437									-0.00679	0.00445	0.001448	0.006416	0.010859	0.005683	0.001542	-0.01197	-0.00019	0.026745	-0.00788	-0.00071	-0.00442	-0.00546
8.6	-0.00071	-0.01626	-0.01495	-0.01773	-7.9e-05	-0.01586	0.017795	-0.01697	-0.00557	0.04811	-0.02533	0.002543	0.002216	-0.0097	0.006698	-0.01311	0.01152	-0.0065	-0.00268	-0.00606	-0.00846	0.003368	0.000837	0.004121	0.000886	-4.7e-05	0.03192									-0.01057	0.007408	-0.01083	0.006089	0.013011	0.002966	0.00606	-0.00586	-0.00739	0.025545	-0.00049	-0.00284	0.001771	-0.00333
8.8	-0.00073	-0.02459	-0.00416	-0.01664	-0.00429	-0.02384	0.01632	-0.01691	-0.00962	0.058043	-0.02639	-0.0005	-6.7e-06	-0.00757	-0.00999	-0.0133	0.014503	-0.00965	-0.013	-0.01022	-0.00919	8.03e-05	-0.00943	-0.00449	0.000769	-0.0031	0.035554									-0.00097	0.015264	-0.00289	-0.00048	0.010955	-0.00268	0.00737	-0.0085	-0.00241	0.026425	0.005434	0.003414	0.003	0.006681
9	-0.00038	-0.01285	-0.01219	-0.02268	-0.00302	-0.01569	0.012826	-0.01526	-0.01065	0.061554	-0.02747	0.000968	-0.00664	-0.01012	-0.00822	-0.01174	0.013216	-0.00602	-0.00658	-0.01235	-0.01234	0.00132	-0.01233	-0.00187	0.001906	-0.003	0.032058									-0.00808	0.009292	-0.00083	0.00278	0.012642	0.000212	-8.9e-05	-0.01062	-0.01559	0.025839	-0.00024	0.004688	0.002588	-0.0014
9.2	0.005333	-0.01528	-0.00823	-0.03535	-0.00266	-0.02202	0.010488	-0.01742	-0.00632	0.067066	-0.03452	0.002419	-0.0039	-0.00842	-0.0043	-0.00808	0.008506	-0.00992	-0.01533	-0.01188	-0.01102	-0.00248	-0.01347	-0.00584	0.00602	-0.00254	0.025739									-0.01375	0.017001	-0.00583	-0.00033	0.017178	-0.00802	0.009736	-0.00875	-0.00793	0.026505	-0.0024	0.001936	-0.00122	-0.00526
9.4	0.000827	-0.01128	-0.01175	-0.01438	-0.00685	-0.02057	0.001946	-0.01527	-0.0052	0.06285	-0.04	0.002908	0.000946	-0.01565	-0.00968	-0.01265	0.013393	-0.00229	-0.00868	-0.00846	-0.01584	-0.00338	-0.01513	-0.00096	0.006753	0.000632	0.023928									-0.00885	0.01429	-0.00793	0.005771	0.025621	0.00129	0.000459	-0.01221	-0.00017	0.025297	-0.00436	0.005961	0.003301	-0.00164
9.6	-0.00319	-0.00508	-0.01139	-0.02781	-0.00763	-0.01627	-0.01021	-0.00905	-0.00854	0.071857	-0.03984	0.00707	-0.00714	-0.01244	-0.02614	-0.01439	0.012107	-0.01302	-0.00331	-0.00871	-0.00848	-0.01104	-0.01597	0.009201	0.007115	-0.00628	0.029498									-0.00886	0.011433	-0.00508	0.008106	0.023845	0.001155	0.00356	-0.01412	-0.00538	0.029196	0.002481	0.002659	0.002244	-0.00668
9.8	-0.00831	-0.00919	-0.0118	-0.02083	-0.00594	-0.02544	-0.00962	-0.01166	-0.00917	0.07257	-0.03367	0.004434	0.005637	-0.02411	-0.02625	-0.01544	0.01529	-0.00582	0.002888	-0.00401	-0.01102	-0.01507	-0.02069	0.005807	0.009634	-0.00941	0.017147									-0.01551	0.007105	-0.00124	0.0105	0.018845	0.0023	0.004282	-0.01045	-0.01891	0.025101	0.004595	-0.00608	0.010459	-0.00582
10	-0.00087	-0.00964	-0.01934	-0.01632	-0.00407	-0.02448	-0.00784	-0.00859	-0.00886	0.067821	-0.04598	0.007078	0.005854	-0.02607	-0.01937	-0.009	0.008482	-0.01365	-0.00407	-0.01571	-0.00561	-0.0208	-0.02014	0.00463	0.005871	-0.01211	0.041124									-0.01036	-0.00082	-0.00481	0.001508	0.020177	0.003849	0.004255	-0.00823	-0.01364	0.0182	-0.00058	0.007031	-0.00017	-0.00508
10.2	0.006021	-0.00377	-0.00745	-0.00239	0.004214	-0.01884	-0.00677	0.002744	-0.00033	0.078394	-0.03419	0.004177	0.017295	-0.01158	-0.02025	9.62e-05	0.01234	-0.00879	0.003445	-0.01878	-0.00521	-0.01052	-0.00756	0.013708	0.023134	0.007237	0.028748									-0.00901	0.000361	3.9e-05	0.005791	0.025088	0.000272	0.018437	-0.01476	-0.0176	0.016637	0.007102	-0.00207	0.000405	-3.9e-05
10.4	0.015009	0.015812	0.015503	0.007245	0.014563	0.004823	0.020598	0.028295	0.01034	0.082069	-0.02852	0.018511	0.012115	0.032925	0.03616	0.051402	0.027653	0.004595	0.032533	0.017626	0.019913	0.003992	0.011466	0.049257	0.041758	0.025818	0.029972									-0.00343	0.009457	-0.00378	0.008742	0.021017	0.002427	0.009896	-0.01042	-0.00793	0.013537	0.002012	-0.0089	-0.00159	0.001843
10.6	0.02382	0.035512	0.038575	0.028939	0.033768	0.019389	0.033657	0.06042	0.023016	0.098253	-0.02143	0.032455	0.027094	0.063109	0.091544	0.079107	0.047844	0.014624	0.04717	0.031273	0.034969	0.024433	0.029237	0.073023	0.059669	0.041389	0.034093									-0.00061	0.012848	-0.01395	0.012328	0.026249	0.00123	0.001528	-0.00344	-0.02819	0.013289	0.002405	-0.01146	-0.00733	-0.00787
10.8	0.034162	0.051465	0.052373	0.021568	0.051313	0.032482	0.040977	0.081315	0.037834	0.103716	-0.00014	0.045429	0.04358	0.093434	0.129095	0.109523	0.055649	0.024483	0.069405	0.037822	0.044109	0.031737	0.046297	0.092027	0.078186	0.085043	0.068386									-0.00544	0.018986	-0.00766	0.008255	-0.00148	0.000467	0.004162	-0.01521	-0.01177	0.014372	-0.00044	-0.02558	-0.01015	-0.00541
11	0.048832	0.062692	0.059352	0.032834	0.065205	0.041658	0.053663	0.104637	0.046553	0.115914	0.012779	0.057823	0.055384	0.129532	0.17452	0.130183	0.066019	0.032261	0.106816	0.058677	0.075645	0.039849	0.062083	0.103321	0.085627	0.090716	0.061717									0.001193	0.027319	-0.02471	0.006675	-0.04705	-0.00019	0.007356	-0.00387	-0.01445	0.006521	0.004432	-0.0189	-0.01417	-0.00191
11.2	0.072001	0.071784	0.077855	0.041684	0.084085	0.05426	0.064251	0.11162	0.050258	0.118169	0.013868	0.068078	0.069891	0.144898	0.215975	0.156345	0.090438	0.040511	0.120052	0.07358	0.095708	0.054761	0.075641	0.130332	0.100594	0.104271	0.086219									-0.00233	0.030269	-0.024	0.013998	-0.0494	0.00361	0.007437	-0.00731	-0.01372	0.006068	0.003048	-0.00967	-0.00753	-0.01331
11.4	0.06754	0.071496	0.084523	0.064907	0.09576	0.055376	0.06825	0.121468	0.061258	0.118087	0.030094	0.075888	0.072568	0.17743	0.253278	0.172275	0.106908	0.044037	0.132427	0.089865	0.117424	0.059193	0.085971	0.146282	0.120705	0.123936	0.074193									-0.00382	0.030544	-0.02849	-0.012	-0.02138	0.006581	0.005726	-0.0084	-0.01264	0.008892	0.002862	-0.02365	-0.00656	-0.01075
11.6	0.081522	0.085795	0.093257	0.070379	0.103884	0.063937	0.082983	0.135182	0.063507	0.130851	0.027157	0.090686	0.074782	0.193014	0.284295	0.190948	0.107632	0.0529	0.138589	0.089582	0.121605	0.072841	0.096188	0.146017	0.129985	0.136842	0.095123									-0.01048	0.032915	-0.02825	-0.01039	-0.00051	0.001103	0.01154	-0.02279	-0.01756	0.001938	-0.00534	-0.01964	-0.00695	-0.00241
11.8	0.084696	0.085571	0.101218	0.053936	0.115967	0.060231	0.094089	0.145947	0.074588	0.133771	0.037641	0.09498	0.085134	0.207269	0.306941	0.221216	0.125235	0.059176	0.162545	0.100764	0.151796	0.085801	0.096963	0.168447	0.144495	0.132952	0.098107									-0.00654	0.027145	-0.01591	-0.00919	-0.00674	0.00804	0.009375	-0.01187	-0.02238	0.007258	-0.00088	-0.0231	-0.00302	-0.01002
12	0.103061	0.10383	0.103716	0.054873	0.130619	0.070389	0.097197	0.152098	0.080989	0.139783	0.043141	0.105931	0.083791	0.235717	0.327503	0.230413	0.136247	0.063142	0.173012	0.11529	0.159996	0.086617	0.105904	0.180961	0.153754	0.152758	0.121897									-0.01388	0.035589	-0.01544	-0.00867	-0.00392	0.003071	0.013091	-0.00824	-0.02246	0.003465	-0.0021	-0.01731	-0.01244	-0.00297
12.2	0.105635	0.101973	0.109396	0.070774	0.125908	0.063926	0.106218	0.153636	0.085229	0.145903	0.055143	0.108584	0.094252	0.248063	0.359479	0.23892	0.150844	0.068626	0.176794	0.131842	0.170498	0.093969	0.112345	0.177302	0.16534	0.162281	0.114342									-0.0107	0.031969	-0.02231	-0.00996	-0.00405	0.003071	0.006528	-0.01653	-0.0038	0.00224	0.002078	-0.02162	-0.00883	0.001446
12.4	0.103471	0.113082	0.118367	0.071785	0.136943	0.074508	0.102923	0.158024	0.091781	0.158338	0.059136	0.116303	0.094488	0.25429	0.382506	0.246622	0.156953	0.072576	0.200328	0.134857	0.175781	0.100753	0.118333	0.180802	0.167445	0.160052	0.107761									-0.0072	0.024057	-0.01973	-0.01537	0.004575	0.009589	0.008292	-0.01195	-0.02811	-0.0011	-0.00324	-0.0277	-0.00759	-0.0059
12.6	0.113736	0.121779	0.118732	0.065646	0.142739	0.082935	0.103707	0.161128	0.097867	0.167098	0.056507	0.119743	0.089897	0.272238	0.403796	0.258775	0.1652	0.076453	0.196023	0.144908	0.186882	0.102401	0.122061	0.19408	0.180094	0.159384	0.111033									-0.01022	0.028174	-0.01694	-0.02097	-0.00627	0.011198	0.00225	-0.01698	-0.02205	-0.01049	-0.00313	-0.02245	-0.017	0.010154
12.8	0.115855	0.123914	0.123065	0.068383	0.149221	0.083772	0.103242	0.157572	0.106309	0.165614	0.062052	0.135155	0.084181	0.270282	0.420008	0.263948	0.174806	0.073727	0.213936	0.147311	0.195439	0.104777	0.125427	0.198523	0.183081	0.168279	0.105301									-0.01559	0.033402	-0.0237	-0.01904	-0.00441	0.009409	0.010792	-0.01857	-0.01559	-0.01059	-0.00502	-0.02646	-0.0163	0.010101
13	0.124799	0.128278	0.131013	0.062565	0.146225	0.083928	0.105846	0.154214	0.109302	0.168764	0.060071	0.144332	0.080978	0.289873	0.440619	0.269959	0.181783	0.080378	0.226192	0.151975	0.207739	0.087801	0.139856	0.205777	0.190352	0.181206	0.112856									-0.02117	0.012545	-0.0166	-0.02598	-0.00191	0.008564	0.005044	-0.02284	-0.02163	-0.00848	0.00065	-0.02401	-0.01259	-0.01219
13.2	0.121581	0.132397	0.128833	0.060888	0.146689	0.088728	0.110774	0.157756	0.119527	0.171553	0.070632	0.142575	0.083619	0.297978	0.452943	0.2796	0.179613	0.079562	0.228758	0.152367	0.206653	0.096425	0.137564	0.220073	0.201822	0.173445	0.109397									-0.01576	0.000931	-0.02064	-0.01299	0.003666	0.011557	0.008533	-0.02326	-0.03317	-0.0065	0.001674	-0.02912	-0.0108	-0.01146
13.4	0.138981	0.136036	0.131988	0.061529	0.145651	0.084676	0.109566	0.169536	0.120478	0.181043	0.064505	0.146794	0.088563	0.308384	0.46229	0.295546	0.181244	0.078754	0.226327	0.165606	0.204206	0.107665	0.143431	0.223222	0.207647	0.185815	0.11097									-0.01926	0.02301	-0.01399	-0.02479	-0.00439	0.011033	0.002705	-0.01865	-0.01617	-0.00776	-0.00713	-0.02236	-0.0078	-0.0134
13.6	0.13402	0.143325	0.135806	0.070601	0.139725	0.087947	0.110602	0.165318	0.12204	0.179919	0.062613	0.139018	0.078937	0.309135	0.482008	0.298338	0.190311	0.081496	0.2424	0.165826	0.223977	0.106785	0.147466	0.219224	0.212516	0.213898	0.100143									-0.01577	0.030305	-0.00866	-0.01936	0.001515	0.006663	0.005338	-0.0216	-0.0345	-0.0044	-0.00489	-0.02956	-0.00969	-0.00651
13.8	0.140712	0.142823	0.134628	0.069393	0.136544	0.089007	0.114321	0.168902	0.131182	0.175104	0.079939	0.154861	0.085633	0.315722	0.498021	0.307716	0.1879	0.085046	0.246907	0.182456	0.221319	0.109985	0.151776	0.221716	0.222231	0.230888	0.127017									-0.02249	0.018857	-0.00504	-0.0075	0.009923	0.008017	-0.00254	-0.01987	-0.03828	-0.00342	0.002078	-0.02538	-0.01366	-0.01132
14	0.145006	0.143133	0.139056	0.073387	0.141552	0.087534	0.109765	0.173162	0.127055	0.178098	0.075253	0.160846	0.084834	0.331104	0.509965	0.325469	0.197353	0.087927	0.247431	0.183728	0.218402	0.112361	0.147281	0.230911	0.229927	0.235264	0.120549									-0.02009	0.017405	-0.00428	-0.01981	0.010163	0.005593	0.003627	-0.02015	-0.03272	9.91e-05	-0.00619	-0.02008	-0.01046	-0.01414
14.2	0.145217	0.152481	0.140369	0.080388	0.141756	0.087645	0.096573	0.179144	0.131497	0.188868	0.078168	0.162397	0.082122	0.3304	0.50755	0.321511	0.204241	0.092897	0.255855	0.199071	0.223864	0.125969	0.148088	0.229925	0.234339	0.235133	0.122534									-0.02048	0.027962	-0.00598	-0.01838	0.00327	0.00554	0.00356	-0.01928	-0.03681	-0.00439	-0.00041	-0.03465	-0.00831	-0.01687
14.4	0.154949	0.151915	0.139787	0.038183	0.136915	0.089632	0.091711	0.186298	0.133311	0.184784	0.08699	0.164991	0.078919	0.338036	0.534778	0.336686	0.211162	0.094317	0.268584	0.20072	0.239454	0.125129	0.150307	0.223731	0.230841	0.225529	0.116927									-0.02429	0.037105	-0.00343	-0.00834	0.000258	0.005234	0.010979	-0.0247	-0.04112	-0.00296	0.00053	-0.0305	-0.00923	-0.02011
14.6	0.160941	0.156771	0.144343	0.045333	0.142748	0.097234	0.071053	0.190206	0.138143	0.189336	0.084383	0.168042	0.076215	0.349114	0.546457	0.338525	0.21019	0.099646	0.276367	0.214666	0.249209	0.124465	0.152736	0.234739	0.243236	0.23109	0.112906									-0.02637	0.025564	-0.00891	-0.0117	0.004438	0.008287	0.012115	-0.02688	-0.02647	0.001485	-4.8e-05	-0.03113	-0.01344	0.000836
14.8	0.161673	0.153548	0.147965	0.057683	0.141227	0.088974	0.07088	0.185098	0.144059	0.192404	0.085274	0.167578	0.083201	0.35204	0.543215	0.34654	0.220036	0.097802	0.273581	0.218356	0.248837	0.125777	0.154762	0.243531	0.247105	0.234444	0.109047									-0.01713	0.027016	-0.00645	-0.0036	-0.00164	0.004919	0.008065	-0.02835	-0.03517	0.004691	0.010306	-0.03313	-0.01652	-0.0136
15	0.166944	0.159684	0.147315	0.050879	0.136498	0.088929	0.064504	0.200082	0.150907	0.200393	0.088123	0.169584	0.087085	0.35855	0.561709	0.349085	0.224481	0.0995	0.278157	0.217272	0.247556	0.128921	0.165899	0.248834	0.246053	0.233704	0.124357									-0.01892	0.027328	0.008321	0.001727	-0.00112	-0.00266	0.004188	-0.02271	-0.04106	0.011121	0.007832	-0.03335	-0.01371	-0.02428
15.2	0.167488	0.155234	0.145691	0.06434	0.130674	0.094153	0.068117	0.191461	0.152495	0.194906	0.088476	0.169518	0.08732	0.372523	0.564554	0.36559	0.220929	0.100716	0.283947	0.227307	0.24592	0.130305	0.161678	0.244973	0.246797	0.233117	0.133699									-0.01436	0.025583	-0.00867	-0.00822	-0.00234	-0.00233	0.001061	-0.02798	-0.03905	0.006689	-0.00195	-0.03481	-0.01093	-0.02223
15.4	0.172792	0.16756	0.149123	0.067643	0.126779	0.09422	0.073059	0.194142	0.152766	0.204191	0.087562	0.170223	0.089362	0.370145	0.56874	0.368662	0.23186	0.104364	0.288371	0.236903	0.253391	0.140017	0.162316	0.247243	0.254301	0.229196	0.115229									-0.01962	0.027825	-0.00224	-0.01286	-0.00268	-0.00255	-0.00359	-0.03153	-0.0389	0.007809	3.96e-05	-0.03575	-0.01114	-0.01918
15.6	0.163904	0.166258	0.152406	0.057018	0.127892	0.094432	0.078426	0.198614	0.150744	0.200278	0.0905	0.17513	0.094788	0.384869	0.588061	0.374557	0.233886	0.100471	0.283711	0.230856	0.250879	0.134993	0.160718	0.267509	0.256396	0.236531	0.136296									-0.01851	0.026584	-0.00759	-0.00869	-7e-05	0.000122	0.004496	-0.03138	-0.03103	0.008253	0.000944	-0.0345	-0.02357	-0.00855
15.8	0.179539	0.152492	0.151174	0.087094	0.129376	0.097446	0.080166	0.206134	0.153182	0.20858	0.092744	0.181514	0.096103	0.38429	0.595422	0.380716	0.239922	0.102764	0.291595	0.228831	0.256988	0.137417	0.163381	0.260711	0.254599	0.239641	0.132387									-0.01823	0.030811	-0.00895	-0.01382	0.004322	0.007374	0.005579	-0.02961	-0.02234	0.013182	-0.00357	-0.03469	-0.01926	-0.02057
16	0.178884	0.161317	0.153984	0.064882	0.129988	0.09336	0.076792	0.20684	0.152904	0.205594	0.090401	0.179723	0.101438	0.380049	0.607118	0.383508	0.245195	0.105367	0.298264	0.240829	0.246325	0.140929	0.163922	0.254592	0.255938	0.229399	0.133524									-0.01305	0.026603	-0.0112	-0.00697	-0.00838	-0.00229	0.001114	-0.03611	-0.02705	0.014132	-0.00553	-0.03036	-0.02373	-0.01935
16.2	0.181359	0.150763	0.153889	0.056056	0.131907	0.101029	0.081003	0.202184	0.14852	0.211336	0.085461	0.178836	0.10015	0.388014	0.610211	0.389125	0.244102	0.114557	0.301083	0.248021	0.255821	0.133665	0.165931	0.261507	0.267801	0.219916	0.132475									-0.01874	0.038988	-0.00583	-0.00968	0.001043	0.0001	0.001929	-0.03177	-0.02574	0.022615	-0.00622	-0.04028	-0.02446	-0.03392
16.4	0.189537	0.157699	0.153334	0.058004	0.133169	0.103417	0.087035	0.208109	0.151506	0.216996	0.093338	0.180287	0.106945	0.394664	0.62184	0.392097	0.248981	0.110917	0.304004	0.256344	0.252175	0.139265	0.1669	0.264519	0.274137	0.221912	0.12733									-0.01649	0.035129	-0.0068	-0.01031	0.003202	-0.00311	0.002277	-0.03368	-0.03938	0.017596	-0.00472	-0.03148	-0.02134	-0.02248
16.6	0.188449	0.157902	0.154776	0.072105	0.129728	0.106543	0.086583	0.202932	0.153516	0.21889	0.078355	0.172519	0.105103	0.398482	0.621146	0.398239	0.257823	0.108118	0.297622	0.253093	0.261024	0.137329	0.166004	0.272027	0.271532	0.216988	0.124108									-0.01508	0.033237	-0.00806	-0.00964	0.001433	-0.02766	0.002718	-0.02948	-0.03624	0.015536	-0.00162	-0.02656	-0.0144	-0.02907
16.8	0.190669	0.152097	0.147593	0.062762	0.132918	0.106978	0.090741	0.202762	0.151752	0.220055	0.077365	0.173613	0.107335	0.403615	0.629102	0.41527	0.258884	0.111888	0.298551	0.256533	0.256551	0.139505	0.16899	0.262917	0.274498	0.232124	0.145412									-0.02323	0.038088	-0.00866	-0.00829	-0.0026	-0.03812	0.001114	-0.02728	-0.03824	0.014354	0.005805	-0.04091	-0.01565	-0.01746
17	0.185753	0.158841	0.1524	0.080364	0.135237	0.099053	0.098818	0.205457	0.149433	0.225551	0.074889	0.174716	0.109214	0.407824	0.63567	0.41844	0.267991	0.110444	0.306587	0.259061	0.273405	0.144186	0.170394	0.283905	0.275721	0.23025	0.143976									-0.01073	0.035047	-0.00922	-0.00589	-0.00457	-0.02223	0.006153	-0.03473	-0.03307	0.024684	-0.00367	-0.03892	-0.023	-0.02736
17.2	0.182768	0.159193	0.150335	0.082434	0.136609	0.10114	0.108064	0.218254	0.154083	0.220605	0.067398	0.182965	0.114104	0.408371	0.637754	0.418177	0.258129	0.110419	0.302197	0.260396	0.281832	0.140673	0.17012	0.280978	0.28044	0.239671	0.148197									-0.02185	0.032511	-0.00982	-0.00794	0.002252	-0.029	0.013411	-0.04255	-0.03828	0.023059	-0.00963	-0.04325	-0.02515	-0.01677
17.4	0.18147	0.1628	0.155209	0.065646	0.137193	0.102647	0.10829	0.211524	0.155236	0.228135	0.072634	0.178529	0.122814	0.397778	0.643693	0.426947	0.267967	0.112998	0.311635	0.265578	0.273842	0.14457	0.172016	0.277043	0.274116	0.220098	0.154441									-0.02309	0.034734	-0.01335	-0.01697	0.00812	-0.03242	0.018076	-0.03168	-0.0351	0.027375	-0.00526	-0.04533	-0.02477	-0.02168
17.6	0.176754	0.169673	0.148541	0.097053	0.139864	0.103083	0.115504	0.215996	0.154593	0.228135	0.079257	0.182127	0.12315	0.423018	0.658266	0.427472	0.263064	0.109685	0.310402	0.263176	0.273064	0.136881	0.167247	0.278751	0.275253	0.246317	0.148734									-0.02064	0.060921	-0.01136	-0.01025	0.006515	-0.02054	0.008559	-0.03975	-0.0394	0.028476	-0.00507	-0.05374	-0.02876	-0.02517
17.8	0.170018	0.169534	0.153977	0.092394	0.139957	0.103239	0.116394	0.215093	0.157535	0.222221	0.083316	0.186961	0.123358	0.418746	0.657307	0.431283	0.265677	0.115128	0.309237	0.274168	0.281362	0.137729	0.165148	0.281031	0.272936	0.235781	0.137807									-0.01984	0.072443	-0.01568	-0.00704	0.010149	-0.0276	0.003226	-0.04293	-0.03535	0.033051	0.003909	-0.04613	-0.02452	-0.02757
18	0.172248	0.163931	0.152562	0.103956	0.138288	0.107838	0.118971	0.216913	0.155525	0.230071	0.070962	0.194364	0.131832	0.422298	0.659276	0.433467	0.267397	0.107954	0.307279	0.274859	0.269467	0.136737	0.161146	0.287383	0.281238	0.236814	0.143976									-0.01793	0.088081	-0.01257	0.001886	0.007321	-0.02908	0.000432	-0.03074	-0.03531	0.02773	-0.00418	-0.03432	-0.02505	-0.01299
18.2	0.159154	0.166631	0.152989	0.080142	0.139391	0.098696	0.118373	0.214134	0.156288	0.228332	0.078366	0.192789	0.123794	0.425239	0.652609	0.432662	0.268345	0.113088	0.308613	0.277576	0.273956	0.134857	0.156392	0.283862	0.283374	0.231182	0.144289									-0.02364	0.094053	-0.01049	-0.00302	0.010081	-0.03547	-0.00101	-0.03862	-0.03191	0.022286	-0.00169	-0.03511	-0.02272	-0.02948
18.4	0.158977	0.171263	0.149475	0.066805	0.137564	0.096173	0.11383	0.212046	0.157592	0.232015	0.082007	0.197721	0.133656	0.42344	0.66399	0.442598	0.27013	0.109905	0.324246	0.277702	0.269045	0.118297	0.158143	0.292346	0.284682	0.236825	0.151407									-0.02004	0.104795	-0.01136	-0.00224	0.0098	-0.03173	0.005485	-0.03083	-0.04301	0.027704	-0.00805	-0.03593	-0.02971	-0.02261
18.6	0.158721	0.158276	0.142042	0.076247	0.14272	0.102658	0.116248	0.217844	0.149364	0.230784	0.080368	0.194629	0.136804	0.424958	0.666339	0.444536	0.273779	0.109734	0.335439	0.292888	0.275933	0.101329	0.155416	0.2847	0.285776	0.250025	0.146112									-0.02347	0.094733	-0.00776	-0.00513	0.016748	-0.02504	0.006661	-0.03008	-0.03444	0.029764	-0.00719	-0.0475	-0.02982	-0.01869
18.8	0.165857	0.16867	0.143734	0.07743	0.139938	0.107547	0.127168	0.21388	0.149673	0.235944	0.078652	0.189912	0.136514	0.423299	0.67557	0.439823	0.274752	0.113055	0.332417	0.296186	0.273794	0.122569	0.158999	0.284265	0.287754	0.240107	0.1454									-0.01626	0.087668	-0.00861	-0.0004	0.003673	-0.0385	0.005244	-0.03567	-0.03699	0.029667	-0.0075	-0.04319	-0.03743	-0.01625
19	0.160763	0.171668	0.15592	0.084826	0.144222	0.098082	0.124989	0.208307	0.153213	0.226486	0.079411	0.188693	0.131787	0.426491	0.676446	0.434584	0.286037	0.112712	0.316531	0.296201	0.274474	0.126065	0.150808	0.289334	0.285776	0.240006	0.156439									-0.02019	0.078838	-0.01465	-0.00697	0.007949	-0.03149	0.005579	-0.03112	-0.03544	0.02607	-0.01068	-0.04325	-0.02647	-0.02262
19.2	0.168076	0.166674	0.143897	0.073313	0.138779	0.108429	0.119144	0.212681	0.158014	0.231293	0.083657	0.191761	0.143836	0.426726	0.675057	0.441169	0.279574	0.116344	0.330188	0.293359	0.276484	0.109953	0.160088	0.291127	0.292431	0.235386	0.141117									-0.02019	0.091031	-0.01527	0.002015	0.010559	-0.02691	0.001234	-0.03735	-0.05005	0.031328	-0.00871	-0.0492	-0.04084	-0.02188
19.4	0.159742	0.165393	0.148954	0.063896	0.14885	0.102301	0.116978	0.211453	0.15075	0.231859	0.086308	0.189688	0.136278	0.416242	0.678316	0.443879	0.282765	0.120743	0.33159	0.296468	0.276824	0.105145	0.169563	0.299558	0.2941	0.246804	0.132075									-0.02658	0.08741	-0.02041	-0.00058	0.012553	-0.03069	0.006033	-0.03146	-0.03205	0.031718	-0.00736	-0.03824	-0.03289	-0.01113
19.6	0.166767	0.155971	0.149001	0.069467	0.153041	0.100995	0.110655	0.214063	0.153169	0.23391	0.079334	0.195815	0.143527	0.410687	0.672063	0.454275	0.286849	0.120759	0.341263	0.2984	0.26958	0.101417	0.166932	0.291487	0.299872	0.238658	0.151869									-0.02522	0.079509	-0.03129	0.002422	0.013387	-0.03519	-0.00127	-0.0288	-0.01345	0.034889	0.002394	-0.0308	-0.03368	-0.0154
19.8	0.171549	0.157785	0.147017	0.047132	0.151771	0.114647	0.098473	0.213428	0.152016	0.237018	0.081886	0.19448	0.141595	0.409701	0.675735	0.453749	0.291406	0.122661	0.343087	0.290548	0.277586	0.107929	0.170039	0.288656	0.296226	0.239378	0.143252									-0.01502	0.079132	-0.02806	-0.00666	0.00866	-0.03622	0.003373	-0.03972	-0.01198	0.032136	-0.0015	-0.04041	-0.04133	-0.0128
20	0.181525	0.168819	0.137688	0.035225	0.146439	0.120585	0.098632	0.207644	0.158877	0.234607	0.081765	0.193253	0.150423	0.408403	0.672609	0.446523	0.292717	0.119853	0.346328	0.299059	0.271104	0.117889	0.173404	0.298582	0.301211	0.232681	0.143839									-0.01963	0.071698	-0.03732	-0.00825	0.00965	-0.02873	0.004777	-0.04503	0.00527	0.030626	0.003614	-0.03215	-0.04392	-0.00897
20.2	0.18178	0.159834	0.141764	0.035669	0.137073	0.110081	0.098287	0.196145	0.155708	0.223386	0.076683	0.190948	0.139844	0.391754	0.674743	0.448724	0.285306	0.112239	0.34675	0.297819	0.278818	0.116369	0.172702	0.297193	0.291665	0.233147	0.168953									-0.02577	0.075181	-0.0344	0.001399	0.008789	-0.03353	0.007691	-0.03959	0.003132	0.03298	-0.00647	-0.03836	-0.04405	-0.0058
20.4	0.18168	0.16153	0.140931	0.023441	0.120659	0.099399	0.092176	0.192675	0.154826	0.215675	0.056771	0.184697	0.130571	0.370583	0.635752	0.433565	0.265829	0.109611	0.341263	0.286323	0.260942	0.115729	0.160839	0.285389	0.286308	0.224931	0.132712									-0.03606	0.069218	-0.03134	-0.00621	0.007635	-0.03942	-0.00172	-0.0407	0.006827	0.037456	0.001936	-0.02781	-0.03577	-0.01722
20.6	0.176021	0.156451	0.124656	0.008601	0.110699	0.085011	0.084205	0.181613	0.150334	0.218201	0.049478	0.181274	0.129201	0.362055	0.622767	0.426881	0.261891	0.102152	0.328703	0.288852	0.254347	0.104537	0.153261	0.278888	0.274147	0.205135	0.131376									-0.03283	0.069861	-0.03283	-0.00396	0.002819	-0.03207	0.000914	-0.04244	0.015421	0.037332	0.003974	-0.02789	-0.0359	-0.00627
20.8	0.176665	0.145598	0.119795	0.001871	0.103216	0.0825	0.09191	0.167815	0.151159	0.2204	0.046463	0.172113	0.115791	0.349944	0.603197	0.41931	0.267887	0.099997	0.314741	0.281644	0.246487	0.107553	0.147103	0.273533	0.27268	0.208367	0.143614									-0.0354	0.066957	-0.03371	-0.00506	0.001474	-0.02882	-0.00827	-0.04247	0.012826	0.037598	0.000214	-0.03395	-0.03033	-0.00588
21	0.165879	0.140935	0.116959	0.001106	0.097615	0.076606	0.080937	0.164429	0.148148	0.214125	0.047585	0.161186	0.115066	0.338881	0.591402	0.415336	0.259785	0.102291	0.313306	0.277812	0.239227	0.100361	0.137935	0.254179	0.274062	0.188865	0.116577									-0.03928	0.058137	-0.02285	-0.00711	0.00618	-0.02634	0.001368	-0.0349	-0.00509	0.034205	-0.00082	-0.02214	-0.0401	-0.01726
21.2	0.159898	0.134734	0.10876	-0.01216	0.094694	0.068	0.080764	0.160465	0.148268	0.211836	0.04148	0.156411	0.101501	0.32968	0.576266	0.404053	0.251007	0.100846	0.293891	0.275236	0.23221	0.096337	0.136023	0.249332	0.265548	0.184397	0.122871									-0.04222	0.051769	-0.02494	-0.00432	0.002922	-0.01823	0.005164	-0.03254	0.015649	0.043824	0.002328	-0.02803	-0.03467	-0.01302
21.4	0.159409	0.129111	0.106729	-0.01016	0.084512	0.066795	0.074906	0.159674	0.143832	0.213362	0.035903	0.147441	0.104931	0.320104	0.547847	0.394101	0.249777	0.098137	0.28729	0.265327	0.219245	0.080401	0.129784	0.250064	0.258277	0.184954	0.114367									-0.03816	0.066792	-0.02387	-0.01055	0.009876	-0.02829	0.002959	-0.04491	-0.00114	0.037154	0.001369	-0.02189	-0.03467	-0.01209
21.6	0.151864	0.131864	0.0913	-0.01048	0.075544	0.06041	0.075264	0.152338	0.139863	0.20739	0.033691	0.144481	0.104976	0.308227	0.53635	0.403922	0.237897	0.08725	0.273632	0.254287	0.21367	0.081545	0.117405	0.257318	0.250071	0.168522	0.115603									-0.04874	0.054838	-0.01522	-0.008	0.004787	-0.02856	-0.00288	-0.04461	0.007491	0.039144	0.000868	-0.02786	-0.03869	-0.01446
21.8	0.155947	0.120477	0.090623	-0.02069	0.06999	0.048712	0.074175	0.139485	0.141035	0.210811	0.018763	0.133008	0.094896	0.303596	0.51807	0.390192	0.231434	0.088898	0.278359	0.26517	0.212357	0.083185	0.115468	0.235408	0.247498	0.158776	0.114092									-0.03997	0.059846	-0.01933	-0.00227	0.000408	-0.02287	-8.7e-06	-0.04199	-0.00139	0.045494	0.001587	-0.03039	-0.03401	-0.02244
22	0.148701	0.113584	0.087787	-0.01859	0.062757	0.047942	0.067679	0.14455	0.137728	0.198556	0.017058	0.132535	0.086431	0.295412	0.506127	0.380667	0.230848	0.084475	0.269057	0.243278	0.199247	0.064585	0.110658	0.225937	0.234126	0.164632	0.091863									-0.03592	0.061297	-0.01518	-0.00636	0.005599	-0.02241	0.004777	-0.04609	0.007367	0.038353	0.004028	-0.03481	-0.02849	-0.00994
22.2	0.155736	0.108451	0.087455	-0.0338	0.053344	0.047663	0.062923	0.124092	0.135441	0.203847	0.007444	0.128257	0.07764	0.282518	0.490114	0.374886	0.228983	0.077652	0.261966	0.246592	0.195131	0.065441	0.105896	0.222788	0.229959	0.154207	0.092887									-0.04009	0.057181	-0.02138	-0.00993	0.003536	-0.02169	-0.0036	-0.03829	0.006474	0.039046	0.007538	-0.02659	-0.03253	-0.02521
22.4	0.158122	0.101973	0.078742	-0.02613	0.052027	0.045821	0.067201	0.125137	0.130659	0.197194	0.002317	0.122446	0.07294	0.276025	0.490445	0.357675	0.231539	0.075547	0.247768	0.241441	0.187822	0.062841	0.096809	0.214696	0.224261	0.144684	0.101941									-0.03825	0.053928	-0.01006	-0.0008	0.004138	-0.02233	-0.00348	-0.03429	0.008114	0.040893	0.004715	-0.02819	-0.03101	-0.02429
22.6	0.142332	0.091078	0.070401	-0.02448	0.053149	0.040921	0.076314	0.119888	0.128687	0.19256	0.002141	0.114711	0.062252	0.269046	0.481628	0.346146	0.219908	0.07238	0.250469	0.22715	0.189475	0.058769	0.092185	0.214463	0.215513	0.126266	0.08467									-0.04198	0.058633	-0.01432	-0.00107	0.005538	-0.01951	-0.00038	-0.03061	0.007803	0.039232	0.004377	-0.02983	-0.02974	-0.01848
22.8	0.147281	0.103553	0.074829	-0.01573	0.041289	0.032639	0.067147	0.109956	0.125884	0.194651	-0.00257	0.1088	0.051228	0.257373	0.471487	0.343633	0.219787	0.069091	0.246536	0.223413	0.181258	0.058705	0.089514	0.203614	0.219265	0.123743	0.097745									-0.03811	0.058899	-0.01762	0.004737	0.006426	-0.02421	-0.00271	-0.03443	0.001098	0.040955	0.00077	-0.03028	-0.02493	-0.00383
23	0.13867	0.092284	0.07554	-0.03839	0.042337	0.029123	0.05911	0.105878	0.123748	0.189927	-0.01343	0.099382	0.043598	0.252913	0.469585	0.35012	0.21625	0.071695	0.248308	0.214116	0.173237	0.062129	0.082194	0.1976	0.21208	0.120673	0.091501									-0.04239	0.058973	-0.01253	0.008771	0.005244	-0.0268	-0.00637	-0.03755	0.008425	0.031656	0.008878	-0.03533	-0.03535	-0.01368
23.2	0.133588	0.093137	0.075032	-0.03232	0.04191	0.031322	0.067466	0.104326	0.119149	0.193093	-0.01273	0.103046	0.045839	0.260455	0.460619	0.33396	0.211669	0.066749	0.245101	0.217649	0.164664	0.063753	0.078231	0.197664	0.210103	0.102316	0.08437									-0.04397	0.055959	-0.01554	0.010301	0.008257	-0.03025	-0.01169	-0.03611	0.016085	0.02265	-0.00471	-0.01951	-0.04103	-0.00637
23.4	0.131013	0.080268	0.067977	-0.03639	0.038748	0.019177	0.058818	0.09675	0.115274	0.19274	-0.01511	0.095618	0.035587	0.256184	0.457526	0.330215	0.205536	0.061036	0.247667	0.218482	0.171729	0.058705	0.074648	0.200103	0.21174	0.101344	0.068086									-0.04796	0.060287	-0.01551	0.009656	0.006747	-0.02162	-0.00409	-0.04066	0.016376	0.031781	0.002143	-0.03693	-0.03391	-0.00843
23.6	0.139036	0.08476	0.067862	-0.04817	0.039555	0.024066	0.064212	0.09311	0.118292	0.187884	-0.02131	0.094939	0.028863	0.252835	0.456335	0.325239	0.205174	0.060384	0.248933	0.206546	0.164372	0.062673	0.069588	0.189668	0.208402	0.098517	0.085644									-0.04762	0.064421	-0.01319	0.001747	0.008571	-0.0291	-0.02257	-0.04445	0.011435	0.036843	-0.00168	-0.02374	-0.04139	-0.01639
23.8	0.137971	0.072776	0.067686	-0.02816	0.031348	0.029893	0.062431	0.083855	0.114065	0.196374	-0.02944	0.093206	0.021569	0.245575	0.446575	0.314663	0.205238	0.061281	0.241927	0.226082	0.149139	0.067401	0.070508	0.182191	0.20803	0.083027	0.073231									-0.04816	0.062437	-0.0106	-0.00139	0.011071	-0.02794	-0.00621	-0.03904	0.013905	0.034516	0.001151	-0.02336	-0.03659	-0.02347
24	0.128017	0.073352	0.063726	-0.04672	0.029707	0.030551	0.055204	0.079171	0.113706	0.193692	-0.0304	0.085148	0.020489	0.243368	0.438485	0.307535	0.197176	0.061746	0.241454	0.219926	0.150646	0.070889	0.061954	0.177122	0.199143	0.086279	0.073094									-0.04075	0.060066	-0.01359	0.003525	0.012171	-0.02183	-0.00637	-0.04492	0.025405	0.031647	0.004432	-0.0217	-0.03534	-0.03117
24.2	0.134819	0.068145	0.058073	-0.04556	0.023966	0.021566	0.058751	0.079439	0.1091	0.19096	-0.03045	0.085852	0.013312	0.239284	0.447733	0.305269	0.193334	0.055544	0.246992	0.213284	0.146108	0.065209	0.066626	0.185649	0.197687	0.068378	0.061904									-0.04253	0.069089	-0.00827	0.007331	0.018612	-0.02901	-0.00181	-0.04696	0.018202	0.035777	-0.00358	-0.02068	-0.04412	-0.01569
24.4	0.133233	0.072371	0.052955	-0.03119	0.013692	0.019311	0.062299	0.06564	0.114512	0.190181	-0.05348	0.082926	0.008776	0.231914	0.446128	0.303052	0.191895	0.056115	0.253491	0.218168	0.143855	0.067753	0.068442	0.174259	0.19419	0.073423	0.06916									-0.04285	0.064771	-0.01429	0.005015	0.015211	-0.03144	-0.00792	-0.03653	0.02198	0.038735	-0.00162	-0.02976	-0.045	-0.01256
24.6	0.13058	0.066651	0.052467	-0.04768	0.019283	0.012547	0.058951	0.068787	0.10767	0.194315	-0.05038	0.07035	0.010572	0.234668	0.449651	0.292459	0.191469	0.05747	0.248325	0.21242	0.141927	0.073865	0.064141	0.15973	0.191149	0.076736	0.071158									-0.04462	0.058761	-0.01159	0.006456	0.017888	-0.02916	-0.01315	-0.03574	0.024928	0.035564	-0.00066	-0.02086	-0.04591	-0.01303
24.8	0.134686	0.063204	0.052562	-0.05269	0.015593	0.015951	0.049718	0.067743	0.105137	0.188951	-0.05734	0.071925	0.008422	0.229285	0.439726	0.29755	0.179765	0.053863	0.245945	0.202134	0.136385	0.068345	0.058734	0.166199	0.191979	0.080352	0.073293									-0.03735	0.066121	-0.02018	0.002571	0.014124	-0.03129	-0.00949	-0.04704	0.024928	0.035147	-0.00018	-0.04311	-0.04562	-0.02073
25	0.131335	0.068753	0.048466	-0.02636	0.014582	0.012826	0.045241	0.066106	0.103814	0.181716	-0.0655	0.066627	0.007542	0.222494	0.442919	0.296745	0.175642	0.05303	0.238685	0.197548	0.142543	0.069041	0.057499	0.171035	0.187163	0.072389	0.070696									-0.04329	0.058467	-0.0138	0.0027	0.01614	-0.03054	-0.00363	-0.04588	0.0269	0.041195	-0.00233	-0.02294	-0.04416	-0.01362
25.2	0.131157	0.068838	0.048852	-0.02641	0.018708	0.007256	0.044829	0.062565	0.105786	0.18594	-0.05826	0.067398	-0.00074	0.218989	0.439991	0.282835	0.16557	0.052843	0.240087	0.206327	0.125786	0.067273	0.056296	0.169698	0.191862	0.060729	0.065401									-0.04591	0.058605	-0.00785	0.003674	0.018578	-0.0204	-0.0035	-0.044	0.044378	0.040645	0.00077	-0.03248	-0.03948	-0.02262
25.4	0.123257	0.059266	0.040864	-0.0374	0.0178	0.016264	0.049625	0.051179	0.098869	0.178566	-0.0679	0.071104	0.001254	0.212073	0.434962	0.290997	0.161085	0.044747	0.245877	0.204254	0.131361	0.070737	0.053068	0.162126	0.186908	0.069168	0.063153									-0.04677	0.06761	-0.01128	-0.00511	0.019336	-0.03337	-0.00298	-0.04613	0.045706	0.035591	-0.00371	-0.04371	-0.03633	-0.02891
25.6	0.136872	0.062777	0.038487	-0.0465	0.013766	0.012022	0.047991	0.055144	0.098081	0.177647	-0.06747	0.06647	-0.00158	0.208521	0.428461	0.284543	0.152323	0.045204	0.238213	0.196166	0.129708	0.075161	0.052172	0.161999	0.1839	0.06005	0.063365									-0.04404	0.067169	-0.00908	0.001588	0.017554	-0.04683	-0.00485	-0.05033	0.046038	0.03814	-0.00065	-0.03912	-0.04829	-0.02887
25.8	0.123834	0.060013	0.037858	-0.03969	0.011485	0.012859	0.041202	0.049712	0.104363	0.173267	-0.07247	0.0718	-0.00276	0.207066	0.444391	0.283722	0.150531	0.043009	0.233908	0.197108	0.127812	0.060185	0.042706	0.158436	0.188364	0.05308	0.038027									-0.04949	0.055996	-0.02235	0.000991	-0.02623	-0.05472	-0.00475	-0.04306	0.037237	0.038069	0.012682	-0.02454	-0.04369	-0.02322
26	0.122913	0.059085	0.038156	-0.02429	0.015453	0.008216	0.038878	0.048258	0.100935	0.170831	-0.07347	0.070491	-0.00758	0.212355	0.453522	0.275609	0.132871	0.039295	0.224707	0.193591	0.123323	0.075169	0.042125	0.147216	0.18374	0.051844	0.062104									-0.04947	0.059791	-0.01426	0.000177	-0.06055	-0.04626	-0.01423	-0.04656	0.058825	0.034552	0.007723	-0.02959	-0.03772	-0.02399
26.2	0.128106	0.057751	0.031365	-0.03237	0.009639	0.006776	0.047327	0.038397	0.093823	0.172553	-0.07636	0.061322	-0.01185	0.204703	0.451984	0.27551	0.098991	0.03701	0.220469	0.187592	0.111347	0.066881	0.038509	0.135614	0.178362	0.044033	0.065938									-0.05219	0.061472	-0.02344	0.006923	-0.0512	-0.04627	-0.0041	-0.04859	0.058078	0.030892	0.007385	-0.02	-0.03933	-0.02974
26.4	0.121304	0.046364	0.029388	-0.03831	0.009825	-0.0025	0.047685	0.042418	0.096046	0.169379	-0.08266	0.066072	-0.00794	0.19048	0.446757	0.276052	0.072401	0.037378	0.226378	0.187325	0.121183	0.067993	0.04014	0.145084	0.177841	0.044306	0.054973									-0.05403	0.068519	-0.01275	0.002343	-0.01752	-0.04018	-0.00545	-0.04579	0.058451	0.039126	0.018632	-0.03608	-0.04697	-0.02546
26.6	0.122824	0.052426	0.024961	-0.04566	0.012291	0.002947	0.044298	0.035688	0.097061	0.171241	-0.08658	0.063701	-0.01231	0.183297	0.44856	0.267529	0.058768	0.038455	0.232152	0.186115	0.121783	0.069369	0.036177	0.146155	0.177033	0.052158	0.067449									-0.05435	0.059395	-0.01438	-9.2e-05	-0.01182	-0.0393	-0.00915	-0.05621	0.067917	0.040742	0.009783	-0.03039	-0.03907	-0.01655
26.8	0.119684	0.041552	0.035414	-0.04433	0.012662	-0.00195	0.046742	0.028605	0.090364	0.174424	-0.08617	0.057525	-0.00981	0.177868	0.443382	0.269105	0.041117	0.032065	0.219	0.178028	0.116208	0.062169	0.036209	0.145773	0.173578	0.043942	0.05837									-0.0481	0.06682	-0.01782	-0.00372	-0.00573	-0.04247	-0.01308	-0.05266	0.081638	0.036435	0.011537	-0.0298	-0.04218	-0.02871
27	0.12177	0.038094	0.031467	-0.04507	0.016585	-0.00307	0.048363	0.025417	0.089135	0.170535	-0.08346	0.055634	-0.01128	0.172	0.44947	0.260894	0.030627	0.032636	0.22523	0.184027	0.123517	0.061457	0.02596	0.125942	0.173132	0.047326	0.054798									-0.04828	0.062979	-0.00887	0.001657	-0.00321	-0.03957	-0.01018	-0.05665	0.073874	0.033894	0.006916	-0.02821	-0.03458	-0.03588
27.2	0.116621	0.042565	0.0284	-0.0607	0.00976	-0.00943	0.044856	0.027547	0.091498	0.171807	-0.08164	0.056745	-0.01989	0.165193	0.441513	0.27308	0.016496	0.028988	0.222005	0.175233	0.118396	0.058537	0.027332	0.134468	0.173759	0.048825	0.069197									-0.05144	0.055683	-0.01454	0.00436	0.00034	-0.03883	-0.00086	-0.05415	0.078005	0.034561	0.008224	-0.02887	-0.04173	-0.02441
27.4	0.111783	0.037379	0.024859	-0.05172	0.008721	-0.00135	0.048562	0.017459	0.096002	0.169207	-0.0899	0.051299	-0.01392	0.15485	0.435524	0.264737	0.011303	0.027119	0.223238	0.172249	0.115447	0.052841	0.025879	0.132103	0.179871	0.045958	0.055136									-0.05637	0.068271	-0.022	-0.00061	-0.0015	-0.03635	-0.00858	-0.04668	0.064263	0.031701	0.008399	-0.02959	-0.04536	-0.03477
27.6	0.120815	0.031403	0.019795	-0.05508	0.011707	-0.00335	0.047127	0.017163	0.095246	0.162784	-0.09595	0.046183	-0.0173	0.149984	0.439362	0.271815	0.008667	0.028963	0.226749	0.168935	0.109256	0.046913	0.02228	0.12433	0.178234	0.050963	0.057059									-0.06282	0.056804	-0.02055	0.003595	-0.00095	-0.04003	-0.01597	-0.05242	0.070283	0.031008	0.007418	-0.03294	-0.0501	-0.02317
27.8	0.111294	0.033121	0.018462	-0.05027	0.006894	-0.00592	0.042743	0.015583	0.08826	0.170068	-0.09656	0.047734	-0.0176	0.145086	0.445549	0.260417	0.015387	0.028351	0.215725	0.176662	0.110261	0.049369	0.020884	0.131287	0.180137	0.04845	0.053025									-0.05216	0.060287	-0.01782	0.004221	-0.00974	-0.04455	-0.00843	-0.04341	0.067585	0.029356	0.00247	-0.0305	-0.04878	-0.02021
28	0.11712	0.037283	0.020648	-0.05192	0.002564	-0.00763	0.05086	0.013128	0.093671	0.16604	-0.09054	0.045015	-0.01159	0.138765	0.439197	0.261649	0.019952	0.021447	0.217295	0.171102	0.09728	0.030241	0.015324	0.120109	0.178638	0.044894	0.053237									-0.05083	0.058403	-0.00347	0.000743	-0.01434	-0.04217	-0.00808	-0.0499	0.068228	0.021069	-0.00804	-0.02027	-0.04297	-0.03463
28.2	0.11095	0.032118	0.009336	-0.07219	0.007237	-0.01396	0.051857	0.004818	0.09289	0.161086	-0.08907	0.043232	-0.02106	0.149264	0.441612	0.256082	0.015105	0.025928	0.213193	0.158853	0.094136	0.040273	0.013048	0.127649	0.172685	0.045046	0.059881									-0.05302	0.05368	-0.01706	-0.0077	-0.01504	-0.03996	-0.00302	-0.04822	0.069577	0.030839	0.000367	-0.02162	-0.03838	-0.02991
28.4	0.115966	0.035149	0.010825	-0.06311	0.005346	-0.01162	0.056878	-0.00073	0.091536	0.156886	-0.09616	0.040911	-0.01709	0.138624	0.431769	0.256706	0.013064	0.022043	0.207993	0.164412	0.097572	0.050257	0.015485	0.125253	0.171793	0.044458	0.051889									-0.05304	0.05855	-0.01465	-0.00044	-0.01418	-0.03973	-0.00779	-0.05348	0.072712	0.018955	-0.00188	-0.02522	-0.0445	-0.02439
28.6	0.108543	0.027241	0.012247	-0.05545	0.006412	-0.01495	0.04831	0.011548	0.097495	0.158363	-0.0973	0.039584	-0.01515	0.130612	0.436748	0.246671	0.026238	0.027829	0.213311	0.161994	0.091024	0.047505	0.014759	0.126928	0.170347	0.037661	0.050453									-0.05115	0.056418	-0.01038	0.005433	-0.02398	-0.04592	-0.00483	-0.05135	0.073335	0.01193	-0.00699	-0.02575	-0.04666	-0.04286
28.8	0.112227	0.027369	0.007745	-0.05301	0.00172	-0.01788	0.044444	0.005213	0.098907	0.152662	-0.09248	0.045786	-0.02233	0.130769	0.424143	0.244405	0.034791	0.026842	0.202743	0.16358	0.091916	0.055761	0.018761	0.12713	0.17073	0.014988	0.048367									-0.04626	0.054103	-0.01002	-0.00269	-0.01945	-0.04415	-0.00455	-0.05397	0.075306	0.009914	-0.00436	-0.0164	-0.04975	-0.02062
29	0.103516	0.022877	0.006837	-0.06472	0.000542	-0.01293	0.040963	-0.00139	0.095183	0.158592	-0.09273	0.047883	-0.02443	0.127076	0.415591	0.239577	0.038946	0.025071	0.195432	0.161711	0.087038	0.048201	0.015307	0.112622	0.166531	0.037083	0.052675									-0.04576	0.057181	-0.01014	-0.00128	-0.02101	-0.03802	-0.00314	-0.03853	0.053615	0.014932	-0.00675	-0.02888	-0.04322	-0.02162
29.2	0.108165	0.034423	0.007108	-0.0585	0.003083	-0.01339	0.034108	0.000416	0.089085	0.167779	-0.09485	0.044384	-0.02509	0.125996	0.410115	0.241301	0.041068	0.025169	0.207672	0.159576	0.076407	0.049329	0.010417	0.120777	0.166329	0.042736	0.052326									-0.0515	0.053699	-0.01532	-0.00988	-0.01681	-0.04665	-0.00354	-0.04491	0.052452	0.011574	-0.00788	-0.032	-0.04471	-0.01764
29.4	0.108831	0.023079	-0.00226	-0.05641	0.000663	-0.02047	0.033497	-0.00524	0.091359	0.161061	-0.09941	0.044127	-0.02124	0.118564	0.417493	0.229263	0.0377	0.022761	0.196192	0.157424	0.081739	0.043777	0.005276	0.118783	0.164766	0.03991	0.054886									-0.05965	0.053313	-0.01665	0.006248	-0.01122	-0.03982	-0.00546	-0.05538	0.057372	0.010038	-0.00751	-0.02352	-0.04893	-0.02273
29.6	0.100042	0.030603	0.000359	-0.06336	0.000143	-0.02449	0.026762	0.001234	0.088379	0.157534	-0.09792	0.041209	-0.02238	0.116921	0.395145	0.233205	0.038118	0.019113	0.208635	0.161036	0.077379	0.045449	0.006809	0.124181	0.168242	0.034084	0.050515									-0.04803	0.056134	-0.0109	-0.00342	-0.00852	-0.04401	-0.00466	-0.05159	0.052971	0.013031	-0.01237	-0.01778	-0.0544	-0.01556
29.8	0.107366	0.02389	-0.00412	-0.07638	0.000663	-0.02501	0.038824	-0.00909	0.093161	0.160758	-0.10452	0.040886	-0.01306	0.112664	0.388263	0.236686	0.042668	0.01975	0.211538	0.15342	0.074932	0.047265	0.004606	0.123365	0.162013	0.033983	0.052463									-0.04521	0.044713	-0.00989	-0.00384	-0.01035	-0.04318	-0.00231	-0.05011	0.053034	0.015092	-0.00995	-0.03796	-0.04907	-0.01475
30	0.106423	0.02038	-0.00603	-0.07564	0.00325	-0.02443	0.031757	-0.00915	0.090061	0.16577	-0.09769	0.037603	-0.01585	0.111241	0.388213	0.229279	0.045505	0.018574	0.219439	0.156309	0.07336	0.048217	0.004291	0.112155	0.165011	0.03298	0.051077									-0.04949	0.053423	-0.01442	-0.0051	-0.01373	-0.03016	9.82e-05	-0.05564	0.045374	0.016175	-0.00725	-0.03261	-0.05022	-0.01646
30.2	0.107044	0.013176	-0.00586	-0.07312	-0.00219	-0.02923	0.031212	-0.00943	0.085034	0.159814	-0.11326	0.03539	-0.01317	0.106671	0.380521	0.217406	0.044509	0.016404	0.215691	0.155492	0.074057	0.048817	0.00363	0.119314	0.161609	0.048339	0.042323									-0.04872	0.056023	-0.01917	0.001528	-0.00989	-0.03586	-0.00173	-0.0567	0.056604	0.011077	-0.01522	-0.03684	-0.05199	-0.03046
30.4	0.100764	0.019825	-0.00203	-0.07186	-0.00478	-0.02726	0.027865	-0.01975	0.085884	0.155943	-0.10493	0.028799	-0.01726	0.100882	0.371324	0.217619	0.048439	0.015261	0.21738	0.151881	0.075969	0.046625	0.005696	0.122697	0.166913	0.04764	0.059544									-0.04463	0.054719	-0.01505	-0.00373	-0.01102	-0.03256	-0.00223	-0.0557	0.046931	0.017818	-0.00179	-0.02495	-0.05264	-0.03021
30.6	0.103704	0.011298	-0.00264	-0.08409	0.005132	-0.02375	0.024105	-0.02018	0.087447	0.155082	-0.10858	0.032936	-0.02097	0.104403	0.365567	0.216125	0.047965	0.015016	0.215303	0.147986	0.059439	0.037673	0.002903	0.125157	0.165691	0.04069	0.052438									-0.05765	0.080593	-0.0144	-0.00847	-0.01243	-0.03592	-0.00985	-0.05602	0.052224	0.010828	-0.01062	-0.03185	-0.04934	-0.0163
30.8	0.102794	0.007979	-0.0085	-0.08281	0.013219	-0.02867	0.026456	-0.02526	0.084618	0.1644	-0.10734	0.03214	-0.0238	0.101602	0.354451	0.223006	0.051036	0.014518	0.220874	0.140071	0.070378	0.044249	0.001322	0.117543	0.162321	0.04071	0.037565									-0.05144	0.096332	-0.01534	-0.00357	-0.01199	-0.0314	-0.01034	-0.06664	0.044544	0.009869	-0.00563	-0.03799	-0.05528	-0.02371
31	0.109641	0.020262	-0.00534	-0.07186	0.007312	-0.01937	0.03197	-0.02774	0.080907	0.163161	-0.11285	0.022482	-0.02069	0.097784	0.349802	0.213283	0.051534	0.00852	0.206811	0.14238	0.063037	0.041145	-0.00021	0.110925	0.153881	0.042554	0.049628									-0.05834	0.100504	-0.01458	-0.01124	-0.00227	-0.03536	-0.00961	-0.05848	0.058078	0.008617	-0.00089	-0.03869	-0.05545	-0.01895
31.2	0.103838	0.007147	-0.01259	-0.0783	0.002684	-0.02441	0.027971	-0.03054	0.08407	0.1649	-0.11079	0.018502	-0.02273	0.093981	0.34876	0.209835	0.056694	0.007639	0.208179	0.138328	0.054869	0.050153	-0.0011	0.117415	0.155561	0.030822	0.033469									-0.05702	0.104501	-0.02083	-0.00417	-0.00658	-0.03896	-0.00788	-0.05408	0.063641	0.014887	-0.0032	-0.03717	-0.05631	-0.01475
31.4	0.106479	0.013646	-0.0076	-0.07487	0.011707	-0.02659	0.027705	-0.02937	0.084272	0.163826	-0.11286	0.020732	-0.02549	0.092823	0.348098	0.211871	0.05483	0.008243	0.206457	0.140181	0.061076	0.046129	0.005567	0.115644	0.154891	0.035776	0.050278									-0.05397	0.096066	-0.01045	0.001915	-0.00187	-0.04097	-0.0116	-0.06287	0.057081	0.010571	0.006361	-0.03821	-0.05623	-0.02041
31.6	0.097146	0.014414	-0.00839	-0.07697	0.004149	-0.03042	0.026828	-0.03263	0.080189	0.162169	-0.11209	0.022788	-0.02158	0.093168	0.332201	0.210721	0.051349	0.006643	0.222377	0.139726	0.063815	0.044617	-0.00534	0.104721	0.152893	0.045178	0.047992									-0.04945	0.089496	-0.01134	0.004827	-0.00491	-0.03655	-0.00904	-0.05459	0.042925	0.007409	0.00599	-0.03879	-0.05828	-0.03038
31.8	0.103693	0.010007	-0.01647	-0.08675	0.007571	-0.02808	0.032076	-0.03632	0.078444	0.160733	-0.11789	0.02113	-0.03009	0.092088	0.332499	0.207371	0.050417	0.006871	0.207183	0.13335	0.062405	0.039337	-0.00724	0.119897	0.153382	0.047113	0.042185									-0.05414	0.103637	-0.01287	0.008523	0.003045	-0.03042	-0.00954	-0.053	0.064886	0.003892	0.000268	-0.04121	-0.05436	-0.02895
32	0.095448	0.014628	-0.00801	-0.08818	0.006542	-0.02531	0.029445	-0.03938	0.074311	0.160143	-0.10517	0.022448	-0.02594	0.094638	0.33675	0.204628	0.053817	0.001559	0.215219	0.132219	0.060865	0.039369	-0.00581	0.114478	0.155221	0.052715	0.054424									-0.04939	0.115719	-0.01357	0.000713	-0.0026	-0.03467	-0.01527	-0.05591	0.048384	0.003874	0.001456	-0.03391	-0.05919	-0.02082
32.2	0.098101	0.018267	-0.0098	-0.08094	0.001043	-0.0346	0.031837	-0.03456	0.076132	0.16358	-0.1115	0.020293	-0.02308	0.090476	0.335956	0.201048	0.056582	0.00426	0.21294	0.131905	0.055728	0.031425	-0.00172	0.116016	0.152	0.048551	0.043547									-0.05121	0.104905	-0.02026	-0.0046	-0.0016	-0.03087	-0.00788	-0.05917	0.05677	0.009256	0.000301	-0.03332	-0.05804	-0.02688
32.4	0.095937	0.015417	-0.0192	-0.09686	0.001961	-0.0286	0.029246	-0.02824	0.07496	0.157436	-0.0982	0.024256	-0.02978	0.08935	0.340125	0.20159	0.070005	0.001567	0.224437	0.133742	0.055242	0.033841	-0.00385	0.116673	0.151351	0.046576	0.049329									-0.05326	0.10451	-0.01936	-0.00245	0.001398	-0.03204	-0.00065	-0.05761	0.053553	0.01161	-0.00431	-0.02854	-0.06428	-0.03393
32.6	0.103027	0.003369	-0.01919	-0.0979	-0.0004	-0.0365	0.031226	-0.03093	0.076327	0.162078	-0.10801	0.017997	-0.02703	0.0942	0.33723	0.204284	0.070295	-0.00123	0.219642	0.129267	0.048873	0.030849	-0.00229	0.122421	0.151213	0.041014	0.04286									-0.04617	0.10055	-0.01537	0.000276	-0.00036	-0.03463	0.001662	-0.05936	0.082945	0.010162	-0.0065	-0.03167	-0.0612	-0.03432
32.8	0.103538	0.013561	-0.02237	-0.08101	-0.00046	-0.03615	0.032527	-0.03483	0.072024	0.162431	-0.10808	0.018452	-0.0277	0.094685	0.337131	0.210114	0.069378	-0.00394	0.225011	0.124665	0.038275	0.032481	-0.00154	0.110787	0.1434	0.045958	0.054761									-0.05486	0.102764	-0.01599	-0.00183	0.001911	-0.03911	-0.00156	-0.0607	0.075161	0.007293	-0.00222	-0.02965	-0.06358	-0.03864
33	0.103638	0.001683	-0.02054	-0.06886	-0.00233	-0.03945	0.027054	-0.04167	0.074437	0.160011	-0.10961	0.016314	-0.03081	0.091478	0.341084	0.210787	0.082151	-0.00941	0.228927	0.117567	0.050461	0.031097	0.000668	0.111317	0.151245	0.043506	0.054886									-0.04752	0.09613	-0.01894	-0.00318	0.007225	-0.03671	-0.01467	-0.05181	0.083693	0.006014	-0.00203	-0.0302	-0.06625	-0.02813
33.2	0.094361	0.009473	-0.01731	-0.06578	-0.00308	-0.04143	0.027811	-0.03526	0.075552	0.152342	-0.10436	0.022681	-0.03148	0.085	0.345021	0.206484	0.085816	-0.00675	0.240965	0.116813	0.052438	0.032049	0.000603	0.119579	0.144559	0.046272	0.048929									-0.04654	0.100164	-0.0218	0.001101	0.003639	-0.0416	-0.01447	-0.0565	0.089131	0.007658	0.003157	-0.01891	-0.06817	-0.04386
33.4	0.095781	0.001929	-0.02427	-0.0765	0.002341	-0.03267	0.026722	-0.04463	0.075886	0.156779	-0.10683	0.017856	-0.02968	0.088849	0.338107	0.213201	0.088372	-0.01422	0.245438	0.12911	0.043801	0.033137	-0.00296	0.105813	0.143496	0.041338	0.048817									-0.04884	0.102442	-0.01453	-0.00365	0.002758	-0.04082	-0.01799	-0.0525	0.099448	0.004576	-0.00328	-0.0286	-0.0731	-0.04493
33.6	0.096836	0.007553	-0.02305	-0.07147	-0.00064	-0.04372	0.027253	-0.03751	0.075376	0.160036	-0.11077	0.014888	-0.03502	0.088849	0.336833	0.208455	0.09002	-0.03012	0.246384	0.116389	0.044449	0.031889	0.001991	0.113513	0.137022	0.052239	0.046057									-0.05125	0.101965	-0.01686	0.000226	-0.00075	-0.04407	-0.01686	-0.05353	0.091954	0.002968	-0.00489	-0.0294	-0.0715	-0.03279
33.8	0.096547	-0.00485	-0.01519	-0.06762	-0.00174	-0.04525	0.03731	-0.04034	0.073895	0.159207	-0.10941	0.017847	-0.0357	0.086924	0.344426	0.213185	0.09006	-0.05466	0.252512	0.122514	0.035827	0.034185	-0.00379	0.111296	0.135609	0.036587	0.059669									-0.05125	0.101211	-0.01732	-0.00335	0.00215	-0.04591	-0.02164	-0.05365	0.098929	0.01042	-9.1e-05	-0.03697	-0.07805	-0.03907
34	0.088402	-0.00788	-0.0146	-0.07768	-0.00353	-0.03565	0.04451	-0.04517	0.077984	0.162226	-0.11688	0.019215	-0.03562	0.094904	0.349653	0.203364	0.089723	-0.07833	0.255483	0.121964	0.043444	0.027801	-0.00254	0.119939	0.137469	0.042331	0.056847									-0.04478	0.101496	-0.02349	0.001041	-0.00058	-0.03434	-0.01233	-0.06414	0.084004	0.006574	-0.00169	-0.03143	-0.07071	-0.04249
34.2	0.09051	-0.00842	-0.02108	-0.06775	-0.00148	-0.04493	0.037137	-0.04075	0.072169	0.158453	-0.11696	0.023261	-0.02872	0.10132	0.348231	0.20274	0.08945	-0.11019	0.262355	0.115086	0.044287	0.032969	-0.00527	0.108094	0.135226	0.042483	0.058183									-0.05671	0.103784	-0.01502	-0.00839	0.002737	-0.04267	-0.02042	-0.05577	0.09322	0.00788	-0.00134	-0.03473	-0.08248	-0.04658
34.4	0.092508	-0.01946	-0.02365	-0.08264	0.006301	-0.04775	0.035238	-0.0435	0.076844	0.164498	-0.11717	0.025466	-0.03421	0.092557	0.343483	0.200983	0.095446	-0.12797	0.267251	0.113186	0.038469	0.027481	-0.00123	0.112049	0.132579	0.047285	0.064227									-0.05306	0.096415	-0.02081	-0.00513	0.000401	-0.03846	-0.02067	-0.05733	0.104637	-0.0016	-0.00209	-0.03862	-0.0756	-0.04012
34.6	0.089445	-0.02018	-0.02974	-0.0749	-0.00154	-0.04169	0.036114	-0.05054	0.075445	0.149947	-0.11305	0.020765	-0.03338	0.091775	0.330845	0.205745	0.108452	-0.13933	0.264313	0.111097	0.046118	0.031009	-0.00781	0.103374	0.135162	0.050638	0.056035									-0.05084	0.106228	-0.02362	-0.00296	-0.00078	-0.04064	-0.01379	-0.05679	0.108685	0.000348	0.002176	-0.03252	-0.08172	-0.03881
34.8	0.091753	-0.01583	-0.02617	-0.07487	0.003704	-0.0357	0.035809	-0.05014	0.074381	0.138258	-0.11918	0.020475	-0.02968	0.08924	0.337958	0.198519	0.111128	-0.14192	0.269209	0.115306	0.042115	0.035521	-0.00415	0.124044	0.137522	0.04458	0.06359									-0.04891	0.109747	-0.02691	-0.00523	0.005367	-0.04384	-0.01725	-0.05894	0.101046	0.007906	0.003843	-0.04623	-0.07693	-0.03976
35	0.08626	-0.02047	-0.02564	-0.06472	4.16e-06	-0.03817	0.033099	-0.04627	0.078003	0.150488	-0.11153	0.021064	-0.03529	0.09251	0.332085	0.193231	0.101981	-0.14433	0.277026	0.119577	0.043525	0.033953	-0.00922	0.115072	0.141349	0.044691	0.057284									-0.0464	0.112605	-0.02455	-0.00519	0.001836	-0.05153	-0.01502	-0.0585	0.093158	0.007196	0.007886	-0.04568	-0.08741	-0.04937
35.2	0.087093	-0.01723	-0.02886	-0.08471	-0.00381	-0.03843	0.026669	-0.05287	0.075502	0.151866	-0.11185	0.018701	-0.03803	0.088145	0.348396	0.191654	0.101764	-0.14554	0.281246	0.121415	0.040495	0.026753	-0.00791	0.114499	0.142847	0.046008	0.044858									-0.05311	0.113606	-0.02559	-0.00652	0.013906	-0.04399	-0.02281	-0.06392	0.099717	0.004576	0.000519	-0.03777	-0.08921	-0.05298
35.4	0.08079	-0.02195	-0.03131	-0.08059	-0.0006	-0.03933	0.031677	-0.05242	0.080725	0.148724	-0.1172	0.023294	-0.03227	0.092745	0.34259	0.188879	0.106884	-0.14131	0.287813	0.109699	0.044643	0.030345	-0.00832	0.104732	0.143421	0.034409	0.056422									-0.05357	0.116859	-0.03071	0.001111	0.004807	-0.04083	-0.02232	-0.05189	0.099738	-0.00209	-0.00113	-0.0425	-0.08679	-0.04768
35.6	0.081422	-0.02088	-0.03137	-0.09319	0.003704	-0.03869	0.029432	-0.05727	0.074393	0.153359	-0.11337	0.021777	-0.03217	0.081119	0.336254	0.190505	0.101386	-0.13582	0.28263	0.114505	0.033397	0.029777	-0.01099	0.108645	0.143305	0.046019	0.066387									-0.05169	0.116261	-0.03031	-0.00476	0.009568	-0.04534	-0.01914	-0.04547	0.098908	0.006974	-0.00756	-0.03906	-0.07701	-0.06029
35.8	0.074709	-0.02712	-0.03108	-0.09588	-0.00792	-0.04141	0.021581	-0.04242	0.07646	0.149668	-0.10823	0.020575	-0.03839	0.085985	0.34613	0.184839	0.110124	-0.13568	0.279997	0.106025	0.03868	0.030137	-0.00979	0.108772	0.14762	0.047579	0.057958									-0.0563	0.118696	-0.0328	-0.00335	0.00866	-0.05413	-0.01652	-0.05383	0.102354	0.009372	-0.00405	-0.03736	-0.08297	-0.0587
36	0.073588	-0.01842	-0.03357	-0.07958	-0.00269	-0.04532	0.01357	-0.04681	0.078242	0.153055	-0.10586	0.014531	-0.03563	0.082011	0.346444	0.182425	0.109553	-0.13034	0.287948	0.10458	0.031663	0.026249	-0.01209	0.090298	0.147727	0.057811	0.061642									-0.0509	0.115903	-0.03047	-0.01277	0.006856	-0.05029	-0.02014	-0.0521	0.088363	0.004256	-0.00032	-0.03508	-0.07897	-0.0578
36.2	0.080124	-0.02282	-0.03233	-0.09787	-0.00204	-0.04507	0.013703	-0.05112	0.0792	0.148331	-0.11435	0.010486	-0.04028	0.084734	0.346775	0.172538	0.107817	-0.13367	0.280031	0.111914	0.038939	0.020528	-0.01161	0.106068	0.141763	0.045907	0.066687									-0.05672	0.1156	-0.03454	-0.01357	0.00605	-0.06759	-0.02248	-0.05778	0.080288	0.011335	-0.00033	-0.04365	-0.08082	-0.05311
36.4	0.088924	-0.02374	-0.02748	-0.10411	-0.00598	-0.03718	0.016772	-0.05095	0.080744	0.152047	-0.10502	0.016554	-0.03479	0.081119	0.348777	0.181686	0.102118	-0.13502	0.272028	0.101941	0.037967	0.012528	-0.01153	0.104191	0.139488	0.038998	0.057109									-0.05258	0.11266	-0.03191	-0.00123	0.017219	-0.08826	-0.02381	-0.0581	0.092639	0.009043	-1.5e-05	-0.04319	-0.08622	-0.0586
36.6	0.083531	-0.02717	-0.03816	-0.08128	-0.00382	-0.04786	0.018167	-0.05386	0.081292	0.145452	-0.12187	0.012931	-0.04191	0.082152	0.346957	0.178664	0.100317	-0.13544	0.283205	0.109511	0.030771	0.025681	-0.01422	0.100278	0.143655	0.038127	0.064677									-0.0562	0.11832	-0.03448	-0.00096	0.006474	-0.06816	-0.02575	-0.0478	0.091705	0.010313	0.002481	-0.03692	-0.09318	-0.05556
36.8	0.089112	-0.02033	-0.03642	-0.08205	-0.00445	-0.04583	0.021581	-0.05853	0.085582	0.145583	-0.12001	0.011265	-0.04229	0.078709	0.356518	0.174032	0.103693	-0.13657	0.285551	0.096335	0.037497	0.028025	-0.00987	0.093565	0.13833	0.053293	0.053462									-0.06129	0.111677	-0.04249	-0.00163	0.007416	-0.06702	-0.02704	-0.06372	0.07678	0.007915	0.009434	-0.02401	-0.0954	-0.06122
37	0.08514	-0.01351	-0.03038	-0.0779	-0.00658	-0.0498	0.018021	-0.05938	0.079364	0.148183	-0.12497	0.009184	-0.04683	0.080947	0.346874	0.185545	0.1044	-0.13343	0.292709	0.104894	0.032133	0.024041	-0.006	0.10277	0.141519	0.055917	0.069609									-0.0656	0.122592	-0.04287	0.001925	0.00605	-0.07183	-0.02832	-0.04886	0.074123	0.009496	0.000563	-0.04333	-0.09076	-0.05939
37.2	0.079425	-0.01974	-0.0381	-0.08663	-0.00776	-0.05084	0.024809	-0.06003	0.083163	0.149643	-0.12407	0.009905	-0.04425	0.079726	0.354566	0.175527	0.111112	-0.139	0.282394	0.103575	0.036281	0.030809	-0.0045	0.091104	0.13969	0.046444	0.062966									-0.0661	0.121407	-0.03631	-0.00516	0.002368	-0.06726	-0.03004	-0.04981	0.077611	0.006929	-0.00923	-0.03899	-0.08933	-0.05271
37.4	0.078448	-0.02334	-0.03261	-0.07652	-0.00757	-0.05118	0.025686	-0.05599	0.084032	0.15217	-0.12249	0.007443	-0.04798	0.079116	0.347552	0.169073	0.11018	-0.13809	0.291106	0.103904	0.03445	0.028601	-0.0068	0.094074	0.137139	0.044773	0.064414									-0.06923	0.125845	-0.03695	-0.01557	-0.00139	-0.06059	-0.02812	-0.05255	0.063828	-0.00138	-0.00173	-0.0373	-0.09305	-0.0641
37.6	0.077927	-0.01639	-0.0402	-0.07746	-0.00708	-0.0564	0.026642	-0.06334	0.078381	0.148355	-0.12028	0.008537	-0.0437	0.080149	0.355311	0.178861	0.109609	-0.13455	0.296356	0.10359	0.029086	0.025225	-0.00486	0.103417	0.131814	0.045613	0.079038									-0.07057	0.124154	-0.04073	-0.00264	0.000995	-0.06052	-0.02793	-0.05606	0.068498	-0.00906	-0.00637	-0.04453	-0.0944	-0.05811
37.8	0.074953	-0.01616	-0.04057	-0.08389	-0.00701	-0.05382	0.027665	-0.06237	0.078917	0.152211	-0.1329	0.006034	-0.04602	0.07921	0.350199	0.181521	0.11243	-0.14006	0.286024	0.10169	0.030188	0.027353	-0.00052	0.082472	0.13141	0.047954	0.062966									-0.06515	0.123392	-0.04554	-0.00942	-0.00448	-0.07322	-0.03304	-0.06216	0.069868	-0.00606	-0.0068	-0.04436	-0.09685	-0.04807
38	0.076218	-0.02593	-0.0333	-0.0768	-0.0097	-0.05614	0.013916	-0.06364	0.078639	0.145115	-0.12641	0.009026	-0.05035	0.077849	0.358355	0.191901	0.117591	-0.13876	0.296677	0.097199	0.031663	0.037489	-0.00258	0.099281	0.124011	0.048744	0.060256									-0.07252	0.127012	-0.03568	-0.00214	-0.00282	-0.0665	-0.03225	-0.05914	0.068581	-0.00154	-0.00589	-0.03654	-0.10264	-0.0503
38.2	0.077871	-0.0213	-0.03547	-0.08567	-0.00477	-0.05348	0.017024	-0.06626	0.079099	0.148224	-0.12781	0.00547	-0.04668	0.064533	0.349934	0.183952	0.12288	-0.13733	0.298871	0.097607	0.037837	0.030153	0.002032	0.088061	0.13124	0.048663	0.064227									-0.06291	0.118274	-0.03621	-0.01138	-0.00213	-0.06813	-0.03118	-0.04735	0.081845	-0.00059	-0.00837	-0.043	-0.09688	-0.06256
38.4	0.075164	-0.02892	-0.03571	-0.08353	-0.00464	-0.05252	0.007991	-0.06723	0.081109	0.142302	-0.13743	0.002834	-0.04318	0.070526	0.354864	0.178384	0.117181	-0.13914	0.298855	0.106025	0.029799	0.029065	-0.0036	0.087976	0.125765	0.045026	0.057483									-0.06843	0.117502	-0.0319	-0.00491	-0.00659	-0.05633	-0.03555	-0.05563	0.080849	-0.0025	-0.00868	-0.04085	-0.10074	-0.05342
38.6	0.071824	-0.02631	-0.04183	-0.08459	-0.00627	-0.04935	0.010873	-0.06911	0.081865	0.137298	-0.13701	0.001101	-0.04481	0.062858	0.334021	0.175198	0.116369	-0.13856	0.293182	0.102161	0.034985	0.030417	-0.00316	0.086353	0.123724	0.040984	0.072981									-0.07365	0.122693	-0.03379	-0.00683	-0.00323	-0.05987	-0.03951	-0.05606	0.080102	-0.00353	-0.00938	-0.0384	-0.10979	-0.04043
38.8	0.074354	-0.02275	-0.03945	-0.07253	-0.00535	-0.05508	0.00366	-0.07058	0.079969	0.142786	-0.14006	0.004201	-0.05103	0.065252	0.343963	0.182507	0.126304	-0.13866	0.29097	0.098973	0.028	0.026041	-0.00498	0.087371	0.125117	0.048582	0.077552									-0.06697	0.127655	-0.03692	-0.00591	0.000203	-0.06218	-0.03726	-0.0543	0.069141	-0.0007	-0.01043	-0.04753	-0.09593	-0.04648
39	0.073655	-0.02953	-0.04258	-0.0797	-0.00308	-0.05613	0.001189	-0.07866	0.078211	0.138471	-0.133	0.007468	-0.0499	0.060245	0.346113	0.177629	0.112969	-0.13489	0.28967	0.099287	0.030317	0.025881	-0.0027	0.087944	0.117559	0.051256	0.065638									-0.06739	0.147437	-0.03773	-0.00924	-0.00288	-0.05611	-0.03794	-0.04508	0.06719	-0.00953	-0.01954	-0.04368	-0.10244	-0.05413
39.2	0.076429	-0.02562	-0.03937	-0.09023	0.000765	-0.05851	-0.00064	-0.07299	0.080523	0.140153	-0.13569	0.006888	-0.0536	0.057022	0.340208	0.179255	0.119504	-0.13275	0.29509	0.093979	0.041418	0.022985	-0.00739	0.085059	0.126509	0.04841	0.077664									-0.07295	0.158344	-0.04041	-0.00811	0.001617	-0.06358	-0.03757	-0.05629	0.076054	-0.00276	-0.01466	-0.03824	-0.10739	-0.04992
39.4	0.068983	-0.03432	-0.04082	-0.08796	-0.00167	-0.05095	0.005653	-0.07013	0.073114	0.138594	-0.13017	0.003157	-0.05523	0.058164	0.343466	0.174542	0.120895	-0.12367	0.297234	0.094152	0.040333	0.020248	-0.0036	0.089747	0.124713	0.05306	0.071895									-0.07176	0.168037	-0.03208	-0.00761	0.004916	-0.06063	-0.04083	-0.0576	0.078565	-0.00766	-0.0138	-0.045	-0.10455	-0.03889
39.6	0.069316	-0.02744	-0.04558	-0.11069	-0.00061	-0.05577	0.003115	-0.06341	0.076579	0.136035	-0.13597	0.001631	-0.05096	0.061278	0.331308	0.169959	0.118427	-0.12397	0.290008	0.102161	0.028891	0.019016	-0.00595	0.10576	0.126679	0.037306	0.075966									-0.0784	0.175939	-0.02557	-0.00567	0.006043	-0.05957	-0.03597	-0.05246	0.058991	-0.00906	-0.01193	-0.05046	-0.09726	-0.0604
39.8	0.067651	-0.02771	-0.04118	-0.10192	-0.00166	-0.05237	0.004962	-0.07247	0.074336	0.137109	-0.14414	-0.00354	-0.04812	0.060715	0.332102	0.16546	0.122743	-0.12382	0.305152	0.085908	0.027465	0.022681	-0.00762	0.103851	0.125478	0.058591	0.064002									-0.06758	0.175452	-0.02497	-0.00865	0.002867	-0.06518	-0.04201	-0.05559	0.065343	-0.00877	-0.01056	-0.04928	-0.08877	-0.04642
40	0.074753	-0.02984	-0.04121	-0.08789	0.00542	-0.05247	0.009386	-0.07542	0.075937	0.13359	-0.14436	0.003845	-0.04007	0.057022	0.322358	0.172111	0.120235	-0.12097	0.310048	0.097136	0.03526	0.01568	-0.00794	0.112728	0.127636	0.053293	0.064951									-0.07295	0.184741	-0.02944	-0.01129	0.002908	-0.06589	-0.04504	-0.05412	0.050667	-0.00689	-0.02053	-0.03792	-0.08472	-0.03893
40.2	0.067862	-0.0287	-0.0361	-0.10293	0.005921	-0.05321	0.004962	-0.08133	0.079043	0.139029	-0.13687	0.006954	-0.04087	0.053485	0.319712	0.164983	0.122968	-0.11576	0.318253	0.085374	0.019848	0.017744	-0.01242	0.102165	0.12484	0.049321	0.058632									-0.07936	0.173173	-0.0363	0.0027	0.001433	-0.06888	-0.04603	-0.06797	0.059614	-0.01647	-0.01444	-0.04792	-0.06949	-0.0355
40.4	0.075541	-0.03023	-0.03755	-0.10815	-0.00125	-0.06097	0.006423	-0.07906	0.082293	0.126807	-0.13909	0.007484	-0.04786	0.054456	0.319728	0.154128	0.12497	-0.11399	0.32141	0.092016	0.017418	0.017928	-0.00763	0.108242	0.127147	0.058591	0.072881									-0.07303	0.177611	-0.03321	-0.01066	-0.00092	-0.06505	-0.04687	-0.05297	0.05019	-0.00614	-0.01625	-0.05159	-0.06458	-0.04117
40.6	0.071657	-0.02982	-0.04367	-0.09864	-0.0004	-0.05824	0.013756	-0.08057	0.080189	0.133435	-0.13652	0.008877	-0.04934	0.047978	0.317545	0.168777	0.11772	-0.11789	0.306131	0.082547	0.00925	0.016112	-0.01033	0.108995	0.130825	0.049808	0.084932									-0.07879	0.177354	-0.02806	-0.01928	0.001262	-0.07284	-0.04644	-0.06232	0.060755	-0.01109	-0.01286	-0.03992	-0.06583	-0.04453
40.8	0.075874	-0.02641	-0.03669	-0.0797	0.000616	-0.05642	0.009239	-0.08383	0.081903	0.136601	-0.1435	0.002046	-0.05597	0.048024	0.316155	0.164014	0.122462	-0.11159	0.308478	0.084447	0.014922	0.01948	-0.01184	0.112908	0.126095	0.057234	0.064127									-0.07416	0.165428	-0.03469	-0.01707	0.002027	-0.06628	-0.03667	-0.06233	0.041181	-0.01262	-0.02119	-0.0384	-0.05599	-0.0391
41	0.06814	-0.02407	-0.04336	-0.08611	0.004928	-0.06195	0.011338	-0.08514	0.080057	0.133188	-0.14316	0.001573	-0.05407	0.046366	0.321796	0.171388	0.124375	-0.11121	0.309204	0.081479	0.027546	0.013432	-0.01569	0.108136	0.124724	0.057071	0.074018									-0.07817	0.149422	-0.03382	-0.00445	0.002266	-0.06613	-0.04247	-0.05512	0.052411	-0.00248	-0.02212	-0.04566	-0.05918	-0.04627
41.2	0.071646	-0.03344	-0.04457	-0.09011	0.000718	-0.0612	0.012534	-0.08837	0.076579	0.134919	-0.13861	-0.00202	-0.05199	0.044019	0.32125	0.166281	0.119174	-0.10878	0.309457	0.084604	0.018795	0.021361	-0.0122	0.107956	0.124543	0.05927	0.07689									-0.07927	0.155357	-0.03416	-0.00176	0.00327	-0.06229	-0.04022	-0.05327	0.05623	-0.00842	-0.02021	-0.03681	-0.056	-0.04593
41.4	0.063779	-0.02174	-0.04399	-0.0907	-0.00016	-0.06386	0.015164	-0.09109	0.085204	0.132417	-0.14188	-0.00118	-0.06012	0.042344	0.312747	0.168301	0.121626	-0.10099	0.318421	0.080568	0.022393	0.018008	-0.01291	0.108539	0.127891	0.052553	0.048967									-0.07059	0.14955	-0.03019	-0.00142	0.00646	-0.06525	-0.051	-0.0554	0.053698	-0.00765	-0.01341	-0.04599	-0.04988	-0.0435
41.6	0.065155	-0.02731	-0.04428	-0.09649	-0.00256	-0.06472	0.005613	-0.08893	0.083415	0.128267	-0.13548	-0.00165	-0.05251	0.040326	0.328992	0.16339	0.127494	-0.10241	0.313711	0.078637	0.009525	0.007056	-0.01576	0.100553	0.131505	0.059331	0.075691									-0.08358	0.157563	-0.0293	-0.00558	0.013435	-0.06854	-0.04972	-0.0477	0.049463	-0.01478	-0.02146	-0.04162	-0.05434	-0.06574
41.8	0.066897	-0.03031	-0.04116	-0.09447	-0.00101	-0.06033	-0.0068	-0.08917	0.08012	0.134386	-0.14162	-0.00445	-0.05017	0.03668	0.301631	0.157691	0.115461	-0.09673	0.311432	0.078966	0.013528	-0.00173	-0.00681	0.123079	0.124107	0.06161	0.058632									-0.07976	0.150901	-0.0348	-0.0019	0.003256	-0.0764	-0.04404	-0.05573	0.04828	-0.01575	-0.01512	-0.04053	-0.05779	-0.0476
42	0.063923	-0.03064	-0.04174	-0.08742	0.002397	-0.05563	-0.02638	-0.09222	0.078595	0.13423	-0.13606	-0.0049	-0.05421	0.032784	0.312383	0.153898	0.122928	-0.09695	0.320751	0.076909	0.01369	0.015088	-0.01193	0.113873	0.131016	0.061276	0.071495									-0.07964	0.145021	-0.03799	-0.00867	0.00506	-0.0651	-0.05338	-0.0503	0.048841	-0.00921	-0.02218	-0.03851	-0.06174	-0.04745
42.2	0.058841	-0.03593	-0.04243	-0.08799	0.004557	-0.05573	-0.05078	-0.08916	0.083591	0.134443	-0.13828	-0.01149	-0.05352	0.029013	0.308347	0.157971	0.124287	-0.0968	0.324465	0.079359	0.017012	0.012744	-0.0096	0.103809	0.12483	0.056849	0.06339									-0.08365	0.140757	-0.03372	-0.00769	0.004493	-0.06436	-0.04421	-0.04576	0.055275	-0.00765	-0.02516	-0.04382	-0.05156	-0.05247
42.4	0.056399	-0.03239	-0.03865	-0.08932	0.00018	-0.05325	-0.05691	-0.09557	0.082892	0.130006	-0.14433	-0.01026	-0.06372	0.035303	0.302127	0.147575	0.121425	-0.09328	0.325563	0.074004	0.016445	0.022897	-0.00996	0.101465	0.12365	0.063849	0.060868									-0.07632	0.143082	-0.03995	-0.00567	0.004677	-0.0673	-0.0502	-0.05183	0.058431	-0.01245	-0.02891	-0.04437	-0.05323	-0.05779
42.6	0.060228	-0.02822	-0.03872	-0.09132	0.006189	-0.05389	-0.05744	-0.09256	0.083415	0.131015	-0.13297	-0.00927	-0.06276	0.032283	0.297528	0.148856	0.119158	-0.08896	0.325563	0.072072	0.00912	0.020672	-0.01066	0.105591	0.119302	0.046708	0.055448									-0.07255	0.13869	-0.0359	-0.0083	0.009889	-0.06791	-0.04881	-0.05167	0.05019	-0.01978	-0.02957	-0.04733	-0.05047	-0.05021
42.8	0.061926	-0.03219	-0.03661	-0.07874	0.001544	-0.05833	-0.0523	-0.09202	0.081878	0.12912	-0.13737	-0.00644	-0.05608	0.029576	0.299729	0.149053	0.116176	-0.088	0.329159	0.083206	0.008926	0.021385	-0.01122	0.101465	0.12568	0.06161	0.058882									-0.07386	0.138194	-0.04171	2.76e-05	0.001699	-0.07089	-0.0464	-0.05242	0.04581	-0.0304	-0.02996	-0.04261	-0.0496	-0.04916
43	0.065632	-0.03089	-0.04389	-0.08205	-0.00365	-0.05651	-0.04917	-0.09207	0.083667	0.13076	-0.14185	-0.01933	-0.06011	0.030092	0.298438	0.148199	0.12378	-0.08788	0.340419	0.079312	0.015311	0.015936	-0.01095	0.102505	0.135672	0.057021	0.06911									-0.07336	0.132828	-0.0334	-0.00314	0.012608	-0.07277	-0.04043	-0.06279	0.052598	-0.0233	-0.02462	-0.04344	-0.0455	-0.04575
43.2	0.066675	-0.03586	-0.05105	-0.08759	-0.00204	-0.06225	-0.04506	-0.09654	0.081393	0.128423	-0.14806	-0.01719	-0.0609	0.03064	0.291457	0.161961	0.124777	-0.08585	0.338748	0.075323	0.01113	0.017904	-0.01049	0.098507	0.138032	0.059584	0.045532									-0.07735	0.142007	-0.03463	-0.00234	0.010053	-0.07671	-0.03546	-0.05552	0.050086	-0.01839	-0.02517	-0.04524	-0.054	-0.05811
43.4	0.065465	-0.03279	-0.04776	-0.08495	0.003259	-0.06109	-0.04079	-0.09511	0.084757	0.131581	-0.15165	-0.01299	-0.06086	0.019405	0.294667	0.152896	0.126674	-0.08736	0.337245	0.078024	0.012977	0.01628	-0.01034	0.101677	0.132664	0.050071	0.070771									-0.07772	0.136117	-0.03192	-0.01395	0.008708	-0.06922	-0.04302	-0.05735	0.054341	-0.02368	-0.02308	-0.04407	-0.05006	-0.06118
43.6	0.062247	-0.03245	-0.05255	-0.09595	-0.00181	-0.06267	-0.03897	-0.09122	0.077216	0.125872	-0.14416	-0.01563	-0.06431	0.019828	0.296602	0.158611	0.127494	-0.0843	0.338512	0.088342	-0.00081	0.015544	-0.01273	0.100447	0.137129	0.061752	0.062703									-0.07112	0.1422	-0.03943	-0.01251	0.010204	-0.0641	-0.03474	-0.05796	0.050937	-0.02044	-0.01399	-0.05313	-0.06228	-0.05277
43.8	0.061115	-0.03815	-0.04942	-0.09311	0.001414	-0.06139	-0.03418	-0.10303	0.084561	0.129678	-0.14953	-0.01723	-0.06397	0.023442	0.290481	0.162044	0.128724	-0.08526	0.325985	0.073674	0.010644	0.015528	-0.00844	0.094519	0.12939	0.053434	0.038414									-0.07482	0.137725	-0.04164	-0.01864	0.012669	-0.06463	-0.03061	-0.06163	0.045499	-0.02753	-0.01946	-0.03882	-0.06008	-0.05049
44	0.06824	-0.04086	-0.05453	-0.09149	-0.0029	-0.06387	-0.02951	-0.09968	0.081733	0.127168	-0.14439	-0.01305	-0.06146	0.019092	0.291557	0.15352	0.12792	-0.08266	0.328365	0.071664	0.008132	0.01812	-0.01615	0.109165	0.132388	0.060253	0.07137									-0.07459	0.143192	-0.03709	-0.00964	0.005606	-0.06863	-0.02361	-0.04991	0.060236	-0.02584	-0.02419	-0.04008	-0.05908	-0.06511
44.2	0.067574	-0.04689	-0.05044	-0.09055	-0.00128	-0.06812	-0.03259	-0.09149	0.08482	0.139324	-0.14746	-0.01913	-0.06795	0.029545	0.28532	0.159465	0.132453	-0.0791	0.328872	0.06934	0.007889	0.009968	-0.01582	0.105071	0.126063	0.055319	0.059694									-0.07573	0.144672	-0.03939	-0.00653	0.009473	-0.06617	-0.03297	-0.05181	0.049443	-0.02639	-0.02558	-0.05785	-0.05835	-0.0545
44.4	0.063235	-0.03888	-0.06069	-0.08486	-0.00246	-0.07129	-0.02484	-0.09765	0.082533	0.136018	-0.13918	-0.01272	-0.06714	0.016291	0.289191	0.163801	0.134752	-0.07593	0.332366	0.076642	-0.00136	0.014152	-0.01672	0.101317	0.128497	0.051682	0.064664									-0.07622	0.124751	-0.03446	-0.00753	0.006945	-0.06935	-0.02523	-0.05783	0.044046	-0.02583	-0.02424	-0.04544	-0.05702	-0.04923
44.6	0.073355	-0.03388	-0.05144	-0.06888	-0.00391	-0.07249	-0.02558	-0.09946	0.079339	0.128685	-0.14776	-0.01375	-0.06366	0.026431	0.287421	0.157724	0.129994	-0.07468	0.321393	0.069041	0.003562	0.012776	-0.01788	0.103067	0.123565	0.056383	0.072469									-0.07251	0.123447	-0.0368	-0.00267	0.007533	-0.07202	-0.02833	-0.05206	0.052432	-0.02711	-0.02797	-0.04599	-0.06544	-0.04919
44.8	0.069161	-0.03915	-0.054	-0.0838	-0.00687	-0.0715	-0.02958	-0.09952	0.089091	0.12702	-0.14441	-0.01271	-0.06441	0.020767	0.277545	0.156608	0.125677	-0.07359	0.318489	0.064943	0.003886	0.015856	-0.01715	0.090298	0.126456	0.051601	0.081523									-0.0674	0.139912	-0.03427	-0.00731	0.009008	-0.07073	-0.03094	-0.05011	0.03375	-0.02077	-0.03554	-0.04102	-0.06083	-0.06586
45	0.07098	-0.03784	-0.05348	-0.09452	-0.01032	-0.07522	-0.02163	-0.09723	0.085695	0.123805	-0.13965	-0.01015	-0.06503	0.019687	0.278356	0.154161	0.126192	-0.0736	0.33132	0.07069	0.006268	0.015176	-0.02194	0.097955	0.126977	0.04922	0.098145									-0.07028	0.138102	-0.03717	-0.00447	0.006228	-0.06579	-0.02499	-0.04619	0.042883	-0.02551	-0.04666	-0.04371	-0.05963	-0.05418
45.2	0.07077	-0.04072	-0.05597	-0.10142	-0.00744	-0.07749	-0.01191	-0.09724	0.087951	0.126946	-0.14227	-0.00974	-0.05875	0.029748	0.28006	0.156181	0.121441	-0.07187	0.338883	0.055818	-0.00187	0.011936	-0.026	0.104541	0.122821	0.053809	0.08196									-0.0743	0.148466	-0.03514	-0.01043	0.010456	-0.0671	-0.03368	-0.05692	0.051082	-0.02902	-0.05028	-0.05187	-0.05521	-0.059
45.4	0.064189	-0.03686	-0.05742	-0.09482	-0.00406	-0.08019	-0.0049	-0.10506	0.091032	0.119252	-0.15111	-0.01407	-0.07012	0.03463	0.281747	0.154259	0.129479	-0.06846	0.318742	0.059478	-0.0025	0.00968	-0.02425	0.103989	0.123565	0.050952	0.070871									-0.0748	0.138414	-0.03952	0.003704	0.00866	-0.06806	-0.03174	-0.05018	0.053615	-0.02914	-0.06139	-0.04682	-0.05642	-0.04381
45.6	0.06693	-0.03811	-0.05678	-0.09011	-0.00221	-0.07704	-0.0152	-0.10773	0.087359	0.119482	-0.15432	-0.01634	-0.06747	0.029247	0.294534	0.154637	0.119174	-0.07014	0.33998	0.062273	-0.0065	0.014032	-0.02316	0.091475	0.126159	0.063819	0.084221									-0.07555	0.149192	-0.02872	-0.00661	0.006754	-0.06474	-0.03343	-0.05488	0.066152	-0.0325	-0.06097	-0.04445	-0.05837	-0.04738
45.8	0.070548	-0.04328	-0.05469	-0.0992	-0.00797	-0.0642	-0.00411	-0.10434	0.08952	0.122837	-0.14662	-0.01387	-0.06715	0.024944	0.295229	0.140529	0.121859	-0.06776	0.330982	0.05852	0.005053	0.012232	-0.02514	0.101624	0.115901	0.064852	0.073468									-0.07338	0.146151	-0.03778	-0.0053	0.004623	-0.06569	-0.02718	-0.05769	0.052203	-0.02327	-0.0584	-0.04475	-0.06343	-0.0586
46	0.072035	-0.03896	-0.05568	-0.09911	-0.00749	-0.06817	-0.01026	-0.1019	0.094849	0.114987	-0.15111	-0.00139	-0.05648	0.028105	0.289985	0.151434	0.121087	-0.06758	0.334105	0.061896	0.006057	0.008936	-0.02999	0.100723	0.116953	0.070343	0.070071									-0.07936	0.146693	-0.03612	-0.00723	-0.00291	-0.06267	-0.03494	-0.05609	0.057164	-0.03005	-0.05248	-0.0409	-0.06694	-0.05874
46.2	0.066486	-0.03444	-0.05941	-0.08456	-0.00809	-0.07091	-0.00394	-0.10307	0.096034	0.113814	-0.15766	-0.00386	-0.06751	0.024162	0.28977	0.137869	0.122269	-0.06565	0.330594	0.050463	0.005928	0.007944	-0.02751	0.09786	0.117389	0.071184	0.078264									-0.08252	0.13959	-0.02804	-0.009	0.005859	-0.06414	-0.03707	-0.05605	0.061565	-0.03083	-0.05498	-0.04528	-0.06483	-0.06487
46.4	0.054879	-0.03031	-0.05488	-0.08557	-0.00733	-0.07283	-0.00652	-0.1091	0.091851	0.116881	-0.15498	-0.00896	-0.06486	0.023427	0.297313	0.139725	0.128876	-0.06624	0.330577	0.055771	0.005474	0.004672	-0.02627	0.10838	0.115773	0.073889	0.085344									-0.08258	0.144322	-0.03185	0.000862	-0.00174	-0.06007	-0.02662	-0.05965	0.046827	-0.03599	-0.05324	-0.03187	-0.06465	-0.0523
46.6	0.051151	-0.03835	-0.05352	-0.08165	0.001785	-0.07436	-0.00415	-0.10863	0.094465	0.109638	-0.15688	-0.00603	-0.06397	0.029842	0.294352	0.137524	0.122052	-0.06395	0.321308	0.051704	0.007581	0.006168	-0.02189	0.10312	0.120812	0.072106	0.08005									-0.08163	0.142411	-0.03443	-0.00929	-0.00349	-0.06263	-0.03538	-0.0515	0.052971	-0.03163	-0.05628	-0.04011	-0.07292	-0.05836
46.8	0.059984	-0.03042	-0.05723	-0.07633	0.00044	-0.07635	0.002703	-0.1113	0.085267	0.111238	-0.15641	-0.00798	-0.06742	0.022942	0.289902	0.135356	0.119126	-0.06149	0.321359	0.053871	0.000418	0.00792	-0.02389	0.105241	0.118877	0.079218	0.072282									-0.07977	0.1371	-0.03212	-0.00364	-0.01195	-0.06613	-0.04157	-0.0562	0.058451	-0.02519	-0.05204	-0.03791	-0.07004	-0.06182
47	0.062347	-0.03251	-0.05512	-0.08224	-0.00325	-0.07819	-0.00079	-0.11367	0.092657	0.116709	-0.15275	-0.00464	-0.06382	0.023067	0.283501	0.144307	0.115332	-0.05802	0.322895	0.061456	0.003805	0.014088	-0.0232	0.111211	0.113371	0.075834	0.092026									-0.0734	0.136917	-0.03402	-0.00735	-0.01561	-0.06407	-0.04753	-0.05035	0.046723	-0.02972	-0.05094	-0.04335	-0.07124	-0.05689
47.2	0.061837	-0.0407	-0.05652	-0.08081	-0.00185	-0.08098	-0.00381	-0.11711	0.093123	0.1115	-0.16351	-0.00898	-0.0613	0.020954	0.289869	0.143371	0.11985	-0.05278	0.317746	0.050793	0.001682	0.013792	-0.02498	0.122463	0.114987	0.062208	0.091451									-0.07115	0.135548	-0.03854	-0.01467	-0.01162	-0.06704	-0.04284	-0.05934	0.042966	-0.03228	-0.04618	-0.02645	-0.07252	-0.04493
47.4	0.066098	-0.03328	-0.05939	-0.0944	-0.00795	-0.08426	-0.00038	-0.10898	0.090647	0.108326	-0.16029	-0.00851	-0.06597	0.012489	0.282889	0.137081	0.117085	-0.05076	0.321832	0.053463	-0.01206	0.008232	-0.02478	0.121414	0.112287	0.068611	0.084158									-0.07832	0.128932	-0.03411	-0.01252	-0.01725	-0.06718	-0.03689	-0.0445	0.051664	-0.03899	-0.04782	-0.02448	-0.07899	-0.04088
47.6	0.061582	-0.03672	-0.05977	-0.09615	-0.00698	-0.08047	0.000365	-0.11621	0.09078	0.115085	-0.15213	-0.00918	-0.06504	0.003351	0.294121	0.137212	0.121674	-0.04111	0.323351	0.057075	0.004599	0.013792	-0.02618	0.129378	0.110299	0.072795	0.096409									-0.07695	0.131091	-0.03095	-0.00596	-0.02065	-0.06789	-0.04767	-0.03985	0.061835	-0.04158	-0.04667	-0.04156	-0.07506	-0.05314
47.8	0.066098	-0.03424	-0.0584	-0.07832	-0.00928	-0.09016	-0.01042	-0.11645	0.092323	0.11529	-0.15882	-0.0083	-0.06612	0.007419	0.296139	0.138838	0.135765	-0.03166	0.318337	0.054939	0.000888	0.013336	-0.02726	0.127978	0.104197	0.075773	0.074767									-0.07584	0.141171	-0.03514	-0.00431	-0.01868	-0.06179	-0.0508	-0.04883	0.05183	-0.05348	-0.04132	-0.03761	-0.07528	-0.04632
48	0.071557	-0.03776	-0.06471	-0.08562	-0.01775	-0.08603	-0.01131	-0.1209	0.095045	0.107916	-0.15562	-0.01028	-0.06886	0.001896	0.289605	0.130626	0.12628	-0.02709	0.32065	0.054279	-8.5e-05	0.016656	-0.02802	0.123269	0.097671	0.078559	0.08221									-0.08711	0.153244	-0.03383	-0.01147	-0.01659	-0.06521	-0.04126	-0.05212	0.066505	-0.04819	-0.03638	-0.04346	-0.08096	-0.05595
48.2	0.061471	-0.04304	-0.06191	-0.09297	-0.01307	-0.08689	-0.01552	-0.12676	0.09015	0.104364	-0.14634	-0.01037	-0.0641	0.002694	0.292814	0.131612	0.128217	-0.02346	0.314066	0.056871	-0.00146	0.000928	-0.02855	0.126366	0.098553	0.08637	0.086856									-0.0788	0.155872	-0.03927	-0.01211	-0.00957	-0.06001	-0.0514	-0.05611	0.066173	-0.04631	-0.04728	-0.03469	-0.07781	-0.04404
48.4	0.066309	-0.04058	-0.06335	-0.08454	-0.01454	-0.08778	-0.01842	-0.1337	0.090332	0.107858	-0.15468	-0.01125	-0.06844	-0.00194	0.276768	0.135011	0.126087	-0.02279	0.30944	0.06188	-0.00924	-0.008	-0.0303	0.134861	0.100934	0.087819	0.091876									-0.08302	0.166576	-0.03845	-0.00738	-0.01263	-0.06259	-0.04906	-0.05069	0.069785	-0.04596	-0.03959	-0.04104	-0.07881	-0.04404
48.6	0.060971	-0.04237	-0.06254	-0.07214	-0.01835	-0.08809	-0.0181	-0.13298	0.096506	0.110893	-0.14836	-0.01122	-0.06815	0.000706	0.280308	0.137442	0.132437	-0.01956	0.313694	0.075606	0.004048	0.000248	-0.02792	0.13275	0.092473	0.077414	0.09285									-0.08678	0.178613	-0.04145	-0.00116	-0.0115	-0.06071	-0.05513	-0.05465	0.070864	-0.0492	-0.04542	-0.03406	-0.08218	-0.05597
48.8	0.059828	-0.03571	-0.06	-0.07458	-0.02158	-0.09093	-0.00784	-0.14332	0.093942	0.116192	-0.1518	-0.01213	-0.07021	-0.00358	0.28719	0.143239	0.123258	-0.01223	0.309862	0.073643	0.001714	-0.00143	-0.03186	0.123503	0.088656	0.085894	0.093374									-0.0796	0.177437	-0.03392	-0.00456	-0.01077	-0.06287	-0.0519	-0.05902	0.07705	-0.05041	-0.04583	-0.03945	-0.09024	-0.06073
49	0.061027	-0.03323	-0.06031	-0.08118	-0.01795	-0.09115	-0.0139	-0.14922	0.089299	0.114166	-0.15859	-0.01894	-0.07377	-0.00095	0.280341	0.14319	0.126642	-0.01306	0.315518	0.083819	0.005312	-0.00537	-0.03276	0.124754	0.08601	0.080332	0.097108									-0.0831	0.184521	-0.04505	-0.00718	-0.00905	-0.06441	-0.05818	-0.05888	0.064865	-0.05814	-0.04026	-0.03948	-0.08515	-0.06515
49.2	0.06187	-0.03656	-0.06055	-0.08288	-0.01081	-0.08987	-0.01753	-0.14667	0.091277	0.105759	-0.16093	-0.01341	-0.06631	-0.00646	0.273277	0.142287	0.130339	-0.00672	0.313812	0.088389	-0.01008	-0.00714	-0.0343	0.12608	0.090091	0.093756	0.081211									-0.08618	0.169765	-0.03493	-0.00366	-0.00634	-0.06433	-0.05222	-0.05545	0.07103	-0.04721	-0.05461	-0.03459	-0.09154	-0.05674
49.4	0.063879	-0.03694	-0.06608	-0.07396	-0.01	-0.08676	-0.02775	-0.15318	0.096324	0.093766	-0.1601	-0.01863	-0.06908	-0.01499	0.268828	0.140201	0.133635	0.000971	0.317256	0.08663	0.000158	-0.00702	-0.03427	0.132888	0.083193	0.087697	0.070833									-0.08576	0.178714	-0.04639	-0.00597	-0.02045	-0.08598	-0.05746	-0.05919	0.072504	-0.0461	-0.04529	-0.03953	-0.08586	-0.05921
49.6	0.054136	-0.04274	-0.06133	-0.08715	-0.01111	-0.09233	-0.02864	-0.15776	0.091643	0.095489	-0.15276	-0.01877	-0.06883	-0.01122	0.26714	0.137409	0.139985	0.003632	0.324094	0.093917	-0.01354	-0.01694	-0.03772	0.127108	0.088752	0.077536	0.091589									-0.08507	0.177915	-0.04119	-0.01122	-0.01323	-0.10447	-0.05815	-0.05498	0.065405	-0.05162	-0.04612	-0.03747	-0.08923	-0.06055
49.8	0.056677	-0.04032	-0.06515	-0.07623	-0.01268	-0.08563	-0.02518	-0.14967	0.09764	0.108129	-0.16047	-0.01995	-0.07	-0.01696	0.257529	0.130314	0.13849	0.004439	0.327217	0.101565	0.001714	-0.02296	-0.04047	0.113714	0.084575	0.078883	0.077852									-0.09191	0.179642	-0.03496	-0.0037	-0.00755	-0.09707	-0.05188	-0.05657	0.067024	-0.05633	-0.04807	-0.04297	-0.08507	-0.06106
50	0.056067	-0.04715	-0.06272	-0.075	-0.01371	-0.07744	-0.02244	-0.15471	0.097376	0.10192	-0.16864	-0.0209	-0.07221	-0.01375	0.254866	0.128196	0.131143	0.006121	0.332873	0.111521	0.000547	-0.02494	-0.03771	0.129654	0.086616	0.078397	0.096322									-0.09348	0.165566	-0.04326	-0.00651	-0.00972	-0.08848	-0.06109	-0.05427	0.063786	-0.05265	-0.05095	-0.03667	-0.09271	-0.05021
50.2	0.057176	-0.0432	-0.06427	-0.08976	-0.01255	-0.08329	-0.02523	-0.14994	0.101194	0.104881	-0.15953	-0.01923	-0.07205	-0.01471	0.250085	0.131037	0.13849	0.008071	0.331404	0.108914	0.006884	-0.03147	-0.03583	0.130619	0.089751	0.077789	0.09019									-0.09356	0.162947	-0.04442	-0.00866	-0.00683	-0.08341	-0.05392	-0.05732	0.057372	-0.05073	-0.03719	-0.03406	-0.08774	-0.05646
50.4	0.056233	-0.04627	-0.06455	-0.08397	-0.01453	-0.08282	-0.02432	-0.15749	0.097924	0.098442	-0.16343	-0.02185	-0.07438	-0.0174	0.245486	0.137639	0.133547	0.009516	0.327015	0.113217	0.006155	-0.03158	-0.03512	0.122898	0.087115	0.076979	0.112394									-0.10332	0.159584	-0.03676	-0.00496	-0.00517	-0.07905	-0.05497	-0.05456	0.060278	-0.05487	-0.04872	-0.03539	-0.09614	-0.05171
50.6	0.052382	-0.04014	-0.06169	-0.08293	-0.0197	-0.07959	-0.0284	-0.15845	0.104772	0.102412	-0.15653	-0.02063	-0.07705	-0.01137	0.236157	0.134124	0.126095	0.009646	0.325276	0.119357	0.007727	-0.03382	-0.04001	0.130195	0.092558	0.083837	0.102341									-0.10238	0.164224	-0.0478	-0.00487	-0.00544	-0.08568	-0.05068	-0.05802	0.05787	-0.05792	-0.04883	-0.04203	-0.09169	-0.05825
50.8	0.05145	-0.0376	-0.0648	-0.08047	-0.01635	-0.08135	-0.03293	-0.14973	0.099852	0.104397	-0.16448	-0.02301	-0.07715	-0.01396	0.243402	0.129362	0.133329	0.013164	0.318928	0.119844	0.014906	-0.02762	-0.03303	0.128636	0.089794	0.078286	0.079687									-0.1033	0.156258	-0.04899	-0.01006	-0.00674	-0.07859	-0.05568	-0.06726	0.06991	-0.05498	-0.04465	-0.03665	-0.10025	-0.05023
51	0.052172	-0.04324	-0.06415	-0.09743	-0.01493	-0.08115	-0.03243	-0.15306	0.098592	0.101411	-0.161	-0.02253	-0.07546	-0.00441	0.241218	0.138148	0.135596	0.012527	0.319232	0.118996	0.018665	-0.0262	-0.03612	0.119674	0.099201	0.077232	0.107523									-0.1114	0.148044	-0.0553	-0.00339	0.000654	-0.07356	-0.05187	-0.05923	0.070947	-0.06384	-0.05216	-0.03208	-0.09362	-0.04402
51.2	0.05145	-0.04004	-0.05843	-0.08293	-0.02298	-0.08624	-0.03	-0.15469	0.102857	0.109138	-0.15932	-0.02021	-0.07339	-0.01236	0.242145	0.134551	0.126529	0.010797	0.319502	0.128733	0.023511	-0.01474	-0.03832	0.123959	0.097862	0.073838	0.096147									-0.10798	0.161762	-0.0616	-0.00472	-0.01157	-0.07691	-0.05325	-0.06058	0.069017	-0.06114	-0.0453	-0.0422	-0.09518	-0.04711
51.4	0.04831	-0.05245	-0.06268	-0.09077	-0.02639	-0.08326	-0.03258	-0.14887	0.099757	0.110262	-0.16051	-0.01691	-0.0722	-0.01554	0.233758	0.133221	0.131987	0.015718	0.310149	0.124053	0.027498	-0.01617	-0.04207	0.108857	0.096342	0.078255	0.102753									-0.10159	0.156524	-0.05224	-0.01134	-0.00311	-0.07535	-0.05372	-0.05844	0.065675	-0.06178	-0.04403	-0.03645	-0.10099	-0.05746
51.6	0.05418	-0.04812	-0.06149	-0.0994	-0.02978	-0.09318	-0.03294	-0.14311	0.099927	0.11657	-0.15701	-0.01891	-0.07303	-0.00917	0.226182	0.120313	0.128354	0.017652	0.300323	0.121964	0.023932	-0.01896	-0.03424	0.120904	0.094662	0.0709	0.080237									-0.1001	0.159409	-0.05733	-0.00683	-0.00752	-0.08084	-0.06128	-0.05652	0.056334	-0.06228	-0.05554	-0.0395	-0.09369	-0.05124
51.8	0.054446	-0.04828	-0.0568	-0.10798	-0.02687	-0.0882	-0.03477	-0.14438	0.101402	0.115659	-0.16287	-0.02199	-0.06726	-0.01424	0.21758	0.128196	0.120694	0.018729	0.296829	0.124854	0.03821	-0.0133	-0.02879	0.122888	0.09091	0.058895	0.087642									-0.09717	0.151333	-0.05313	-0.00438	-0.00243	-0.07428	-0.05326	-0.05476	0.066485	-0.06061	-0.04853	-0.03832	-0.09455	-0.0466
52	0.05114	-0.04058	-0.05937	-0.11518	-0.03095	-0.08812	-0.03243	-0.145	0.108653	0.113584	-0.16791	-0.02248	-0.06685	-0.01446	0.208332	0.124353	0.124689	0.019929	0.28751	0.127241	0.025245	-0.02163	-0.03244	0.126239	0.092568	0.06313	0.085757									-0.10351	0.148227	-0.04647	-0.00902	-0.00901	-0.0827	-0.0558	-0.06256	0.054466	-0.06051	-0.04883	-0.02984	-0.09362	-0.05107
52.2	0.050796	-0.04166	-0.06626	-0.08303	-0.02994	-0.09309	-0.02947	-0.14195	0.114487	0.112657	-0.16664	-0.02358	-0.07372	-0.01039	0.214255	0.128048	0.134463	0.017701	0.270357	0.13002	0.027562	-0.0251	-0.02657	0.118105	0.094503	0.068621	0.072781									-0.10283	0.145728	-0.05113	-0.00752	-0.00058	-0.08273	-0.0545	-0.06126	0.071778	-0.0543	-0.05743	-0.0389	-0.08972	-0.05519
52.4	0.049741	-0.04469	-0.06218	-0.09674	-0.02821	-0.09609	-0.02894	-0.1482	0.109377	0.109204	-0.16481	-0.02386	-0.07116	-0.01943	0.212766	0.124435	0.129777	0.022059	0.255956	0.124979	0.028389	-0.03126	-0.03305	0.11715	0.094492	0.067375	0.087717									-0.0984	0.150699	-0.05443	-0.01279	-0.00301	-0.08611	-0.03991	-0.06517	0.06308	-0.05602	-0.04722	-0.03055	-0.09626	-0.03735
52.6	0.062913	-0.04303	-0.06855	-0.11032	-0.02833	-0.09975	-0.03014	-0.14502	0.11329	0.109885	-0.16263	-0.028	-0.07041	-0.01981	0.206711	0.130396	0.133346	0.022027	0.249119	0.135941	0.030285	-0.02192	-0.03011	0.126493	0.096352	0.062076	0.101042									-0.10362	0.161458	-0.05065	-0.00559	0.004916	-0.0819	-0.0296	-0.0654	0.068021	-0.05857	-0.05313	-0.02684	-0.09312	-0.05428
52.8	0.060638	-0.04718	-0.06788	-0.09881	-0.01766	-0.09027	-0.02513	-0.15478	0.104029	0.107104	-0.16998	-0.02626	-0.06876	-0.01579	0.200061	0.125568	0.124986	0.0229	0.238415	0.135533	0.023787	-0.02613	-0.03331	0.125136	0.093578	0.07709	0.09265									-0.10081	0.149955	-0.04945	-0.02074	0.007061	-0.08535	-0.05033	-0.06131	0.065986	-0.06254	-0.04391	-0.03503	-0.09508	-0.04911
53	0.050762	-0.0442	-0.06491	-0.11266	-0.01725	-0.09463	-0.02255	-0.14794	0.111715	0.109269	-0.17647	-0.02684	-0.07754	-0.01635	0.205851	0.129395	0.128603	0.025299	0.226192	0.140746	0.044838	-0.02874	-0.03392	0.117161	0.092866	0.070009	0.077514									-0.10571	0.154586	-0.04912	-0.01148	0.004336	-0.08145	-0.05628	-0.05667	0.063433	-0.06002	-0.04143	-0.02513	-0.09876	-0.05409
53.2	0.049575	-0.04848	-0.06958	-0.10209	-0.01686	-0.09633	-0.02496	-0.14957	0.112861	0.109171	-0.17267	-0.02538	-0.07352	-0.01755	0.199565	0.129986	0.123113	0.021692	0.221854	0.137354	0.033834	-0.02718	-0.03401	0.121445	0.08619	0.066351	0.091214									-0.09938	0.156157	-0.04593	-0.01536	-0.00044	-0.08817	-0.05563	-0.06527	0.064014	-0.06789	-0.04241	-0.02763	-0.10161	-0.05493
53.4	0.058397	-0.04878	-0.05841	-0.10054	-0.02126	-0.08988	-0.02513	-0.15261	0.107979	0.108662	-0.16128	-0.02455	-0.07581	-0.01913	0.198821	0.133927	0.128933	0.023773	0.213345	0.155492	0.050769	-0.02922	-0.03292	0.126811	0.089688	0.071062	0.091688									-0.10311	0.150194	-0.04306	-0.0092	-0.00247	-0.08341	-0.05723	-0.05168	0.065966	-0.06112	-0.04112	-0.0398	-0.09529	-0.04337
53.6	0.059296	-0.05032	-0.06668	-0.10123	-0.02035	-0.08764	-0.02631	-0.1493	0.105541	0.106595	-0.16707	-0.02361	-0.0792	-0.02676	0.196141	0.152732	0.127767	0.026148	0.224825	0.157895	0.03983	-0.02347	-0.03232	0.119706	0.080801	0.065541	0.088741									-0.10136	0.148531	-0.05222	-0.00851	-0.00307	-0.08499	-0.05917	-0.06245	0.073625	-0.06762	-0.04566	-0.02662	-0.09172	-0.05604
53.8	0.049409	-0.04641	-0.06722	-0.10704	-0.02118	-0.09086	-0.02553	-0.15125	0.11019	0.107662	-0.17697	-0.02722	-0.07589	-0.03081	0.198076	0.155524	0.130838	0.023185	0.209631	0.170537	0.052438	-0.02058	-0.03188	0.126992	0.087615	0.062927	0.077377									-0.10232	0.151379	-0.0571	-0.01167	0.000435	-0.08354	-0.05357	-0.0506	0.062291	-0.08178	-0.05189	-0.03198	-0.09789	-0.06573
54	0.052904	-0.04612	-0.06598	-0.10571	-0.02258	-0.09477	-0.02934	-0.14928	0.107109	0.119613	-0.16585	-0.03073	-0.07447	-0.02536	0.207538	0.166346	0.132389	0.036488	0.20671	0.172547	0.043558	-0.02002	-0.03646	0.120767	0.087232	0.072552	0.083971									-0.1051	0.151204	-0.04675	-0.00995	0.001433	-0.09477	-0.05491	-0.04679	0.070885	-0.07192	-0.05588	-0.03369	-0.10344	-0.06158
54.2	0.044992	-0.04437	-0.06441	-0.09346	-0.02036	-0.09355	-0.02288	-0.15296	0.105862	0.109999	-0.16167	-0.02987	-0.07186	-0.02472	0.200342	0.181866	0.126553	0.034382	0.2216	0.168762	0.043315	-0.02222	-0.03769	0.12679	0.088072	0.074416	0.096359									-0.10574	0.157756	-0.04805	-0.01632	0.001023	-0.09237	-0.0543	-0.04802	0.067232	-0.07429	-0.05458	-0.02423	-0.10777	-0.0626
54.4	0.044637	-0.05029	-0.05398	-0.09612	-0.01685	-0.09283	-0.01713	-0.15318	0.105944	0.113551	-0.16185	-0.02658	-0.07411	-0.02669	0.194222	0.177087	0.139302	0.034138	0.219135	0.159748	0.061481	-0.02094	-0.04203	0.128964	0.091367	0.075277	0.095273									-0.10663	0.157673	-0.04358	-0.01237	0.003844	-0.08636	-0.0701	-0.05319	0.066796	-0.06625	-0.05405	-0.03454	-0.10568	-0.0576
54.6	0.045003	-0.04857	-0.0583	-0.09763	-0.0146	-0.09193	-0.0247	-0.15664	0.101698	0.116381	-0.16976	-0.02865	-0.07773	-0.02787	0.196835	0.187302	0.140403	0.034946	0.223255	0.175955	0.046426	-0.02735	-0.03797	0.128657	0.087487	0.076766	0.09004									-0.10973	0.162956	-0.04258	-0.01244	0.00409	-0.08576	-0.05771	-0.04797	0.077361	-0.06948	-0.04909	-0.02467	-0.11083	-0.06878
54.8	0.0391	-0.05352	-0.05983	-0.09758	-0.01731	-0.09713	-0.01923	-0.14973	0.103625	0.116521	-0.16734	-0.02908	-0.07578	-0.03463	0.189358	0.191375	0.126586	0.037753	0.231004	0.181718	0.055096	-0.04053	-0.04093	0.128233	0.08905	0.074507	0.068997									-0.10675	0.160163	-0.0407	-0.00604	0.005026	-0.09161	-0.05463	-0.05399	0.075431	-0.07061	-0.05017	-0.0183	-0.11232	-0.05327
55	0.04052	-0.0581	-0.06293	-0.11229	-0.01538	-0.0955	-0.02484	-0.15589	0.102271	0.111615	-0.16834	-0.0311	-0.07628	-0.03372	0.196521	0.206846	0.134318	0.035484	0.242838	0.172453	0.048176	-0.01972	-0.04203	0.130301	0.087562	0.073534	0.079488									-0.11417	0.173826	-0.04415	-0.01275	0.005599	-0.08618	-0.05552	-0.05439	0.07512	-0.06536	-0.04691	-0.02302	-0.11729	-0.06143
55.2	0.034284	-0.05297	-0.06482	-0.09514	-0.01737	-0.09477	-0.02364	-0.1544	0.100167	0.114306	-0.17158	-0.03242	-0.07686	-0.03057	0.192319	0.205482	0.131955	0.030792	0.245607	0.179347	0.060671	-0.02435	-0.04398	0.125603	0.085691	0.07938	0.093324									-0.10657	0.186662	-0.04307	-0.00487	-0.00031	-0.08903	-0.06215	-0.05173	0.066671	-0.06029	-0.04201	-0.01997	-0.11111	-0.06198
55.4	0.042629	-0.05021	-0.06459	-0.0995	-0.0109	-0.09278	-0.03124	-0.15729	0.100595	0.114814	-0.17142	-0.02564	-0.07762	-0.03441	0.188052	0.214778	0.13546	0.033991	0.255298	0.175688	0.065322	-0.01958	-0.04186	0.110872	0.088486	0.071265	0.095472									-0.10921	0.196245	-0.04407	-0.01493	0.003181	-0.08829	-0.06303	-0.04994	0.075805	-0.07294	-0.04365	-0.02275	-0.11788	-0.06572
55.6	0.037813	-0.05961	-0.06084	-0.10796	-0.01236	-0.09562	-0.02069	-0.15527	0.101137	0.113896	-0.17798	-0.03003	-0.07538	-0.03392	0.19935	0.213201	0.128643	0.034839	0.247734	0.173097	0.063604	-0.01646	-0.04135	0.121467	0.087041	0.059442	0.093062									-0.10966	0.212141	-0.04602	-0.00528	0.000825	-0.08943	-0.06478	-0.05482	0.066028	-0.0677	-0.04382	-0.02473	-0.12099	-0.06424
55.8	0.02969	-0.05382	-0.06371	-0.11059	-0.01526	-0.09983	-0.02278	-0.15333	0.098573	0.12136	-0.17631	-0.03376	-0.07802	-0.04148	0.211327	0.225305	0.129761	0.035966	0.25366	0.173678	0.064868	-0.01873	-0.04452	0.113343	0.087338	0.067425	0.086556									-0.10622	0.228891	-0.03719	-0.01844	-0.00102	-0.1004	-0.05991	-0.05146	0.06171	-0.07055	-0.0426	-0.02409	-0.11773	-0.07034
56	0.033829	-0.05355	-0.059	-0.1069	-0.0135	-0.09692	-0.02747	-0.15304	0.096399	0.118801	-0.17481	-0.02858	-0.07487	-0.03627	0.196637	0.225174	0.124889	0.034187	0.257037	0.173694	0.069908	-0.01721	-0.04169	0.113163	0.085467	0.065794	0.084982									-0.10925	0.236591	-0.04486	-0.00519	-0.00058	-0.09001	-0.06492	-0.05151	0.067709	-0.06888	-0.05216	-0.0311	-0.12385	-0.06447
56.2	0.03688	-0.04736	-0.06142	-0.10584	-0.01652	-0.0979	-0.02941	-0.15327	0.095643	0.123271	-0.17238	-0.03641	-0.06983	-0.03772	0.193411	0.224615	0.136617	0.033721	0.264347	0.168056	0.075985	-0.00891	-0.04534	0.110565	0.085053	0.067587	0.085632									-0.10822	0.241451	-0.04548	-0.01011	0.00256	-0.09037	-0.05842	-0.05035	0.067315	-0.07603	-0.04263	-0.02409	-0.11892	-0.06855
56.4	0.043494	-0.04995	-0.06157	-0.10004	-0.01099	-0.10002	-0.02983	-0.14853	0.099348	0.125667	-0.17493	-0.03172	-0.08026	-0.04124	0.20504	0.221643	0.13505	0.031273	0.264853	0.181436	0.077152	-0.01147	-0.04158	0.08893	0.08585	0.063869	0.09516									-0.10312	0.237289	-0.03725	-0.00936	0.000797	-0.08982	-0.06568	-0.0489	0.061606	-0.07141	-0.04374	-0.02019	-0.12067	-0.06101
56.6	0.035837	-0.05019	-0.06143	-0.08059	-0.00782	-0.10167	-0.02961	-0.155	0.097615	0.131056	-0.17134	-0.03257	-0.08293	-0.02697	0.194801	0.228278	0.134262	0.029567	0.268567	0.171809	0.064965	-0.00834	-0.03105	0.113714	0.083097	0.061367	0.085682									-0.09797	0.237289	-0.04515	-0.01507	0.001644	-0.09947	-0.05616	-0.05232	0.059406	-0.06954	-0.03286	-0.02579	-0.12978	-0.05632
56.8	0.042495	-0.05738	-0.06045	-0.0974	-0.01193	-0.09765	-0.02898	-0.14362	0.099619	0.124469	-0.17662	-0.03093	-0.07309	-0.02471	0.200905	0.22675	0.13853	0.031412	0.270762	0.169422	0.078951	-0.00567	-0.03105	0.113873	0.07927	0.062492	0.101229									-0.10433	0.218132	-0.04421	-0.00811	0.002628	-0.08975	-0.05738	-0.04569	0.058825	-0.073	-0.03482	-0.03159	-0.1315	-0.05714
57	0.037269	-0.05835	-0.06396	-0.0763	-0.01312	-0.09066	-0.02825	-0.15612	0.094459	0.119728	-0.1731	-0.02568	-0.0763	-0.02973	0.201318	0.223088	0.137541	0.033199	0.270661	0.160973	0.08015	-0.00404	-0.03254	0.110055	0.079196	0.068823	0.099906									-0.10173	0.21362	-0.04349	-0.01973	0.001214	-0.09407	-0.06077	-0.04415	0.053802	-0.07456	-0.04494	-0.03785	-0.13572	-0.07047
57.2	0.037691	-0.06021	-0.06356	-0.09893	-0.01922	-0.09277	-0.02967	-0.15196	0.099852	0.123911	-0.18684	-0.02825	-0.0819	-0.03092	0.195843	0.222907	0.133217	0.026123	0.273463	0.157942	0.082338	-0.002	-0.03606	0.09856	0.074444	0.06702	0.091564									-0.10347	0.222165	-0.04912	-0.01866	-0.00088	-0.09546	-0.06119	-0.04747	0.052639	-0.07075	-0.03666	-0.02877	-0.13585	-0.06208
57.4	0.042606	-0.05801	-0.06281	-0.09346	-0.01989	-0.09214	-0.0249	-0.15383	0.096928	0.13213	-0.17763	-0.0236	-0.07577	-0.03131	0.200127	0.224106	0.133193	0.027486	0.272045	0.161319	0.090571	-0.00771	-0.03363	0.104435	0.072244	0.065703	0.08773									-0.1003	0.211204	-0.04211	-0.01715	0.001077	-0.0949	-0.05529	-0.0459	0.06169	-0.06547	-0.04148	-0.02462	-0.14635	-0.05379
57.6	0.051772	-0.06297	-0.06253	-0.07904	-0.01787	-0.09072	-0.02379	-0.15893	0.095372	0.129276	-0.17376	-0.02291	-0.08169	-0.03445	0.197117	0.2245	0.133233	0.028384	0.27343	0.157141	0.080474	-0.00626	-0.03501	0.088485	0.068428	0.061337	0.088504									-0.09435	0.2091	-0.04568	-0.01038	-0.00097	-0.09333	-0.05079	-0.0406	0.054819	-0.06531	-0.04179	-0.03283	-0.13548	-0.05099
57.8	0.042995	-0.06181	-0.06552	-0.09292	-0.01721	-0.09219	-0.02529	-0.16097	0.093703	0.134206	-0.1755	-0.02921	-0.08009	-0.03375	0.198324	0.227489	0.136103	0.031183	0.280047	0.162339	0.084801	-0.00346	-0.03912	0.082588	0.062114	0.063201	0.07945									-0.0982	0.203991	-0.04109	-0.01584	-0.00093	-0.09456	-0.05214	-0.04454	0.055981	-0.06955	-0.04028	-0.02862	-0.14059	-0.06407
58	0.045969	-0.06366	-0.06107	-0.09415	-0.01145	-0.09445	-0.02323	-0.15646	0.094018	0.134657	-0.17675	-0.03017	-0.07499	-0.03519	0.203452	0.223958	0.145949	0.030408	0.280318	0.16201	0.079486	-0.00447	-0.0388	0.090372	0.06289	0.054367	0.081161									-0.09459	0.202732	-0.04219	-0.01562	-0.00144	-0.09713	-0.05021	-0.04563	0.041575	-0.06485	-0.03989	-0.03698	-0.13926	-0.06366
58.2	0.041253	-0.07084	-0.06175	-0.0979	-0.01443	-0.09224	-0.02927	-0.15928	0.09289	0.133935	-0.18302	-0.02532	-0.0786	-0.03367	0.187754	0.231776	0.142581	0.030041	0.279777	0.164255	0.081674	-0.00605	-0.04089	0.083712	0.062316	0.051793	0.096122									-0.0973	0.205378	-0.04416	-0.01518	-0.00588	-0.08888	-0.04717	-0.04074	0.042011	-0.06746	-0.04084	-0.02168	-0.13964	-0.05587
58.4	0.046002	-0.06597	-0.06065	-0.09351	-0.00408	-0.08719	-0.01831	-0.16159	0.09444	0.133279	-0.18012	-0.02644	-0.0763	-0.04151	0.198225	0.220427	0.13976	0.029682	0.278545	0.156042	0.088901	-0.0073	-0.03974	0.082535	0.064112	0.057132	0.086693									-0.09367	0.190751	-0.05099	-0.01751	0.001918	-0.0981	-0.04467	-0.04215	0.049256	-0.06975	-0.03208	-0.03187	-0.13718	-0.05552
58.6	0.043794	-0.0646	-0.06208	-0.09191	-0.0125	-0.09444	-0.02914	-0.15282	0.090925	0.143655	-0.18935	-0.02312	-0.07763	-0.04265	0.199052	0.224878	0.150989	0.031991	0.286142	0.165041	0.094784	-0.00902	-0.04403	0.080446	0.064378	0.056048	0.074467									-0.09554	0.208337	-0.04782	-0.015	0.001419	-0.12153	-0.04215	-0.04855	0.044585	-0.06648	-0.05283	-0.0347	-0.14688	-0.06834
58.8	0.035105	-0.07503	-0.0589	-0.07657	-0.01392	-0.08759	-0.02553	-0.15342	0.090005	0.146231	-0.19141	-0.0253	-0.07717	-0.04261	0.193974	0.222415	0.143988	0.029412	0.284251	0.159576	0.091997	-0.01412	-0.04616	0.081655	0.070362	0.051895	0.084058									-0.09255	0.216487	-0.04588	-0.01672	-0.00965	-0.12826	-0.03911	-0.05084	0.0543	-0.07019	-0.04163	-0.03986	-0.14194	-0.0633
59	0.036425	-0.06426	-0.07055	-0.11318	-0.01555	-0.09174	-0.0261	-0.1532	0.09427	0.14651	-0.1831	-0.02901	-0.07743	-0.04423	0.190086	0.235389	0.146898	0.034619	0.284217	0.148912	0.092386	-0.01348	-0.04225	0.087106	0.079951	0.061782	0.082572									-0.09921	0.220769	-0.0395	-0.01579	0.002662	-0.12081	-0.03214	-0.04558	0.05513	-0.06969	-0.03546	-0.03687	-0.14211	-0.05258
59.2	0.036692	-0.07217	-0.05949	-0.10342	-0.01381	-0.08808	-0.02719	-0.15165	0.096141	0.147322	-0.18414	-0.02936	-0.07876	-0.0504	0.191707	0.232055	0.151311	0.035868	0.283964	0.160675	0.088999	-0.01847	-0.04717	0.071358	0.07639	0.062725	0.090003									-0.0963	0.212141	-0.04509	-0.01135	-0.0041	-0.11267	-0.03363	-0.04779	0.044212	-0.06754	-0.04269	-0.03684	-0.1462	-0.06211
59.4	0.043694	-0.07715	-0.06348	-0.10584	-0.00919	-0.08637	-0.0358	-0.15987	0.093205	0.146173	-0.18429	-0.03376	-0.07877	-0.04941	0.180508	0.225584	0.150491	0.038594	0.28702	0.149415	0.075386	-0.0212	-0.0507	0.07648	0.070575	0.059402	0.084158									-0.1015	0.207602	-0.047	-0.01113	-0.00109	-0.1088	-0.03687	-0.05368	0.066568	-0.06943	-0.03433	-0.02267	-0.1425	-0.05998
59.6	0.037813	-0.07314	-0.06228	-0.10773	-0.01384	-0.09118	-0.0274	-0.15606	0.09364	0.14897	-0.19024	-0.03306	-0.08625	-0.04636	0.185322	0.226241	0.144647	0.03843	0.298331	0.147138	0.088756	-0.01838	-0.05104	0.067264	0.073796	0.066898	0.080299									-0.09602	0.21555	-0.04188	-0.00351	-0.00866	-0.11202	-0.03597	-0.05362	0.060818	-0.06556	-0.03461	-0.02511	-0.14473	-0.06975
59.8	0.04295	-0.06496	-0.06825	-0.11747	-0.01061	-0.09412	-0.02992	-0.15632	0.090137	0.139767	-0.18712	-0.03626	-0.08413	-0.05243	0.188415	0.22634	0.152179	0.038855	0.291004	0.156482	0.084186	-0.01554	-0.05437	0.073744	0.076039	0.063211	0.088054									-0.10375	0.218545	-0.05527	-0.01447	-0.00265	-0.10865	-0.04071	-0.04766	0.055524	-0.06969	-0.03449	-0.03803	-0.14361	-0.05945
60	0.04082	-0.06464	-0.06736	-0.10645	-0.00927	-0.09079	-0.02786	-0.15619	0.095933	0.152785	-0.18079	-0.03223	-0.08265	-0.05578	0.176439	0.227522	0.148698	0.037557	0.302096	0.154189	0.081317	-0.01746	-0.05216	0.069852	0.073658	0.074071	0.095347									-0.10311	0.222303	-0.05583	-0.01909	-0.00269	-0.11306	-0.0394	-0.05272	0.062956	-0.06343	-0.03505	-0.02827	-0.14302	-0.06477
60.2	0.044914	-0.06514	-0.0664	-0.11217	-0.01174	-0.09102	-0.01685	-0.15754	0.097319	0.142179	-0.17543	-0.03455	-0.08654	-0.04996	0.172154	0.224467	0.152902	0.036855	0.297352	0.147028	0.095773	-0.02144	-0.05432	0.070573	0.078112	0.073818	0.083571									-0.09612	0.21939	-0.06515	-0.00625	-0.00771	-0.10488	-0.03621	-0.05576	0.066671	-0.06618	-0.03784	-0.02712	-0.14848	-0.06104
60.4	0.044282	-0.06596	-0.05865	-0.10773	-0.0102	-0.0868	-0.01821	-0.16389	0.093577	0.14961	-0.17419	-0.02942	-0.08354	-0.04549	0.167953	0.227571	0.147951	0.037883	0.293418	0.152524	0.09305	-0.0115	-0.05377	0.06825	0.074859	0.067618	0.087705									-0.10057	0.223497	-0.06809	-0.01816	-0.0076	-0.10383	-0.03924	-0.04149	0.06198	-0.06974	-0.03862	-0.03535	-0.14532	-0.0712
60.6	0.053892	-0.06703	-0.06549	-0.10278	-0.00688	-0.08607	-0.01317	-0.16432	0.095026	0.143524	-0.18158	-0.02835	-0.0884	-0.05195	0.175066	0.227177	0.144744	0.036847	0.299581	0.149195	0.097782	-0.0133	-0.05887	0.047751	0.076708	0.070576	0.076128									-0.10299	0.186634	-0.06694	-0.01191	-0.00706	-0.10839	-0.04445	-0.04585	0.067751	-0.0652	-0.03729	-0.0339	-0.14921	-0.06509
60.8	0.044715	-0.07215	-0.061	-0.10549	-0.0074	-0.09175	-0.0157	-0.15745	0.09565	0.144902	-0.17791	-0.02948	-0.08167	-0.05188	0.174834	0.221791	0.139752	0.034211	0.289181	0.145238	0.103017	-0.00694	-0.06218	0.066288	0.073477	0.076543	0.071333									-0.10387	0.19223	-0.06975	-0.02633	-0.00414	-0.10958	-0.03595	-0.04702	0.069577	-0.07019	-0.04294	-0.03288	-0.14772	-0.06027
61	0.044016	-0.07469	-0.06622	-0.09711	-0.00862	-0.09008	-0.0196	-0.16419	0.096217	0.143163	-0.17673	-0.03621	-0.07624	-0.05753	0.172667	0.229362	0.145073	0.037737	0.297926	0.146714	0.102369	-0.0164	-0.05968	0.079078	0.076538	0.064913	0.077152									-0.10026	0.220888	-0.07007	-0.01865	-0.0036	-0.10843	-0.04225	-0.04739	0.063703	-0.0649	-0.04252	-0.03704	-0.14807	-0.06814
61.2	0.041541	-0.06923	-0.07108	-0.0998	-0.01011	-0.08768	-0.01256	-0.16138	0.094282	0.145361	-0.17155	-0.03654	-0.08231	-0.05667	0.164181	0.230643	0.144615	0.035313	0.299665	0.147248	0.096778	-0.01164	-0.05782	0.072068	0.075029	0.075641	0.081735									-0.09618	0.216395	-0.06759	-0.01444	-0.01079	-0.11251	-0.04588	-0.04769	0.06829	-0.06399	-0.03042	-0.03118	-0.14644	-0.04819
61.4	0.047178	-0.07595	-0.06713	-0.10667	-0.00613	-0.08538	-0.01175	-0.15846	0.096569	0.137946	-0.16832	-0.0332	-0.08042	-0.05367	0.153842	0.229739	0.149197	0.033248	0.298686	0.147295	0.111249	-0.01482	-0.05273	0.068059	0.070639	0.074112	0.071845									-0.0975	0.222046	-0.06723	-0.0179	-0.00929	-0.10698	-0.03474	-0.05327	0.071819	-0.0625	-0.03593	-0.03763	-0.15849	-0.05462
61.6	0.040143	-0.07562	-0.07491	-0.10662	-0.0192	-0.08383	-0.0177	-0.16522	0.093067	0.14386	-0.17362	-0.03087	-0.08622	-0.05966	0.150649	0.227785	0.138964	0.036814	0.297909	0.148457	0.102255	-0.01293	-0.0557	0.070477	0.071287	0.069127	0.073144									-0.0932	0.216634	-0.06757	-0.0162	-0.00092	-0.11362	-0.03952	-0.05212	0.080185	-0.06777	-0.03223	-0.04214	-0.15151	-0.06652
61.8	0.038867	-0.07366	-0.0626	-0.09748	-0.01461	-0.08567	-0.02264	-0.16289	0.093634	0.142203	-0.17394	-0.03339	-0.0792	-0.04943	0.147374	0.224336	0.144711	0.035378	0.299682	0.139726	0.102352	-0.03378	-0.05522	0.069141	0.08096	0.066392	0.067749									-0.091	0.21645	-0.06907	-0.02056	-0.00194	-0.10486	-0.04405	-0.051	0.077195	-0.08955	-0.04771	-0.0458	-0.15176	-0.05384
62	0.038245	-0.07574	-0.06579	-0.10524	-0.01032	-0.08444	-0.02413	-0.16653	0.091019	0.139185	-0.17125	-0.03567	-0.08699	-0.05431	0.134091	0.222365	0.144173	0.031657	0.299277	0.140291	0.110698	-0.02724	-0.05844	0.063223	0.079164	0.077617	0.088017									-0.08859	0.22426	-0.06379	-0.02515	0.000408	-0.10807	-0.04457	-0.04646	0.065737	-0.07288	-0.034	-0.03714	-0.1491	-0.05311
62.2	0.033174	-0.07789	-0.05952	-0.10335	-0.01152	-0.08185	-0.03305	-0.15951	0.090679	0.137011	-0.174	-0.03514	-0.07903	-0.04868	0.14524	0.223219	0.146231	0.030122	0.299445	0.14417	0.09856	-0.02538	-0.05634	0.073553	0.076847	0.07088	0.073231									-0.08768	0.226906	-0.06396	-0.02292	-4.3e-05	-0.10958	-0.04298	-0.04911	0.059987	-0.0713	-0.03898	-0.04363	-0.14647	-0.04867
62.4	0.041363	-0.07524	-0.06172	-0.11649	-0.01485	-0.08451	-0.0297	-0.16577	0.091775	0.139431	-0.17697	-0.03529	-0.08163	-0.0483	0.136175	0.216831	0.147838	0.032146	0.299175	0.139459	0.101639	-0.02872	-0.05788	0.071962	0.074051	0.062147	0.080262									-0.09142	0.234845	-0.06455	-0.01846	-0.00528	-0.11034	-0.04707	-0.05476	0.063807	-0.07167	-0.03546	-0.04318	-0.1543	-0.06063
62.6	0.038956	-0.08385	-0.06664	-0.11688	-0.01707	-0.08386	-0.02946	-0.1521	0.090414	0.141358	-0.17972	-0.03817	-0.077	-0.04913	0.135877	0.220937	0.147075	0.028947	0.302771	0.148802	0.102385	-0.02847	-0.06107	0.075419	0.075433	0.067213	0.089341									-0.09627	0.246606	-0.06768	-0.01356	-0.00033	-0.11428	-0.04146	-0.05247	0.070532	-0.07255	-0.04343	-0.04528	-0.15458	-0.05505
62.8	0.040198	-0.08547	-0.06516	-0.10576	-0.01669	-0.08764	-0.03073	-0.1643	0.09025	0.142408	-0.17387	-0.02775	-0.05904	-0.05084	0.128086	0.218227	0.136641	0.02849	0.302957	0.14775	0.095303	-0.02802	-0.06315	0.063817	0.077931	0.064589	0.094748									-0.09039	0.258927	-0.0696	-0.02314	-0.00338	-0.11129	-0.04008	-0.05841	0.058991	-0.06738	-0.03482	-0.03943	-0.15675	-0.04493
63	0.035671	-0.08384	-0.06506	-0.10759	-0.02215	-0.08593	-0.03129	-0.16552	0.093967	0.138241	-0.1831	-0.03005	-0.06295	-0.05059	0.123768	0.214417	0.144197	0.026638	0.301336	0.14417	0.093358	-0.02583	-0.06273	0.06456	0.07707	0.067972	0.062241									-0.09368	0.268897	-0.07524	-0.02215	0.001644	-0.10521	-0.04766	-0.05646	0.069204	-0.06743	-0.0389	-0.03849	-0.15229	-0.04354
63.2	0.043616	-0.08213	-0.06333	-0.11575	-0.02002	-0.08082	-0.02882	-0.16147	0.088234	0.143097	-0.18602	-0.038	-0.06088	-0.05936	0.121386	0.221166	0.14099	0.028253	0.292102	0.15411	0.09211	-0.03042	-0.06586	0.064348	0.071479	0.065703	0.089903									-0.09643	0.278553	-0.07969	-0.02275	0.003092	-0.11357	-0.0515	-0.05333	0.063163	-0.06476	-0.04524	-0.03858	-0.15943	-0.0631
63.4	0.038489	-0.08541	-0.0655	-0.12016	-0.02255	-0.08556	-0.02828	-0.16583	0.089507	0.140448	-0.18875	-0.0368	-0.05741	-0.055	0.118144	0.222168	0.141392	0.028253	0.297926	0.144295	0.089858	-0.02594	-0.06747	0.060381	0.072839	0.075753	0.077315									-0.09551	0.279702	-0.08011	-0.02033	0.004179	-0.10867	-0.04666	-0.05705	0.058472	-0.06333	-0.039	-0.03987	-0.15587	-0.07147
63.6	0.033962	-0.07508	-0.06968	-0.1153	-0.02529	-0.08725	-0.02974	-0.16769	0.090427	0.140973	-0.18243	-0.0332	-0.05072	-0.0588	0.114703	0.21665	0.148264	0.027119	0.294296	0.141265	0.08848	-0.03242	-0.0666	0.059671	0.068662	0.077809	0.100368									-0.09314	0.274612	-0.08643	-0.02402	0.002703	-0.11329	-0.04825	-0.04704	0.060838	-0.06146	-0.05627	-0.03208	-0.16018	-0.06509
63.8	0.044537	-0.06649	-0.06442	-0.11313	-0.02159	-0.08416	-0.01964	-0.16412	0.090238	0.13464	-0.1884	-0.03635	-0.052	-0.05639	0.117532	0.228425	0.146424	0.031648	0.278781	0.136946	0.093569	-0.03269	-0.06681	0.064581	0.070586	0.073595	0.089228									-0.09404	0.265809	-0.07603	-0.01471	0.006897	-0.11053	-0.05321	-0.05535	0.057579	-0.06857	-0.04043	-0.0355	-0.16481	-0.05949
64	0.047855	-0.0804	-0.07109	-0.12356	-0.02437	-0.08636	-0.01716	-0.16804	0.087289	0.134427	-0.18151	-0.03789	-0.05158	-0.05375	0.113231	0.224073	0.143739	0.031959	0.288455	0.142081	0.089955	-0.0303	-0.07029	0.060445	0.06357	0.077495	0.085532									-0.09529	0.273243	-0.07475	-0.01955	0.000251	-0.11127	-0.04936	-0.05597	0.047367	-0.06422	-0.04188	-0.0353	-0.16438	-0.04031
64.2	0.038767	-0.06931	-0.06637	-0.11422	-0.02349	-0.08711	-0.01778	-0.16556	0.085834	0.136535	-0.18372	-0.03755	-0.05443	-0.0612	0.113909	0.220838	0.147243	0.029143	0.302501	0.15108	0.089922	-0.02476	-0.07099	0.068218	0.0656	0.068712	0.075516									-0.0948	0.257696	-0.07016	-0.01879	-0.00473	-0.11981	-0.04639	-0.05832	0.045042	-0.06691	-0.04451	-0.03484	-0.1579	-0.05534
64.4	0.033374	-0.06446	-0.06402	-0.119	-0.02014	-0.08172	-0.01973	-0.16529	0.084927	0.132951	-0.18089	-0.03759	-0.04812	-0.05766	0.120824	0.231759	0.148939	0.028498	0.300475	0.145426	0.078757	-0.02427	-0.07159	0.071707	0.070671	0.066716	0.084807									-0.0921	0.265828	-0.06997	-0.02496	-0.01034	-0.1072	-0.05112	-0.04915	0.05376	-0.06961	-0.04285	-0.03079	-0.16432	-0.04619
64.6	0.036292	-0.07463	-0.071	-0.11774	-0.01975	-0.08079	-0.02344	-0.16491	0.08315	0.135805	-0.18717	-0.03542	-0.04522	-0.06274	0.107854	0.223121	0.157452	0.02516	0.301016	0.146478	0.076066	-0.0263	-0.06748	0.076045	0.068768	0.07086	0.078488									-0.0903	0.25527	-0.06336	-0.01481	-0.01131	-0.11465	-0.04881	-0.05977	0.066443	-0.06818	-0.04606	-0.0353	-0.16753	-0.06113
64.8	0.040243	-0.07428	-0.06502	-0.11094	-0.02031	-0.08037	-0.0266	-0.17089	0.082419	0.137872	-0.18909	-0.04365	-0.04988	-0.06221	0.120377	0.222661	0.143956	0.028686	0.306553	0.146667	0.089355	-0.01394	-0.07086	0.069926	0.063761	0.071508	0.07649									-0.09182	0.24486	-0.06494	-0.01824	-0.01257	-0.11236	-0.05004	-0.05847	0.045519	-0.06568	-0.04497	-0.02747	-0.17083	-0.05817
65	0.036548	-0.07095	-0.07287	-0.11602	-0.02571	-0.07506	-0.03218	-0.16591	0.081701	0.133525	-0.18408	-0.03936	-0.04571	-0.06742	0.125588	0.230101	0.150909	0.023904	0.297707	0.144908	0.091138	-0.02184	-0.07111	0.070202	0.064442	0.066432	0.090127									-0.10212	0.251715	-0.06119	-0.02312	-0.0133	-0.11243	-0.05381	-0.06278	0.055296	-0.0735	-0.04148	-0.02454	-0.16879	-0.04216
65.2	0.045503	-0.07106	-0.06572	-0.11567	-0.02993	-0.07904	-0.02711	-0.17295	0.089028	0.133115	-0.19587	-0.03965	-0.04826	-0.06788	0.124049	0.228327	0.153706	0.023055	0.303328	0.147263	0.083602	-0.01714	-0.07243	0.077413	0.062496	0.063798	0.070334									-0.10453	0.244336	-0.06186	-0.0198	-0.02025	-0.11645	-0.05111	-0.05718	0.041492	-0.07091	-0.04361	-0.01352	-0.17046	-0.05151
65.4	0.038079	-0.08506	-0.07192	-0.13276	-0.03043	-0.07675	-0.02841	-0.16906	0.088568	0.136954	-0.19309	-0.03985	-0.04316	-0.06645	0.128615	0.225272	0.151753	0.029094	0.294279	0.149745	0.086228	-0.01559	-0.06911	0.076225	0.066557	0.066615	0.090102									-0.09764	0.231813	-0.07841	-0.02709	-0.0123	-0.11257	-0.04906	-0.0657	0.043589	-0.07593	-0.04621	-0.02564	-0.17704	-0.05242
65.6	0.038811	-0.07112	-0.06779	-0.12701	-0.0257	-0.07446	-0.02818	-0.17116	0.086559	0.132098	-0.18868	-0.03726	-0.04542	-0.06382	0.130914	0.231168	0.15824	0.026303	0.295512	0.143102	0.090879	-0.01443	-0.06704	0.081857	0.063102	0.07089	0.088804									-0.09388	0.201868	-0.09514	-0.02299	-0.01515	-0.12036	-0.0591	-0.05917	0.038815	-0.0716	-0.04825	-0.00983	-0.17159	-0.05705
65.8	0.041363	-0.06642	-0.06488	-0.13838	-0.02847	-0.07226	-0.03412	-0.17443	0.085752	0.148675	-0.18873	-0.0406	-0.04649	-0.07279	0.126977	0.228228	0.169879	0.025495	0.292456	0.146698	0.080134	-0.01318	-0.06246	0.067709	0.065451	0.076796	0.089391									-0.09429	0.228101	-0.09277	-0.01735	-0.01579	-0.11471	-0.0516	-0.06203	0.054487	-0.07419	-0.05539	-0.01402	-0.17759	-0.06281
66	0.040465	-0.07539	-0.07033	-0.14124	-0.02834	-0.07568	-0.02857	-0.17233	0.082634	0.148634	-0.18484	-0.04382	-0.04676	-0.07478	0.130071	0.237113	0.176357	0.024263	0.30446	0.144845	0.07618	-0.01035	-0.05932	0.069406	0.069459	0.077202	0.087692									-0.09179	0.239742	-0.0965	-0.02412	-0.01633	-0.11905	-0.04433	-0.06235	0.050086	-0.07574	-0.04347	-0.00204	-0.18334	-0.06045
66.2	0.034428	-0.08058	-0.06233	-0.15031	-0.03814	-0.07454	-0.03092	-0.17185	0.084246	0.152137	-0.18254	-0.04684	-0.05192	-0.07662	0.128152	0.231332	0.176639	0.024679	0.295546	0.148865	0.079599	-0.01441	-0.0604	0.070753	0.074838	0.076918	0.072731									-0.09002	0.225078	-0.09409	-0.02393	-0.02024	-0.11234	-0.054	-0.05628	0.050128	-0.06746	-0.05518	-0.01071	-0.18587	-0.06744
66.4	0.039821	-0.07611	-0.06199	-0.1436	-0.03193	-0.08213	-0.02946	-0.16923	0.079414	0.145328	-0.19452	-0.03773	-0.04936	-0.06863	0.126597	0.235668	0.184637	0.017946	0.295596	0.153325	0.076115	-0.01224	-0.06017	0.078134	0.070107	0.071944	0.081773									-0.09384	0.226576	-0.10129	-0.02623	-0.0188	-0.1122	-0.05368	-0.05829	0.055545	-0.06991	-0.05602	-0.01196	-0.18735	-0.08088
66.6	0.036437	-0.08186	-0.07244	-0.13522	-0.03438	-0.07612	-0.0403	-0.16753	0.083169	0.152777	-0.18321	-0.04666	-0.0485	-0.07055	0.11816	0.239724	0.189186	0.023577	0.29617	0.152242	0.075823	-0.00917	-0.05974	0.069173	0.072042	0.08015	0.089978									-0.09554	0.230637	-0.09041	-0.02236	-0.00983	-0.11737	-0.05858	-0.06246	0.05019	-0.07219	-0.05556	-0.01272	-0.19481	-0.06804
66.8	0.034916	-0.07756	-0.06719	-0.1423	-0.03442	-0.07227	-0.03665	-0.16729	0.084776	0.149495	-0.18022	-0.04804	-0.05224	-0.07517	0.132122	0.251697	0.190898	0.019717	0.291612	0.156984	0.078627	-0.00581	-0.05724	0.07105	0.073828	0.067699	0.083734									-0.09637	0.227678	-0.09328	-0.03067	-0.01882	-0.11334	-0.05134	-0.05578	0.053656	-0.07246	-0.05948	-0.01555	-0.19411	-0.06809
67	0.033285	-0.076	-0.07009	-0.13645	-0.03454	-0.07977	-0.03194	-0.17115	0.078079	0.151054	-0.17795	-0.04328	-0.04815	-0.07149	0.128979	0.254834	0.194765	0.016363	0.2881	0.158398	0.074446	-0.00974	-0.05758	0.068833	0.073296	0.07476	0.076316									-0.09589	0.231445	-0.09158	-0.02373	-0.0114	-0.11642	-0.05948	-0.05229	0.05868	-0.07894	-0.06624	-0.01314	-0.19832	-0.07373
67.2	0.035715	-0.07995	-0.07318	-0.1583	-0.03733	-0.08133	-0.03598	-0.17167	0.075206	0.151029	-0.18528	-0.04854	-0.05229	-0.08282	0.132304	0.250826	0.198133	0.018207	0.292591	0.159528	0.070751	-0.00332	-0.05481	0.061813	0.066334	0.067152	0.080387									-0.09247	0.235304	-0.09076	-0.02398	-0.00932	-0.12249	-0.05622	-0.05441	0.065301	-0.0777	-0.06366	-0.01096	-0.20143	-0.06548
67.4	0.038678	-0.0819	-0.06932	-0.1453	-0.03614	-0.07988	-0.0298	-0.17376	0.079484	0.158067	-0.18344	-0.04848	-0.05574	-0.08681	0.123934	0.260532	0.198952	0.017097	0.301539	0.15923	0.075402	-0.00084	-0.05441	0.065546	0.06559	0.071609	0.076902									-0.09269	0.235727	-0.08496	-0.03064	-0.00978	-0.13836	-0.05715	-0.06166	0.066007	-0.07567	-0.07042	-0.00295	-0.2103	-0.06382
67.6	0.033895	-0.08686	-0.07838	-0.1475	-0.03535	-0.08384	-0.0279	-0.17971	0.078079	0.155771	-0.17912	-0.05379	-0.05307	-0.08132	0.118375	0.254029	0.195496	0.024736	0.312158	0.162842	0.066294	-0.00236	-0.05041	0.063139	0.056894	0.080616	0.080861									-0.08932	0.234808	-0.08619	-0.02893	-0.0098	-0.14528	-0.05598	-0.05832	0.071072	-0.06992	-0.06268	-0.01437	-0.21564	-0.05949
67.8	0.032664	-0.08897	-0.0727	-0.12755	-0.03405	-0.0818	-0.02743	-0.17175	0.073864	0.160208	-0.18113	-0.04048	-0.05409	-0.07811	0.11816	0.263538	0.215045	0.021055	0.319941	0.163941	0.058305	-0.00627	-0.0572	0.06491	0.061986	0.081244	0.061292									-0.10126	0.236866	-0.08109	-0.02457	-0.01091	-0.1315	-0.06172	-0.06006	0.062146	-0.08094	-0.07109	-0.00665	-0.2186	-0.07909
68	0.034162	-0.07628	-0.07187	-0.14104	-0.03394	-0.07861	-0.02671	-0.17857	0.081493	0.165376	-0.185	-0.04035	-0.05904	-0.07788	0.1262	0.259136	0.20949	0.016632	0.32298	0.169139	0.067251	-0.00132	-0.05406	0.059119	0.057288	0.079674	0.073556									-0.09452	0.228753	-0.08545	-0.03294	-0.00942	-0.12073	-0.05584	-0.05655	0.064886	-0.07822	-0.06614	-0.01012	-0.20985	-0.05316
68.2	0.036636	-0.07946	-0.0735	-0.14794	-0.03229	-0.08058	-0.02611	-0.18001	0.081015	0.166352	-0.1782	-0.04403	-0.05729	-0.07845	0.12797	0.265968	0.216459	0.015759	0.327369	0.166611	0.05871	-0.00558	-0.05695	0.059766	0.059052	0.076655	0.064926									-0.09456	0.233412	-0.07613	-0.03351	-0.01635	-0.12258	-0.06234	-0.06177	0.057974	-0.08176	-0.06636	-0.01113	-0.21484	-0.05808
68.4	0.03323	-0.07955	-0.07558	-0.12748	-0.03183	-0.08394	-0.0251	-0.18171	0.083736	0.16052	-0.18233	-0.04891	-0.05471	-0.07528	0.127126	0.261173	0.224425	0.019056	0.330492	0.167318	0.06704	-0.0075	-0.05252	0.058059	0.053333	0.076057	0.07157									-0.09911	0.231785	-0.08283	-0.03008	-0.00729	-0.12756	-0.0672	-0.05487	0.070304	-0.07388	-0.06586	-0.00641	-0.2157	-0.06318
68.6	0.037591	-0.08579	-0.06849	-0.14422	-0.03682	-0.08632	-0.02489	-0.18645	0.075773	0.164506	-0.1841	-0.04581	-0.04399	-0.0783	0.133512	0.270222	0.229778	0.017595	0.332096	0.168134	0.05978	-0.00159	-0.05094	0.059596	0.054216	0.079734	0.060443									-0.09672	0.234321	-0.07941	-0.02963	-0.00801	-0.12408	-0.06404	-0.06793	0.064824	-0.07002	-0.06682	-0.00841	-0.20217	-0.06743
68.8	0.034617	-0.08667	-0.071	-0.13749	-0.03589	-0.08229	-0.02555	-0.18465	0.085028	0.167599	-0.17977	-0.05177	-0.05151	-0.08512	0.118706	0.272456	0.225028	0.015979	0.337752	0.166517	0.05542	-0.0109	-0.05581	0.069555	0.052504	0.078377	0.065326									-0.09445	0.227219	-0.08004	-0.02057	-0.01138	-0.12246	-0.06462	-0.0612	0.061876	-0.07485	-0.0634	-0.00813	-0.19208	-0.06036
69	0.035449	-0.08635	-0.08077	-0.14215	-0.03547	-0.08346	-0.03176	-0.18531	0.081002	0.162776	-0.18386	-0.04976	-0.05414	-0.08526	0.120261	0.272915	0.234408	0.020778	0.342428	0.174306	0.061627	-0.00724	-0.05416	0.059596	0.053652	0.084607	0.071395									-0.09361	0.231308	-0.08221	-0.02722	-0.01153	-0.12421	-0.06968	-0.06375	0.060361	-0.06925	-0.07007	0.000537	-0.18625	-0.06269
69.2	0.032575	-0.08778	-0.07402	-0.14444	-0.0392	-0.08382	-0.02652	-0.18307	0.080277	0.16563	-0.18251	-0.05544	-0.05057	-0.08032	0.13505	0.28318	0.2326	0.023087	0.355191	0.173788	0.053962	-0.01596	-0.05406	0.060615	0.052579	0.079299	0.069235									-0.09169	0.236848	-0.07586	-0.02838	-0.00435	-0.12259	-0.06331	-0.0587	0.060174	-0.06926	-0.07868	0.001999	-0.18249	-0.05697
69.4	0.031843	-0.09126	-0.07308	-0.14683	-0.03988	-0.08215	-0.02594	-0.17627	0.079729	0.162628	-0.17668	-0.05705	-0.05583	-0.08528	0.137515	0.283705	0.233195	0.017424	0.364696	0.172374	0.060687	-0.02813	-0.05268	0.056224	0.046658	0.082409	0.075267									-0.08932	0.238989	-0.07285	-0.02267	-0.0133	-0.12096	-0.06453	-0.06837	0.059116	-0.08932	-0.06818	0.000521	-0.17777	-0.06082
69.6	0.029224	-0.08946	-0.069	-0.1422	-0.04075	-0.08873	-0.0287	-0.18115	0.078589	0.163653	-0.17792	-0.05768	-0.05463	-0.08044	0.132254	0.28364	0.23477	0.017522	0.358433	0.175578	0.050834	-0.01765	-0.05383	0.054379	0.050899	0.082997	0.076653									-0.09832	0.244511	-0.07417	-0.02578	-0.0085	-0.12191	-0.06635	-0.05954	0.066339	-0.08781	-0.06452	-0.01775	-0.17848	-0.05823
69.8	0.025207	-0.08767	-0.07484	-0.13525	-0.04062	-0.0907	-0.02611	-0.18535	0.081651	0.162505	-0.1778	-0.05484	-0.05281	-0.08163	0.141369	0.288681	0.244794	0.016616	0.364578	0.168166	0.059196	-0.01804	-0.05628	0.060498	0.050346	0.073078	0.073443									-0.09883	0.239972	-0.07142	-0.01698	-0.00487	-0.12679	-0.06672	-0.05906	0.073044	-0.07729	-0.07323	-0.01137	-0.17344	-0.06041
70	0.025063	-0.09059	-0.07207	-0.13968	-0.04201	-0.07923	-0.02732	-0.18822	0.081304	0.161873	-0.17581	-0.05364	-0.05375	-0.08756	0.145819	0.290751	0.234931	0.016175	0.367465	0.167647	0.064755	-0.01218	-0.05522	0.064369	0.046892	0.076148	0.078938									-0.09823	0.242793	-0.07437	-0.02377	-0.01599	-0.12249	-0.07016	-0.0596	0.068228	-0.06736	-0.06909	-0.00786	-0.17581	-0.05972
70.2	0.02969	-0.09081	-0.07286	-0.1258	-0.03923	-0.08591	-0.02255	-0.1903	0.079509	0.162366	-0.18431	-0.05747	-0.05954	-0.07947	0.143106	0.289552	0.239931	0.013017	0.365068	0.168558	0.061368	-0.00744	-0.05277	0.055121	0.048965	0.081771	0.088042									-0.09882	0.255509	-0.07475	-0.022	-0.01715	-0.12136	-0.07095	-0.06357	0.07622	-0.07229	-0.07245	-0.0222	-0.17948	-0.0624
70.4	0.027393	-0.08559	-0.07067	-0.13012	-0.04444	-0.08315	-0.03287	-0.18125	0.078337	0.169863	-0.18329	-0.05448	-0.05032	-0.09437	0.146365	0.277103	0.239111	0.013759	0.36917	0.166925	0.053978	-0.00554	-0.0479	0.054729	0.054875	0.068094	0.078838									-0.10456	0.268952	-0.07632	-0.02728	-0.01649	-0.1255	-0.07668	-0.05793	0.067294	-0.07618	-0.077	-0.00962	-0.17753	-0.05254
70.6	0.031898	-0.09882	-0.06821	-0.13399	-0.04041	-0.07625	-0.03686	-0.18209	0.080693	0.164228	-0.18482	-0.05297	-0.05718	-0.08595	0.138888	0.28047	0.251964	0.010079	0.375062	0.163454	0.062697	-0.00774	-0.0428	0.0551	0.047763	0.078255	0.07202									-0.08407	0.266315	-0.08381	-0.03072	-0.01037	-0.12367	-0.07234	-0.06814	0.05733	-0.06774	-0.07247	-0.02291	-0.17919	-0.05367
70.8	0.029324	-0.09154	-0.07462	-0.14207	-0.03956	-0.0824	-0.03376	-0.18064	0.076749	0.166639	-0.19181	-0.05974	-0.05214	-0.08611	0.14476	0.286218	0.241345	0.013735	0.371584	0.151975	0.053459	-0.00755	-0.04542	0.043965	0.052855	0.077789	0.081211									-0.08708	0.289019	-0.07261	-0.02279	-0.00806	-0.12135	-0.07746	-0.07305	0.064803	-0.06805	-0.07433	-0.01102	-0.17943	-0.06186
71	0.02908	-0.09473	-0.07284	-0.13921	-0.03725	-0.08228	-0.02829	-0.18644	0.079106	0.161972	-0.18926	-0.06074	-0.05813	-0.09348	0.141766	0.286432	0.24149	0.016265	0.378253	0.158806	0.046945	-0.00725	-0.04506	0.064125	0.05209	0.075804	0.069559									-0.09169	0.309481	-0.08108	-0.01989	-0.01439	-0.12646	-0.07938	-0.06601	0.075576	-0.07254	-0.08574	-0.01229	-0.18518	-0.05206
71.2	0.021634	-0.09362	-0.06803	-0.14205	-0.03816	-0.08203	-0.02929	-0.1858	0.078312	0.171462	-0.18691	-0.05768	-0.05515	-0.08869	0.141667	0.286744	0.247028	0.011156	0.376278	0.16636	0.04265	-0.00266	-0.04662	0.053955	0.057862	0.080869	0.072781									-0.09585	0.315086	-0.08058	-0.02365	-0.01434	-0.1265	-0.0795	-0.07203	0.090688	-0.07289	-0.08368	-0.01967	-0.1769	-0.06717
71.4	0.028747	-0.09547	-0.07186	-0.13867	-0.04418	-0.0803	-0.02897	-0.18569	0.079446	0.17252	-0.1887	-0.06002	-0.05376	-0.08575	0.147688	0.288846	0.238894	0.008797	0.376582	0.148473	0.058127	-0.00789	-0.04702	0.060477	0.057203	0.080444	0.078526									-0.09545	0.328464	-0.07638	-0.02601	-0.00661	-0.12918	-0.08347	-0.07052	0.072463	-0.07071	-0.08284	-0.012	-0.16929	-0.06346
71.6	0.032142	-0.10129	-0.07618	-0.1599	-0.04046	-0.08575	-0.02918	-0.18618	0.076516	0.168132	-0.19125	-0.06429	-0.05557	-0.08643	0.142329	0.286317	0.248636	0.006512	0.381005	0.151394	0.045794	-0.00677	-0.0448	0.056309	0.051877	0.062846	0.062479									-0.1015	0.336081	-0.07524	-0.01627	-0.00713	-0.12932	-0.08128	-0.06454	0.081036	-0.06388	-0.08363	-0.00703	-0.1629	-0.05299
71.8	0.036059	-0.09924	-0.07257	-0.14681	-0.03954	-0.08311	-0.03274	-0.18875	0.079408	0.167664	-0.18572	-0.06137	-0.05081	-0.08999	0.13634	0.272505	0.249721	0.00772	0.388855	0.153781	0.045356	-0.00866	-0.04604	0.060731	0.052366	0.07321	0.070022									-0.10088	0.33507	-0.07945	-0.02733	-0.00639	-0.12556	-0.0834	-0.06272	0.092224	-0.06813	-0.08094	-0.01379	-0.15966	-0.05982
72	0.037602	-0.09494	-0.07427	-0.1334	-0.04148	-0.07946	-0.0337	-0.18951	0.081726	0.168198	-0.18549	-0.06767	-0.04999	-0.09091	0.134818	0.275034	0.251232	0.003574	0.383166	0.151504	0.052844	-0.00784	-0.04415	0.05422	0.050952	0.065602	0.060143									-0.10039	0.340978	-0.07667	-0.02537	-0.01256	-0.12316	-0.0712	-0.06734	0.092888	-0.06557	-0.0888	-0.00597	-0.15779	-0.05454
72.2	0.034362	-0.08868	-0.07187	-0.14454	-0.04625	-0.07902	-0.03712	-0.18923	0.084234	0.158953	-0.18915	-0.06691	-0.05297	-0.08867	0.134091	0.274541	0.260082	0.003648	0.36787	0.145316	0.05683	-0.00599	-0.04745	0.053435	0.051941	0.076796	0.064489									-0.09654	0.34503	-0.08046	-0.02764	-0.01334	-0.12516	-0.06539	-0.07194	0.075846	-0.07215	-0.08358	-0.00501	-0.1572	-0.05628
72.4	0.03556	-0.09167	-0.07098	-0.14937	-0.04037	-0.07743	-0.03991	-0.19822	0.087283	0.162907	-0.19201	-0.06309	-0.056	-0.09125	0.134934	0.27106	0.25333	0.00688	0.378945	0.149069	0.054432	-0.00998	-0.04766	0.053838	0.053078	0.070606	0.069172									-0.10155	0.333848	-0.07847	-0.03036	-0.01006	-0.12931	-0.05663	-0.06959	0.087906	-0.06803	-0.08224	-0.0083	-0.15191	-0.05904
72.6	0.044204	-0.09532	-0.07197	-0.14193	-0.04081	-0.07865	-0.0399	-0.20134	0.092229	0.168665	-0.18875	-0.06215	-0.0555	-0.09057	0.121006	0.270074	0.253073	0.000571	0.363599	0.147766	0.049068	-0.00568	-0.04919	0.05107	0.055523	0.067466	0.06379									-0.10097	0.329824	-0.08065	-0.02758	-0.00888	-0.12565	-0.07391	-0.06679	0.074954	-0.07136	-0.08429	-0.0105	-0.14602	-0.0696
72.8	0.037014	-0.09172	-0.07293	-0.14548	-0.04934	-0.07936	-0.04341	-0.19133	0.087441	0.173406	-0.18866	-0.07084	-0.05892	-0.08474	0.11821	0.267003	0.256529	0.005745	0.373593	0.155618	0.050656	-0.01326	-0.04882	0.061357	0.057224	0.076948	0.0797									-0.10326	0.323852	-0.07855	-0.02418	-0.01427	-0.12406	-0.07135	-0.07849	0.077071	-0.07652	-0.09424	-0.01464	-0.14762	-0.06925
73	0.041352	-0.09653	-0.07211	-0.14501	-0.04901	-0.07279	-0.04063	-0.19674	0.095335	0.171733	-0.18712	-0.07188	-0.05979	-0.08277	0.123603	0.267496	0.260323	0.000343	0.379671	0.151833	0.039603	-0.01666	-0.0444	0.070149	0.049921	0.067334	0.075092									-0.10034	0.324513	-0.07568	-0.02759	-0.01539	-0.13809	-0.06748	-0.07037	0.077133	-0.07398	-0.09355	-0.01182	-0.14208	-0.06358
73.2	0.040831	-0.10008	-0.07343	-0.14437	-0.04874	-0.07999	-0.04019	-0.1939	0.094755	0.177057	-0.18674	-0.06656	-0.05449	-0.08617	0.113595	0.26702	0.251176	-0.00031	0.39365	0.146792	0.038048	-0.01446	-0.0461	0.067455	0.050251	0.06937	0.06399									-0.10562	0.307	-0.0757	-0.03102	-0.01019	-0.1325	-0.07061	-0.06924	0.081472	-0.06999	-0.08986	-0.01604	-0.14653	-0.05747
73.4	0.038268	-0.09798	-0.0719	-0.13645	-0.04902	-0.07775	-0.04092	-0.19279	0.095341	0.171192	-0.18992	-0.06244	-0.04847	-0.09226	0.113032	0.276003	0.262405	0.001248	0.387977	0.156231	0.035617	-0.01786	-0.04575	0.061113	0.053918	0.06006	0.059094									-0.10425	0.297619	-0.0736	-0.01936	-0.0183	-0.13727	-0.07779	-0.06501	0.074746	-0.07173	-0.09744	-0.01056	-0.13938	-0.0573
73.6	0.032597	-0.10263	-0.06895	-0.14649	-0.04921	-0.07321	-0.04502	-0.18857	0.104325	0.177073	-0.19275	-0.06259	-0.05457	-0.09	0.107821	0.26835	0.265877	-0.00036	0.389108	0.154959	0.045324	-0.02017	-0.05184	0.065079	0.055077	0.072936	0.074455									-0.10929	0.28595	-0.07339	-0.01448	-0.02603	-0.13437	-0.07699	-0.07545	0.071466	-0.06939	-0.10769	-0.01085	-0.14065	-0.06504
73.8	0.042473	-0.09708	-0.07182	-0.14752	-0.04839	-0.07335	-0.04289	-0.19056	0.103796	0.167402	-0.18254	-0.06602	-0.05666	-0.09714	0.106465	0.271963	0.267252	0.001191	0.392282	0.151661	0.041807	-0.02398	-0.05382	0.060243	0.052621	0.061478	0.068211									-0.10413	0.261693	-0.08125	-0.02789	-0.01517	-0.13468	-0.08545	-0.07759	0.06719	-0.07363	-0.11939	-0.01728	-0.13501	-0.05747
74	0.038734	-0.10412	-0.07227	-0.15285	-0.05028	-0.08056	-0.0403	-0.19133	0.099902	0.171339	-0.1867	-0.06671	-0.05844	-0.09083	0.109244	0.271831	0.26894	0.00337	0.390189	0.149525	0.044951	-0.02386	-0.05388	0.061961	0.062847	0.075287	0.054811									-0.10612	0.238373	-0.08232	-0.03344	-0.01406	-0.13311	-0.08081	-0.075	0.055151	-0.07241	-0.10653	-0.00811	-0.13143	-0.06102
74.2	0.044348	-0.097	-0.07312	-0.13774	-0.05256	-0.0801	-0.03346	-0.18235	0.101017	0.169682	-0.18239	-0.0682	-0.05815	-0.09424	0.092057	0.284313	0.281158	0.002293	0.39078	0.155791	0.035584	-0.02504	-0.05245	0.062693	0.065196	0.069259	0.059631									-0.11131	0.219096	-0.07673	-0.02768	-0.007	-0.13241	-0.08093	-0.07296	0.06279	-0.06846	-0.10509	-0.00571	-0.13978	-0.04892
74.4	0.044149	-0.10508	-0.06909	-0.13606	-0.05621	-0.083	-0.0373	-0.18662	0.100047	0.173226	-0.18905	-0.06802	-0.04524	-0.09989	0.0996	0.27574	0.275628	0.002554	0.412085	0.148473	0.032376	-0.01905	-0.05303	0.066278	0.065462	0.059067	0.06901									-0.11025	0.206674	-0.0864	-0.0185	-0.01051	-0.13246	-0.0851	-0.07641	0.06582	-0.06428	-0.10485	-0.00116	-0.14043	-0.05792
74.6	0.0472	-0.10604	-0.07348	-0.14079	-0.05565	-0.08519	-0.03641	-0.19231	0.102958	0.169149	-0.19432	-0.06912	-0.04703	-0.09944	0.094604	0.279452	0.278835	0.007826	0.409435	0.146808	0.037578	-0.01775	-0.0536	0.067784	0.06222	0.06544	0.064215									-0.10335	0.189473	-0.08658	-0.02386	-0.01265	-0.13821	-0.08728	-0.06716	0.06142	-0.06521	-0.10212	-0.00918	-0.13763	-0.05364
74.8	0.04042	-0.11089	-0.07679	-0.14957	-0.05436	-0.08111	-0.03081	-0.18624	0.103745	0.167443	-0.1813	-0.0687	-0.047	-0.09664	0.09831	0.278926	0.277742	0.002799	0.412018	0.150734	0.039814	-0.01286	-0.05034	0.069841	0.065537	0.073909	0.075866									-0.11124	0.188564	-0.08603	-0.02035	-0.00986	-0.13607	-0.08638	-0.06905	0.060257	-0.07129	-0.10345	-0.01127	-0.13766	-0.06031
75	0.0392	-0.10552	-0.07707	-0.14284	-0.06319	-0.09239	-0.02486	-0.19282	0.09696	0.16417	-0.18243	-0.067	-0.04737	-0.10024	0.116407	0.28387	0.272083	0.001134	0.410583	0.154739	0.040803	-0.01997	-0.05296	0.070382	0.063655	0.080575	0.049391									-0.1128	0.178503	-0.08732	-0.03143	-0.01507	-0.1308	-0.09096	-0.07609	0.052141	-0.06635	-0.09954	-0.01778	-0.13776	-0.05114
75.2	0.046579	-0.11308	-0.07107	-0.13505	-0.05666	-0.08858	-0.02202	-0.19832	0.098025	0.164884	-0.18939	-0.06562	-0.04382	-0.09523	0.102114	0.284674	0.275017	0.002358	0.406143	0.148441	0.04184	-0.01854	-0.05889	0.060795	0.066068	0.076432	0.054099									-0.11262	0.178631	-0.08589	-0.01801	-0.00944	-0.1408	-0.08562	-0.07416	0.062333	-0.06096	-0.10824	-0.01237	-0.1388	-0.04444
75.4	0.047544	-0.106	-0.07065	-0.13917	-0.04783	-0.08739	-0.0188	-0.19767	0.100482	0.162751	-0.1817	-0.0717	-0.04884	-0.0977	0.103206	0.276496	0.280844	0.003485	0.411444	0.143118	0.036605	-0.01566	-0.05673	0.053541	0.064867	0.077526	0.059444									-0.10894	0.184567	-0.08432	-0.02487	-0.01193	-0.13689	-0.09812	-0.07798	0.051124	-0.06256	-0.09729	-0.00773	-0.13232	-0.05873
75.6	0.044826	-0.11266	-0.06887	-0.13771	-0.04978	-0.09354	-0.0175	-0.19932	0.098346	0.161635	-0.18891	-0.07257	-0.0441	-0.1079	0.096457	0.270058	0.281021	-0.00211	0.422316	0.147719	0.02975	-0.01794	-0.04955	0.053827	0.062135	0.061053	0.06123									-0.10824	0.191449	-0.09402	-0.02336	-0.0074	-0.12885	-0.09661	-0.07367	0.055898	-0.06882	-0.09352	-0.00667	-0.13975	-0.0591
75.8	0.041108	-0.11824	-0.07016	-0.12314	-0.05149	-0.09293	-0.01831	-0.20043	0.09919	0.173103	-0.19835	-0.07484	-0.0461	-0.10321	0.095878	0.274837	0.277718	-0.0042	0.40307	0.13649	0.028454	-0.02224	-0.04779	0.058971	0.066312	0.062968	0.051989									-0.10138	0.204652	-0.08142	-0.02484	-0.01125	-0.14351	-0.08713	-0.07855	0.046433	-0.06751	-0.10248	-0.01113	-0.13768	-0.06255
76	0.042063	-0.11282	-0.07169	-0.12992	-0.05113	-0.08741	-0.02092	-0.20049	0.10367	0.161668	-0.20052	-0.07092	-0.05043	-0.1047	0.09783	0.273687	0.283505	0.000139	0.400656	0.147625	0.028502	-0.01904	-0.05173	0.054898	0.063368	0.072319	0.069809									-0.10779	0.214732	-0.08424	-0.02481	-0.00725	-0.13887	-0.09192	-0.07124	0.053324	-0.06416	-0.09441	-0.00659	-0.14061	-0.05501
76.2	0.047877	-0.10363	-0.07023	-0.13729	-0.04915	-0.08261	-0.02428	-0.20752	0.102668	0.153769	-0.19623	-0.06984	-0.05223	-0.10725	0.09912	0.272111	0.276247	0.000979	0.407882	0.145143	0.019492	-0.02341	-0.05451	0.055673	0.061816	0.063667	0.054774									-0.10076	0.235314	-0.08209	-0.03335	-0.00946	-0.13573	-0.09018	-0.07881	0.045436	-0.06259	-0.0877	-0.00827	-0.13724	-0.05291
76.4	0.043783	-0.10138	-0.07232	-0.13783	-0.05909	-0.08759	-0.01797	-0.20585	0.10188	0.166918	-0.20164	-0.06642	-0.04838	-0.11185	0.09343	0.2605	0.282862	-0.00149	0.41639	0.141516	0.034952	-0.02564	-0.0537	0.058292	0.058946	0.063565	0.060306									-0.10339	0.245779	-0.08686	-0.02996	-0.01568	-0.1408	-0.09819	-0.08433	0.045249	-0.05571	-0.08927	-0.01984	-0.13414	-0.05308
76.6	0.045192	-0.10657	-0.06594	-0.13599	-0.0603	-0.08533	-0.02426	-0.20664	0.101339	0.162456	-0.19967	-0.07466	-0.04424	-0.10734	0.095398	0.260335	0.279116	-0.00356	0.410701	0.133475	0.02356	-0.04515	-0.05387	0.060965	0.062996	0.066321	0.068148									-0.10519	0.269494	-0.09107	-0.032	-0.00609	-0.15586	-0.09232	-0.07823	0.05102	-0.06061	-0.08832	-0.01909	-0.13676	-0.05926
76.8	0.046523	-0.10607	-0.07182	-0.1457	-0.05716	-0.09416	-0.02816	-0.21137	0.102107	0.162685	-0.19408	-0.07493	-0.04501	-0.10768	0.095828	0.262914	0.277951	-0.00349	0.411056	0.139459	0.028745	-0.06036	-0.05541	0.053085	0.066217	0.072714	0.067774									-0.1017	0.277019	-0.08235	-0.03363	-0.01191	-0.16508	-0.09065	-0.08556	0.036282	-0.06754	-0.08136	-0.01674	-0.13695	-0.05467
77	0.037691	-0.09997	-0.07334	-0.14454	-0.05406	-0.09164	-0.02517	-0.21171	0.103594	0.162431	-0.19858	-0.07502	-0.04892	-0.10864	0.095266	0.265098	0.286809	-0.00496	0.403171	0.133208	0.025893	-0.04713	-0.05016	0.05423	0.060105	0.059027	0.06108									-0.09957	0.278434	-0.08288	-0.03091	-0.01036	-0.15591	-0.09577	-0.08626	0.053968	-0.06443	-0.07903	-0.03058	-0.14676	-0.05307
77.2	0.052726	-0.10852	-0.06564	-0.14713	-0.05894	-0.08895	-0.03157	-0.20945	0.106221	0.156574	-0.19972	-0.07791	-0.04735	-0.10878	0.09429	0.255852	0.280523	-0.00257	0.404134	0.134355	0.021955	-0.05597	-0.0552	0.062025	0.060838	0.061478	0.06093									-0.0984	0.281953	-0.08373	-0.02863	-0.01576	-0.13795	-0.09442	-0.07721	0.036095	-0.08723	-0.07259	-0.0161	-0.14087	-0.06479
77.4	0.042196	-0.11696	-0.06855	-0.15482	-0.06166	-0.09168	-0.0322	-0.21535	0.102441	0.164785	-0.20118	-0.07514	-0.04745	-0.1087	0.095282	0.260056	0.282677	-0.0041	0.397651	0.135941	0.025585	-0.04566	-0.05735	0.060159	0.064548	0.056636	0.049528									-0.09562	0.285831	-0.0855	-0.03022	-0.01109	-0.14372	-0.09684	-0.08519	0.046412	-0.07942	-0.07552	-0.01374	-0.14514	-0.0575
77.6	0.038245	-0.11199	-0.06634	-0.15198	-0.05939	-0.09065	-0.03251	-0.21748	0.099467	0.155147	-0.21213	-0.08059	-0.05136	-0.10579	0.094604	0.254226	0.277404	-0.00593	0.405062	0.145049	0.030885	-0.04658	-0.0509	0.043699	0.062879	0.060678	0.065826									-0.09872	0.279987	-0.08875	-0.03344	-0.00865	-0.14601	-0.09608	-0.08939	0.058576	-0.07168	-0.0722	-0.02053	-0.14357	-0.06823
77.8	0.034661	-0.11219	-0.06677	-0.14535	-0.05909	-0.0947	-0.03855	-0.21854	0.103814	0.16385	-0.20122	-0.07965	-0.04898	-0.10136	0.092354	0.246425	0.288609	-0.00994	0.407915	0.142835	0.030123	-0.04381	-0.05594	0.055195	0.061529	0.05311	0.070983									-0.09909	0.279757	-0.08859	-0.02315	-0.00611	-0.13675	-0.09617	-0.08423	0.040807	-0.06622	-0.07065	-0.01781	-0.14326	-0.06623
78	0.040975	-0.11072	-0.07443	-0.15095	-0.06771	-0.09279	-0.04217	-0.21076	0.102851	0.155926	-0.2061	-0.07712	-0.05131	-0.10426	0.09242	0.254965	0.286945	-0.0134	0.403796	0.140228	0.028924	-0.04366	-0.0562	0.053541	0.065313	0.055309	0.052538									-0.096	0.279941	-0.09154	-0.01881	-0.01756	-0.14253	-0.09808	-0.07824	0.040371	-0.05663	-0.07265	-0.02594	-0.13839	-0.07338
78.2	0.029878	-0.10777	-0.06528	-0.1559	-0.0585	-0.08594	-0.04779	-0.2119	0.101698	0.160545	-0.20302	-0.0783	-0.05828	-0.10398	0.089244	0.242204	0.284027	-0.00887	0.403171	0.146431	0.03526	-0.0435	-0.05644	0.051303	0.064208	0.068509	0.05616									-0.0936	0.274492	-0.08885	-0.0203	-0.01558	-0.14011	-0.10034	-0.08729	0.027564	-0.05957	-0.0801	-0.01855	-0.14668	-0.06725
78.4	0.035704	-0.10361	-0.06399	-0.15223	-0.05295	-0.09055	-0.05184	-0.21571	0.102038	0.15591	-0.19379	-0.07125	-0.05623	-0.10571	0.084431	0.247837	0.293697	-0.00963	0.404184	0.14852	0.026072	-0.04058	-0.05657	0.051918	0.062146	0.060617	0.074755									-0.09758	0.279325	-0.08907	-0.02177	-0.00937	-0.14194	-0.09982	-0.0897	0.024222	-0.06153	-0.08409	-0.01931	-0.14935	-0.06545
78.6	0.035804	-0.10142	-0.06406	-0.14843	-0.05245	-0.09072	-0.06175	-0.21766	0.105282	0.158953	-0.19988	-0.07464	-0.05598	-0.10928	0.090154	0.245932	0.289943	-0.0049	0.402884	0.155508	0.029766	-0.04172	-0.05836	0.055927	0.059297	0.046393	0.066288									-0.09989	0.279233	-0.09025	-0.02578	-0.01194	-0.1436	-0.10472	-0.0902	0.023786	-0.06045	-0.09305	-0.01709	-0.14761	-0.0668
78.8	0.02787	-0.10989	-0.06337	-0.15157	-0.05501	-0.09547	-0.0665	-0.21622	0.099688	0.158264	-0.19616	-0.07283	-0.05659	-0.10315	0.088583	0.244109	0.294686	-0.00238	0.396706	0.160125	0.025537	-0.0401	-0.0588	0.061558	0.06526	0.044894	0.057209									-0.09638	0.282431	-0.08934	-0.02654	-0.01317	-0.14259	-0.10265	-0.08453	0.024492	-0.06806	-0.09374	-0.01251	-0.14846	-0.06804
79	0.031454	-0.09734	-0.06141	-0.14962	-0.04898	-0.09435	-0.06874	-0.21902	0.103682	0.155705	-0.20438	-0.07369	-0.06361	-0.10204	0.084877	0.240496	0.291937	0.000367	0.395642	0.154943	0.023819	-0.03794	-0.05703	0.057825	0.062358	0.05927	0.053512									-0.10623	0.284572	-0.08665	-0.02238	-0.02082	-0.14327	-0.10626	-0.07858	0.024326	-0.0641	-0.09293	-0.01866	-0.13983	-0.06399
79.2	0.022521	-0.10345	-0.05715	-0.14284	-0.04508	-0.09041	-0.06611	-0.21477	0.105301	0.166295	-0.20601	-0.07422	-0.06298	-0.10543	0.087392	0.242418	0.289325	-0.00069	0.391556	0.159073	0.024224	-0.03449	-0.0627	0.059374	0.064601	0.058267	0.060293									-0.10117	0.25754	-0.08274	-0.02391	-0.01722	-0.1405	-0.10889	-0.08167	0.015608	-0.05926	-0.08931	-0.0183	-0.15347	-0.0677
79.4	0.022477	-0.10026	-0.06684	-0.13806	-0.04773	-0.09176	-0.06566	-0.2183	0.102554	0.166221	-0.20405	-0.0768	-0.06642	-0.10344	0.091213	0.238394	0.28631	-0.00648	0.393565	0.162826	0.00844	-0.0345	-0.0643	0.058695	0.069246	0.058034	0.054574									-0.09278	0.25845	-0.09516	-0.02966	-0.01934	-0.14696	-0.1077	-0.0845	0.026983	-0.06115	-0.09482	-0.01487	-0.14701	-0.06723
79.6	0.02018	-0.09766	-0.06557	-0.13645	-0.04991	-0.08733	-0.05623	-0.21763	0.106574	0.168714	-0.20755	-0.08012	-0.06066	-0.10385	0.082644	0.242697	0.293344	-0.00335	0.415158	0.169343	0.022425	-0.02778	-0.06397	0.053742	0.071957	0.054336	0.053675									-0.09937	0.276697	-0.08844	-0.01991	-0.01646	-0.14113	-0.10773	-0.08259	0.017455	-0.05273	-0.09208	-0.00983	-0.15121	-0.06078
79.8	0.028602	-0.10372	-0.05677	-0.13902	-0.04947	-0.08565	-0.05653	-0.21748	0.10493	0.161718	-0.20483	-0.07589	-0.06709	-0.10347	0.084282	0.249447	0.282983	-0.00619	0.41558	0.167161	0.020691	-0.031	-0.05291	0.058345	0.065281	0.052908	0.062728									-0.10693	0.282082	-0.09142	-0.02661	-0.01642	-0.1463	-0.08196	-0.08469	0.014134	-0.05161	-0.09142	-0.0283	-0.14975	-0.06483
80	0.01836	-0.11069	-0.06507	-0.14175	-0.04585	-0.08696	-0.04694	-0.216	0.104539	0.167689	-0.20014	-0.077	-0.06395	-0.10161	0.082082	0.241071	0.285209	-0.00863	0.412288	0.174934	0.027708	-0.0261	-0.05434	0.050169	0.063209	0.058378	0.043185									-0.10324	0.284682	-0.08619	-0.02595	-0.00573	-0.14241	-0.08061	-0.08791	-0.00108	-0.0496	-0.08804	-0.03786	-0.15157	-0.06317
80.2	0.023576	-0.10501	-0.05715	-0.13976	-0.04837	-0.09278	-0.04536	-0.21636	0.108149	0.169436	-0.19921	-0.08408	-0.06931	-0.10474	0.096275	0.237015	0.281857	-0.00357	0.405349	0.180116	0.030058	-0.02616	-0.0534	0.059204	0.06863	0.056879	0.06665									-0.09976	0.285987	-0.09238	-0.02604	-0.01151	-0.13813	-0.09148	-0.0834	0.00664	-0.03931	-0.09816	-0.02722	-0.15194	-0.06724
80.4	0.020258	-0.10874	-0.06261	-0.1594	-0.0501	-0.0837	-0.04641	-0.22493	0.10263	0.162981	-0.1914	-0.08097	-0.06635	-0.10132	0.09869	0.231628	0.292821	-0.00518	0.400487	0.180258	0.030852	-0.02651	-0.05888	0.055333	0.064442	0.051003	0.051364									-0.09451	0.273482	-0.09235	-0.02892	-0.00754	-0.14074	-0.09241	-0.08488	0.005582	-0.04595	-0.08846	-0.02129	-0.16083	-0.07212
80.6	0.017539	-0.10671	-0.06104	-0.1471	-0.04809	-0.09105	-0.04391	-0.22442	0.103903	0.161718	-0.19962	-0.07827	-0.06579	-0.10912	0.089956	0.231924	0.294236	-0.0069	0.402277	0.185487	0.027951	-0.02855	-0.0577	0.050572	0.067492	0.060708	0.051676									-0.09751	0.288118	-0.09979	-0.03426	-0.00903	-0.13966	-0.09847	-0.08311	0.003361	-0.04141	-0.09786	-0.0266	-0.15564	-0.07651
80.8	0.008451	-0.11159	-0.06249	-0.15435	-0.04843	-0.08806	-0.03898	-0.22628	0.106101	0.160167	-0.19885	-0.08515	-0.06358	-0.10632	0.097102	0.235241	0.292411	-0.0046	0.400943	0.187073	0.023997	-0.02918	-0.0577	0.059363	0.070129	0.054346	0.057508									-0.09781	0.277074	-0.09516	-0.0308	-0.01571	-0.14285	-0.10766	-0.08415	0.003153	-0.0378	-0.08707	-0.02961	-0.15717	-0.06981
81	0.015808	-0.1099	-0.05068	-0.15097	-0.05227	-0.09162	-0.03278	-0.22867	0.099644	0.160659	-0.19045	-0.08455	-0.06524	-0.10599	0.096854	0.231135	0.287138	-0.00602	0.401281	0.186791	0.018601	-0.02562	-0.05778	0.056722	0.073934	0.054296	0.054611									-0.09477	0.278756	-0.09082	-0.03919	-0.02002	-0.14405	-0.09681	-0.09242	0.007014	-0.03901	-0.08906	-0.02555	-0.15711	-0.06713
81.2	0.010781	-0.11413	-0.04998	-0.14419	-0.05338	-0.09262	-0.02935	-0.23193	0.106038	0.153523	-0.18835	-0.08159	-0.06463	-0.11238	0.088136	0.225223	0.290828	-0.00365	0.408861	0.204081	0.016332	-0.02457	-0.05698	0.050476	0.079664	0.048339	0.035205									-0.09995	0.284654	-0.08846	-0.03316	-0.02168	-0.1429	-0.10321	-0.0946	-0.0021	-0.03821	-0.08894	-0.02912	-0.15513	-0.06854
81.4	0.01563	-0.11453	-0.05233	-0.1527	-0.0523	-0.09725	-0.02763	-0.22466	0.106397	0.154343	-0.18582	-0.08213	-0.07076	-0.11116	0.088368	0.228737	0.285796	-0.00266	0.400166	0.19513	0.010951	-0.02116	-0.0626	0.053912	0.084808	0.044884	0.044571									-0.09556	0.294137	-0.09041	-0.03864	-0.01684	-0.14336	-0.10684	-0.08552	-2.1e-06	-0.04239	-0.08809	-0.02791	-0.15914	-0.07576
81.6	0.015664	-0.11009	-0.04976	-0.15862	-0.05367	-0.09607	-0.02809	-0.22141	0.103436	0.153293	-0.19459	-0.08334	-0.06545	-0.10399	0.097813	0.235225	0.295546	0.001167	0.397111	0.196653	0.002379	-0.02491	-0.05763	0.055089	0.087647	0.054478	0.041636									-0.09696	0.283543	-0.0932	-0.04563	-0.01592	-0.13893	-0.10627	-0.08618	-0.00839	-0.03832	-0.08712	-0.03314	-0.16184	-0.06134
81.8	0.012146	-0.10772	-0.05114	-0.15154	-0.052	-0.10105	-0.02953	-0.22528	0.107027	0.159454	-0.19009	-0.08584	-0.07055	-0.10818	0.083256	0.235652	0.291246	-0.00298	0.398174	0.199244	0.010336	-0.03487	-0.05967	0.054824	0.099871	0.057031	0.033993									-0.09953	0.287723	-0.08819	-0.04495	-0.01673	-0.14758	-0.10841	-0.08417	-0.01951	-0.03529	-0.09397	-0.03928	-0.16536	-0.06845
82	0.015675	-0.10547	-0.05636	-0.14996	-0.05595	-0.0991	-0.02652	-0.22826	0.109825	0.156304	-0.19485	-0.07912	-0.06515	-0.10833	0.091461	0.24135	0.286061	0.005427	0.387555	0.201772	0.002476	-0.0493	-0.06283	0.046605	0.103985	0.063839	0.036528									-0.10119	0.293025	-0.09235	-0.0429	-0.02349	-0.14557	-0.1053	-0.08992	-0.00891	-0.03204	-0.08878	-0.02357	-0.16833	-0.07376
82.2	0.018871	-0.11247	-0.06371	-0.14521	-0.0569	-0.09754	-0.03379	-0.23262	0.107216	0.150061	-0.20217	-0.08834	-0.07254	-0.11171	0.073314	0.231086	0.290016	0.006774	0.394528	0.200516	-0.00315	-0.03142	-0.06324	0.0579	0.109927	0.047153	0.050153									-0.09937	0.286272	-0.0874	-0.03732	-0.03025	-0.14415	-0.10377	-0.08713	-0.00976	-0.04011	-0.09322	-0.03489	-0.16468	-0.06997
82.4	0.011957	-0.11879	-0.05405	-0.16416	-0.05762	-0.09902	-0.03364	-0.23087	0.107172	0.156468	-0.19703	-0.08988	-0.0707	-0.11039	0.085605	0.230314	0.290932	0.015416	0.396925	0.212121	0.005442	-0.02907	-0.06366	0.056224	0.111872	0.043162	0.041461									-0.10517	0.283791	-0.09117	-0.04599	-0.03207	-0.15142	-0.11381	-0.08533	-0.01271	-0.03544	-0.08327	-0.0367	-0.16572	-0.05949
82.6	0.013578	-0.11696	-0.06065	-0.16125	-0.05739	-0.09702	-0.02767	-0.23264	0.109447	0.15655	-0.19591	-0.08953	-0.07457	-0.10649	0.072801	0.225946	0.289775	0.016371	0.403594	0.224371	0.004874	-0.02886	-0.06473	0.058154	0.115848	0.05152	0.048942									-0.10309	0.298327	-0.08693	-0.04823	-0.03686	-0.14492	-0.10799	-0.08622	-0.01667	-0.04038	-0.09345	-0.03244	-0.17343	-0.06888
82.8	0.014243	-0.11769	-0.05506	-0.15309	-0.05884	-0.099	-0.02612	-0.23623	0.107298	0.158018	-0.20177	-0.09333	-0.0746	-0.10401	0.070982	0.231956	0.286584	0.018289	0.406042	0.216896	0.011324	-0.0261	-0.06422	0.051346	0.12433	0.047113	0.039313									-0.10391	0.278397	-0.09232	-0.04224	-0.03019	-0.14722	-0.10553	-0.08731	-0.01715	-0.04294	-0.09858	-0.03698	-0.16802	-0.06285
83	0.009516	-0.11387	-0.05683	-0.14309	-0.06311	-0.10343	-0.01858	-0.23957	0.107626	0.161365	-0.20269	-0.09198	-0.07667	-0.10712	0.065324	0.228918	0.28787	0.024516	0.410887	0.227967	0.011551	-0.02418	-0.06436	0.046711	0.125351	0.043851	0.033494									-0.10206	0.287135	-0.09097	-0.04115	-0.0416	-0.14373	-0.10689	-0.08748	-0.01615	-0.04065	-0.10454	-0.04013	-0.16398	-0.07279
83.2	0.009161	-0.1139	-0.05538	-0.14935	-0.04774	-0.10092	-0.02365	-0.23832	0.106164	0.150816	-0.19913	-0.09681	-0.07957	-0.11211	0.063273	0.226652	0.293754	0.02361	0.412693	0.229223	0.010076	-0.01668	-0.06402	0.049755	0.131261	0.049919	0.036129									-0.10049	0.280134	-0.09139	-0.04289	-0.04668	-0.15328	-0.10337	-0.09037	-0.01715	-0.03799	-0.09853	-0.02497	-0.17189	-0.05691
83.4	0.011436	-0.11521	-0.05891	-0.15031	-0.05094	-0.0985	-0.02316	-0.23894	0.111236	0.157936	-0.19584	-0.09496	-0.07724	-0.10466	0.058856	0.225502	0.299067	0.023063	0.416154	0.230589	0.012653	-0.01225	-0.06459	0.055673	0.129677	0.04305	0.019445									-0.10155	0.284195	-0.1	-0.03751	-0.05	-0.14846	-0.10442	-0.08744	-0.01796	-0.0372	-0.09426	-0.03417	-0.17183	-0.07403
83.6	0.0135	-0.11351	-0.05989	-0.14052	-0.05542	-0.0919	-0.02183	-0.23929	0.11329	0.159084	-0.20223	-0.09741	-0.06575	-0.09792	0.059369	0.220592	0.292299	0.031093	0.413048	0.227998	0.015716	-0.0053	-0.06383	0.05738	0.133727	0.045066	0.033556									-0.10157	0.282504	-0.08574	-0.0462	-0.05609	-0.15171	-0.10597	-0.09183	-0.02107	-0.03286	-0.09396	-0.03475	-0.16762	-0.05876
83.8	0.013888	-0.10238	-0.05857	-0.15706	-0.05321	-0.0927	-0.01992	-0.23404	0.106876	0.149512	-0.20482	-0.09888	-0.06377	-0.10044	0.051296	0.224632	0.29221	0.031583	0.408101	0.233793	0.019168	0.002888	-0.06137	0.054474	0.135587	0.052746	0.022279									-0.09936	0.283901	-0.09864	-0.04272	-0.04986	-0.15511	-0.10984	-0.08539	-0.03558	-0.03056	-0.09741	-0.02693	-0.17018	-0.06484
84	0.020524	-0.11594	-0.05523	-0.14767	-0.05649	-0.09415	-0.0185	-0.23887	0.108363	0.147724	-0.20004	-0.0965	-0.07415	-0.09847	0.0486	0.216075	0.291382	0.038855	0.412896	0.231924	0.016996	0.002008	-0.06386	0.043646	0.137214	0.048916	0.021168									-0.10281	0.278131	-0.09621	-0.04425	-0.04858	-0.1554	-0.11023	-0.09058	-0.03737	-0.02835	-0.102	-0.02915	-0.17017	-0.06811
84.2	0.010981	-0.11999	-0.05468	-0.15403	-0.05039	-0.0947	-0.01756	-0.24149	0.11305	0.155828	-0.20933	-0.09182	-0.07514	-0.10171	0.046069	0.22767	0.295771	0.037786	0.425895	0.235081	0.012604	0.008744	-0.05983	0.052067	0.136321	0.044023	0.032282									-0.09707	0.285582	-0.09135	-0.04541	-0.05767	-0.17665	-0.11019	-0.09385	-0.03232	-0.03044	-0.09454	-0.03373	-0.16944	-0.06879
84.4	0.021878	-0.11086	-0.06165	-0.14967	-0.05425	-0.0985	-0.02335	-0.23815	0.110159	0.150078	-0.19852	-0.08876	-0.08053	-0.1002	0.042049	0.226126	0.27906	0.041882	0.433695	0.235678	0.010109	0.018776	-0.06237	0.049214	0.142603	0.042037	0.040824									-0.1048	0.280979	-0.10012	-0.03142	-0.05048	-0.17387	-0.10293	-0.09498	-0.03786	-0.01868	-0.09215	-0.04197	-0.16335	-0.06724
84.6	0.006997	-0.11555	-0.06008	-0.1565	-0.06	-0.09532	-0.02496	-0.24592	0.115117	0.15445	-0.20209	-0.09235	-0.07391	-0.1057	0.030205	0.231316	0.275266	0.038063	0.447066	0.229443	0.020983	0.020376	-0.05378	0.048557	0.144548	0.040882	0.032207									-0.10027	0.276192	-0.10676	-0.0455	-0.04082	-0.16118	-0.11012	-0.09408	-0.04635	-0.03134	-0.0915	-0.04835	-0.17095	-0.05448
84.8	0.011269	-0.11984	-0.06137	-0.15536	-0.05926	-0.10068	-0.02403	-0.25187	0.116799	0.150619	-0.1999	-0.08852	-0.07825	-0.10621	0.030321	0.232695	0.286873	0.038267	0.45441	0.241582	0.020448	0.020897	-0.05055	0.054623	0.14407	0.047528	0.019657									-0.10252	0.28312	-0.10439	-0.04673	-0.03524	-0.16459	-0.10589	-0.09476	-0.0443	-0.02478	-0.09483	-0.04627	-0.17461	-0.0732
85	0.014177	-0.11791	-0.05656	-0.15795	-0.05513	-0.09935	-0.02771	-0.25017	0.110392	0.15267	-0.20422	-0.09105	-0.08503	-0.10191	0.030288	0.221692	0.284317	0.040462	0.444821	0.237154	0.014047	0.023793	-0.05272	0.045237	0.146674	0.053465	0.014137									-0.1024	0.267941	-0.10627	-0.04478	-0.04233	-0.15755	-0.11371	-0.09918	-0.0466	-0.02719	-0.09569	-0.04673	-0.17372	-0.06919
85.2	0.017739	-0.11842	-0.05103	-0.14641	-0.0566	-0.09546	-0.02543	-0.24194	0.1107	0.156386	-0.2063	-0.09671	-0.08086	-0.10465	0.025375	0.227736	0.286342	0.043686	0.451675	0.236055	0.017871	0.031601	-0.05211	0.046531	0.148099	0.051277	0.024565									-0.10444	0.247856	-0.10751	-0.04885	-0.03826	-0.15127	-0.11292	-0.09932	-0.05144	-0.017	-0.09756	-0.0392	-0.17163	-0.06789
85.4	0.012845	-0.12437	-0.05805	-0.16019	-0.0633	-0.0991	-0.02324	-0.24287	0.110511	0.149422	-0.21004	-0.09755	-0.07984	-0.09751	0.025424	0.226389	0.287484	0.042413	0.450915	0.235992	0.009801	0.039177	-0.05419	0.054623	0.152882	0.05388	0.022779									-0.09784	0.26852	-0.10153	-0.04474	-0.04039	-0.15645	-0.10742	-0.08671	-0.04635	-0.02165	-0.10197	-0.0436	-0.17007	-0.06859
85.6	0.009949	-0.12436	-0.05612	-0.15593	-0.06019	-0.10303	-0.03054	-0.2507	0.109459	0.159585	-0.204	-0.09792	-0.06774	-0.1088	0.034208	0.217028	0.291326	0.041181	0.448011	0.231485	0.021339	0.036833	-0.05423	0.048397	0.153701	0.043516	0.031246									-0.09234	0.270872	-0.10246	-0.04761	-0.03801	-0.15677	-0.09396	-0.08787	-0.05094	-0.02206	-0.10564	-0.03973	-0.17781	-0.07089
85.8	0.013888	-0.13771	-0.05406	-0.16453	-0.06402	-0.10756	-0.03075	-0.24696	0.1099	0.151267	-0.19828	-0.10113	-0.06792	-0.1	0.027674	0.225321	0.287283	0.043335	0.450358	0.234735	0.007629	0.044033	-0.05402	0.043646	0.156592	0.052067	0.033519									-0.0978	0.271662	-0.10455	-0.04844	-0.04099	-0.16108	-0.09955	-0.08408	-0.06574	-0.02282	-0.11445	-0.04388	-0.16505	-0.05946
86	0.014066	-0.13252	-0.05777	-0.15329	-0.06335	-0.10123	-0.03247	-0.24866	0.116786	0.151932	-0.20551	-0.0974	-0.07345	-0.10887	0.01181	0.224763	0.280008	0.038626	0.461095	0.23907	0.00938	0.048561	-0.0542	0.048938	0.154806	0.043982	0.039588									-0.09973	0.281383	-0.10437	-0.04448	-0.04027	-0.15872	-0.10698	-0.08698	-0.0602	-0.02167	-0.10487	-0.03862	-0.16601	-0.06589
86.2	0.016185	-0.12522	-0.06006	-0.17548	-0.06377	-0.09556	-0.03301	-0.24626	0.113724	0.149733	-0.20577	-0.10256	-0.07076	-0.10679	0.012256	0.227752	0.295257	0.038953	0.455845	0.23472	0.018746	0.046097	-0.05668	0.042787	0.154827	0.040122	0.035142									-0.09368	0.282651	-0.09524	-0.04692	-0.04163	-0.15508	-0.10832	-0.09734	-0.05219	-0.02373	-0.10505	-0.04447	-0.17287	-0.06705
86.4	0.022089	-0.12794	-0.05405	-0.1582	-0.05904	-0.10301	-0.03141	-0.25011	0.11312	0.153662	-0.20772	-0.10034	-0.07877	-0.10227	0.021934	0.226488	0.289493	0.038659	0.450307	0.239714	0.014209	0.052441	-0.05871	0.038874	0.153392	0.055927	0.020893									-0.10033	0.28131	-0.09559	-0.05619	-0.0372	-0.14999	-0.11115	-0.0958	-0.05322	-0.01599	-0.09858	-0.03934	-0.17012	-0.06719
86.6	0.017361	-0.12897	-0.05667	-0.1791	-0.06383	-0.10488	-0.03097	-0.25128	0.113283	0.156845	-0.20718	-0.10291	-0.0651	-0.11023	0.01449	0.216782	0.277026	0.035802	0.461956	0.238975	0.007467	0.049113	-0.05822	0.042766	0.152308	0.052624	0.02645									-0.09944	0.284609	-0.0984	-0.04779	-0.03912	-0.1502	-0.1102	-0.09554	-0.06688	-0.01541	-0.09279	-0.04607	-0.17313	-0.05559
86.8	0.020036	-0.12439	-0.05326	-0.15812	-0.06284	-0.10384	-0.03216	-0.2519	0.10384	0.156181	-0.20675	-0.10373	-0.07616	-0.11171	0.017368	0.214827	0.273409	0.03914	0.447522	0.239792	0.010465	0.057217	-0.04984	0.044919	0.150203	0.055501	0.019757									-0.10294	0.283864	-0.09552	-0.04385	-0.03559	-0.15632	-0.11535	-0.08828	-0.05949	-0.01556	-0.09834	-0.03814	-0.17703	-0.06806
87	0.020957	-0.12792	-0.05539	-0.18063	-0.06132	-0.10681	-0.03803	-0.25595	0.106788	0.148487	-0.21053	-0.10382	-0.07195	-0.11291	0.017054	0.219754	0.259351	0.031551	0.449261	0.24064	0.007662	0.056609	-0.05452	0.035629	0.155656	0.047011	0.034068									-0.09143	0.282523	-0.10725	-0.04888	-0.04052	-0.14636	-0.10845	-0.08984	-0.07618	-0.01464	-0.09629	-0.04928	-0.17854	-0.07306
87.2	0.020213	-0.12308	-0.05535	-0.16562	-0.0647	-0.10806	-0.03208	-0.25405	0.112332	0.146567	-0.20899	-0.10532	-0.07851	-0.11972	0.015433	0.21284	0.257896	0.030571	0.448974	0.245084	0.010368	0.058129	-0.05415	0.03898	0.154285	0.049899	0.01671									-0.10493	0.27791	-0.10289	-0.04051	-0.03775	-0.15231	-0.1053	-0.09131	-0.07164	-0.00807	-0.09352	-0.05165	-0.17969	-0.06533
87.4	0.022066	-0.12448	-0.05499	-0.17955	-0.05243	-0.10873	-0.03746	-0.25142	0.108697	0.147896	-0.20838	-0.10826	-0.06987	-0.11014	0.012835	0.216387	0.256682	0.027054	0.444027	0.247346	0.008278	0.056401	-0.05527	0.044262	0.158654	0.049585	0.045857									-0.10384	0.282541	-0.09921	-0.04689	-0.03262	-0.15155	-0.10332	-0.09796	-0.07556	-0.00814	-0.09158	-0.04184	-0.17666	-0.06414
87.6	0.025817	-0.12882	-0.05874	-0.17708	-0.05383	-0.09359	-0.04629	-0.25381	0.109995	0.146198	-0.21077	-0.10472	-0.07617	-0.10915	0.00607	0.216469	0.253242	0.0296	0.442322	0.244174	0.007192	0.059529	-0.05267	0.036074	0.162364	0.046525	0.025289									-0.10633	0.291509	-0.10485	-0.04734	-0.03003	-0.15361	-0.10638	-0.09529	-0.06329	-0.00435	-0.09466	-0.03921	-0.18063	-0.07668
87.8	0.02382	-0.12173	-0.05588	-0.16946	-0.05891	-0.09828	-0.04555	-0.25742	0.112836	0.1518	-0.21045	-0.11046	-0.07248	-0.11172	0.012604	0.214909	0.251755	0.032391	0.438726	0.25124	0.003043	0.060657	-0.05387	0.040232	0.159621	0.052979	0.033456									-0.10881	0.291536	-0.09957	-0.04653	-0.03845	-0.15219	-0.10706	-0.09338	-0.0713	0.003137	-0.08431	-0.0494	-0.18286	-0.05254
88	0.020768	-0.12469	-0.0598	-0.17476	-0.0559	-0.1016	-0.04248	-0.25662	0.111652	0.148003	-0.21441	-0.11086	-0.079	-0.11186	0.005904	0.219557	0.259487	0.033844	0.440229	0.24488	0.005863	0.066697	-0.04751	0.040401	0.16128	0.057264	0.032632									-0.10547	0.273022	-0.10331	-0.05044	-0.03471	-0.15235	-0.10804	-0.0994	-0.07375	0.002604	-0.08357	-0.04788	-0.18047	-0.05929
88.2	0.025662	-0.12753	-0.05289	-0.16493	-0.05626	-0.10163	-0.04722	-0.25676	0.109226	0.150373	-0.20922	-0.11345	-0.07575	-0.11324	0.011711	0.220904	0.262469	0.028196	0.425372	0.248759	0.007808	0.071633	-0.04665	0.048461	0.159813	0.046708	0.034693									-0.0995	0.286244	-0.09983	-0.0453	-0.04006	-0.15341	-0.10864	-0.10021	-0.08202	0.005464	-0.08977	-0.04992	-0.1859	-0.06049
88.4	0.02686	-0.12787	-0.05281	-0.17393	-0.05866	-0.10003	-0.04932	-0.25645	0.106045	0.151858	-0.2158	-0.11743	-0.07356	-0.10881	0.005673	0.214302	0.263426	0.027339	0.441056	0.258103	0.001455	0.074617	-0.04639	0.037039	0.159228	0.052168	0.015561									-0.10563	0.287687	-0.10467	-0.04967	-0.03896	-0.1503	-0.11575	-0.10273	-0.08168	0.011619	-0.08632	-0.03885	-0.17912	-0.06049
88.6	0.020557	-0.12626	-0.05472	-0.15218	-0.05475	-0.09936	-0.04549	-0.24845	0.107412	0.14724	-0.20775	-0.1169	-0.07833	-0.11185	0.007774	0.216042	0.266054	0.027241	0.443099	0.252622	0.009007	0.084681	-0.04663	0.030846	0.155359	0.038664	0.014924									-0.10203	0.281779	-0.10525	-0.04961	-0.03836	-0.15039	-0.11387	-0.09825	-0.08503	0.014346	-0.08235	-0.04261	-0.18418	-0.06159
88.8	0.024175	-0.1304	-0.04363	-0.1582	-0.06177	-0.0997	-0.04645	-0.25214	0.104734	0.150102	-0.21228	-0.11888	-0.08222	-0.10598	0.012058	0.208619	0.264487	0.023398	0.441444	0.254287	-0.00299	0.076905	-0.03774	0.036626	0.164118	0.051935	0.035117									-0.10332	0.28233	-0.10692	-0.04909	-0.03026	-0.15085	-0.11603	-0.09849	-0.08403	0.017916	-0.07142	-0.04456	-0.17996	-0.06629
89	0.014288	-0.13547	-0.04718	-0.1542	-0.061	-0.0944	-0.04893	-0.2547	0.104747	0.141391	-0.21704	-0.11894	-0.07589	-0.10543	0.015151	0.204612	0.261971	0.022231	0.442643	0.252465	0.003529	0.079145	-0.04307	0.041091	0.158707	0.052472	0.013887									-0.10171	0.274897	-0.10472	-0.05089	-0.03263	-0.15329	-0.11899	-0.10671	-0.09017	0.017419	-0.08101	-0.05208	-0.18457	-0.07574
89.2	0.020002	-0.13153	-0.04547	-0.1597	-0.05823	-0.0947	-0.0454	-0.2548	0.107078	0.13861	-0.223	-0.11698	-0.07412	-0.11061	0.007989	0.201065	0.266778	0.023634	0.441765	0.249717	-0.00229	0.079769	-0.04248	0.034717	0.153637	0.056372	0.029672									-0.10639	0.283313	-0.10128	-0.054	-0.03307	-0.1518	-0.11999	-0.10354	-0.10045	0.012924	-0.08169	-0.05102	-0.18938	-0.07513
89.4	0.020191	-0.13887	-0.04954	-0.1704	-0.05287	-0.09914	-0.04242	-0.26068	0.098548	0.129276	-0.21862	-0.11193	-0.06384	-0.11211	-0.00101	0.206205	0.273088	0.031151	0.438507	0.25636	0.008731	0.085817	-0.0398	0.042968	0.157176	0.044722	0.005146									-0.10937	0.285095	-0.11419	-0.05107	-0.03476	-0.15395	-0.11666	-0.098	-0.10599	0.010979	-0.0746	-0.05816	-0.18763	-0.07649
89.6	0.017717	-0.1414	-0.04367	-0.1563	-0.0546	-0.09688	-0.03687	-0.25018	0.105591	0.141777	-0.22439	-0.11813	-0.0597	-0.11714	0.00731	0.205532	0.264857	0.025111	0.445682	0.253235	-0.01159	0.083881	-0.03763	0.044293	0.153541	0.049372	0.0133									-0.10811	0.300348	-0.1149	-0.04636	-0.03474	-0.15688	-0.11864	-0.10462	-0.10342	0.016735	-0.06945	-0.04818	-0.1891	-0.07949
89.8	0.021512	-0.14498	-0.04669	-0.16609	-0.05753	-0.09477	-0.04159	-0.2559	0.10069	0.134714	-0.21805	-0.11541	-0.06308	-0.11512	0.004564	0.204464	0.264198	0.022598	0.451894	0.246718	-0.00722	0.091433	-0.03979	0.04774	0.163469	0.056423	0.026076									-0.10955	0.295092	-0.10618	-0.04395	-0.0363	-0.16198	-0.12312	-0.1066	-0.10722	0.01876	-0.07126	-0.04285	-0.18831	-0.06764
90	0.012956	-0.13896	-0.04795	-0.17656	-0.05595	-0.09149	-0.04378	-0.25725	0.101735	0.133615	-0.22648	-0.11852	-0.05935	-0.11279	0.010751	0.20967	0.274309	0.022337	0.452536	0.248963	-0.00394	0.084441	-0.03927	0.04564	0.162491	0.03758	0.024752									-0.1122	0.310988	-0.10406	-0.05053	-0.03469	-0.15794	-0.1186	-0.10586	-0.0965	0.028645	-0.06751	-0.05637	-0.19816	-0.07764
[truncated: 5 more columns]

## Sheet: Fig.3A
Time (s)	WT(n=23)																																			snb-1(n=19)
0.2	-0.01197	-0.00133	0.020494	0.048214	0.001524	0.009707	0.002835	-0.01098	0.00561	0.010679	0.013831	0.021124	0.014304	0.022827	0.003275	0.021311	0.008293	-0.04067	0.008467	-0.00154	0.037319	0.036023	-0.00083													0.019498	0.023362	0.017612	0.004103	0.02867	0.030257	0.028835	0.00162	0.039284	0.041791	0.019441	0.028501	-7.9e-07	0.003723
0.4	-0.01105	-0.01495	0.023713	0.040855	-0.00181	0.010669	-0.00273	-0.00714	-0.00027	0.004874	0.012037	0.029358	0.013682	0.02602	0.010342	0.01863	0.001684	-0.04285	0.01774	0.000413	0.023919	0.035068	-0.00432													0.01649	0.020383	0.022702	0.004825	0.009641	0.033054	0.03412	0.010278	0.038541	0.044867	0.02067	0.016659	-0.00456	-0.00072
0.6	-0.01236	-0.02962	0.018098	0.026475	-0.01082	0.015802	-0.00727	-0.01145	0.001316	0.009196	0.010649	0.007516	0.01142	0.020517	0.018233	0.01983	0.00496	-0.03776	0.016673	-0.00156	0.03086	0.02967	-0.00369													0.015148	0.019641	0.019369	0.009159	0.010764	0.029424	0.031891	0.00707	0.035075	0.03922	0.026663	0.012734	0.00649	0.000568
0.8	-0.00954	-0.01662	0.019977	0.028292	0.006529	0.015077	-0.00653	-0.00495	0.008939	0.009303	0.010148	0.016736	0.006857	0.012312	0.017077	0.022623	0.008079	-0.04071	0.00905	0.003638	0.030106	0.028606	-0.00359													0.011082	0.018231	0.016497	0.007701	0.023797	0.030159	0.029407	0.01857	0.02835	0.044125	0.018412	0.031067	-0.01099	0.012091
1	-0.00911	-0.01788	0.012498	0.01214	-0.00366	0.016384	-0.00445	-0.0005	0.006509	0.015481	0.012653	0.013038	0.012681	0.020372	0.017104	0.019533	0.013686	-0.03382	0.014858	0.005329	0.020335	0.030546	-0.00301													7.09e-05	0.014437	0.016699	0.010609	0.039979	0.026064	0.029295	0.01338	0.040116	0.036634	0.018113	0.029061	-0.00351	0.002926
1.2	-0.00516	-0.03455	0.014857	-0.01318	0.001271	0.011062	-0.01615	-0.00252	0.00419	0.004565	0.007697	-0.00109	0.006189	0.023899	0.012879	0.019604	0.011254	-0.03995	0.018653	0.007998	0.015553	0.014367	-0.00728													0.001762	0.014723	0.015066	-0.003	0.021993	0.027293	0.031605	0.005808	0.037333	0.050955	0.01632	0.024538	0.006218	0.005998
1.4	-0.00395	-0.0438	0.013412	-0.06963	-0.00673	0.015231	-0.01402	-0.00167	0.009383	0.002014	0.00809	-0.00163	0.013339	0.024323	0.010342	0.023089	0.01196	-0.05053	0.014143	0.003522	0.014719	0.023646	0.000181													-0.00218	0.019744	0.015729	0.008007	0.012448	0.021733	0.021546	0.006857	0.036253	0.022344	0.013099	0.020536	0.001878	-0.00208
1.6	-0.00173	-0.03096	0.015388	-0.11789	8.31e-05	-0.00069	-0.01413	-0.00916	0.00146	0.014393	0.009424	0.005026	0.004715	0.019021	-0.00487	0.016669	0.006661	-0.03647	0.013538	-0.00016	0.007624	0.021048	-0.00146													-0.00241	0.015829	0.008025	0.005044	0.003024	0.024127	0.021618	0.009547	0.0335	0.020751	0.024671	0.01718	-0.00119	-0.00538
1.8	0.000548	-0.02719	0.017282	-0.0297	0.003354	0.006357	-0.01416	-0.00268	-0.0003	0.015748	0.006005	-0.00668	0.007043	0.019713	-0.00525	0.008232	0.005666	-0.04212	0.018686	-0.00105	0.004312	0.029279	0.005292													-0.00344	0.015081	0.009841	0.008571	0.010844	0.023225	0.022293	0.006433	0.03346	0.033353	0.030083	0.015	0.000297	-0.0073
2	0.003665	-0.01309	0.010829	-0.02008	0.002176	0.014946	-0.02339	-0.00647	-7.1e-05	0.006603	0.004915	-0.0018	0.003778	0.018842	-0.01372	0.010603	0.005244	-0.04035	0.015265	0.001192	0.002398	0.01468	0.003539													0.011456	0.012838	0.007804	0.005522	0.031818	0.025731	0.018797	0.00247	0.019407	0.011256	0.026381	0.007527	0.006477	-0.01218
2.2	0.006635	-0.0047	0.015852	-0.00711	0.008138	0.014958	-0.02161	-0.00055	-0.00285	0.002676	0.009376	-0.00986	-0.00503	0.019612	-0.00661	0.004155	0.009723	-0.03195	0.020876	-0.00247	-0.00781	0.013068	0.007724													0.011017	0.012558	0.004855	0.008931	-0.00913	0.01872	0.029418	0.004203	0.016534	0.00471	0.021998	0.009648	-0.00314	-0.01556
2.4	0.004527	-0.0181	0.012551	-0.00203	0.009737	0.01282	-0.01564	0.000798	0.001249	0.010573	-0.00213	-0.01585	-0.00252	0.015695	-0.00529	0.013072	0.009238	-0.03711	0.020237	0.000521	-0.0131	0.011409	-0.00468													0.009843	0.011057	0.002761	0.006502	0.017842	0.019629	0.023192	0.005383	0.022209	0.012218	0.019458	0.0042	0.001567	-0.02617
2.6	0.008194	-0.00614	0.009654	-0.00563	0.007455	0.01636	-0.01509	0.00092	0.002647	0.001128	0.00262	-0.00841	-0.00475	0.008249	-0.01204	0.016994	0.008513	-0.02979	0.018356	-0.0004	-0.01295	0.008061	-0.00275													0.015213	0.006205	0.018601	0.003939	-0.00283	0.01207	0.0217	0.007447	0.01392	0.002487	0.013381	0.004846	-0.01348	-0.02657
2.8	0.013025	0.000375	0.008763	-0.01117	0.002964	0.009291	-0.01764	0.000729	-0.00454	-0.00356	0.003398	0.003818	-0.00383	0.013953	-0.00541	0.019971	0.004708	-0.03258	0.017212	-0.00314	-0.0091	0.009156	-0.00129													0.027024	0.005403	0.006508	0.008179	0.00128	0.014722	0.020361	0.009051	0.019674	0.023732	0.021168	0.014364	0.002474	-0.02304
3	0.006397	-0.01451	0.009309	0.007372	-0.00554	0.003197	-0.01222	-0.00205	-0.00217	0.006891	0.001949	0.012274	-0.00672	0.007903	-0.01435	0.013269	0.005653	-0.02642	0.017454	-0.00246	-0.01914	-0.00493	-0.00215													0.021344	0.007196	0.009716	-0.00261	0.007876	0.015735	0.017958	0.008013	0.016029	0.01807	0.011489	0.008096	0.010481	-0.02422
3.2	0.005948	0.004492	0.003245	0.019128	0.009621	0.008674	-0.01461	0.003828	0.003014	0.002227	0.01008	0.019053	-0.01303	0.007234	-0.0069	0.014821	0.003688	-0.02664	0.019225	-0.00229	-0.01417	0.001614	-0.00166													0.013767	0.002886	0.007113	0.004809	-0.02495	0.012744	0.01804	0.005088	0.013583	0.039756	0.008368	0.019398	-0.00421	-0.0283
3.4	0.012438	0.003713	0.001254	0.021057	-0.00284	0.003577	-0.02176	-0.00085	0.005233	-0.0008	0.00702	0.012422	-0.00094	0.006095	-0.01749	0.011971	0.003398	-0.02973	0.010557	-0.00724	-0.01598	-0.00435	-0.0045													0.008565	0.005743	-0.00247	0.00198	0.007957	0.009912	0.014248	0.00937	0.008581	0.006351	0.013298	0.010449	0.004845	-0.01927
3.6	0.012649	-0.00735	0.003156	0.00302	0.000493	0.003791	-0.00901	0.003342	-0.00069	0.002665	0.00786	0.01395	0.001293	0.005213	-0.01237	0.014257	0.003398	-0.02226	0.012042	-0.00275	-0.01685	-0.00676	0.002133													0.02572	-0.00154	0.022424	0.002411	0.003245	0.004435	0.003678	0.011045	0.009176	0.02094	0.008733	0.006447	0.00294	-0.01172
3.8	0.015784	-0.0129	-0.00048	0.009762	0.006151	0.008816	-0.00861	0.006581	-0.00556	0.008406	0.007257	0.007664	0.003305	0.000749	-0.01439	0.008148	0.001256	-0.02583	0.0162	-0.00621	-0.02047	-0.00403	0.00774													0.009894	0.001299	0.013933	0.001564	-0.00969	0.003137	0.000151	-0.00316	0.005868	-0.01647	0.006757	0.004952	-0.01588	-0.01298
4	0.01429	-0.00474	0.002879	0.014282	0.000861	-0.00154	-0.00697	0.002865	0.000772	0.001406	0.000799	0.018905	0.004632	0.002222	-0.00335	0.008684	-0.00017	-0.02548	0.005331	-0.00921	-0.0131	-0.00305	-0.0022													0.018091	0.000983	0.00231	-0.00021	-0.00959	0.005809	-0.00578	0.015185	0.009384	-0.01062	0.005014	0.006447	-0.00275	0.002519
4.2	0.010733	-0.00465	0.000273	0.016054	0.006445	-0.00361	-0.01058	0.001484	-0.00018	-0.0017	0.007366	0.008847	0.007098	0.001039	-0.01159	0.006285	-0.00287	-0.02442	-0.00151	-0.00527	-0.01062	-0.00818	0.002927													0.013238	0.000843	-0.00131	0.000553	-0.00851	0.008384	-0.01079	0.008403	0.009097	0.015231	0.004068	0.000323	-0.01003	0.004428
4.4	0.019332	-0.00435	-0.00161	0.022729	0.014217	0.003304	0.014335	0.004306	-0.00353	-0.00405	0.003209	0.017402	0.001024	-0.00268	-0.00974	0.007343	0.000437	-0.02166	0.010711	-0.00464	-0.01005	-0.00842	-0.00232													0.017794	-0.00241	0.011358	-0.00222	0.001801	0.005184	-0.00958	-0.00116	0.013504	0.001035	-0.00231	0.008559	0.007566	0.022544
4.6	0.015244	-0.00161	-0.00501	0.020003	0.001671	0.004385	0.00644	0.002882	0.008118	0.008694	0.006844	0.02068	0.01103	-0.00393	-0.01372	-0.00125	-0.0032	-0.01547	0.008852	0.000521	-0.01357	-0.01539	0.005739													0.007945	-0.00115	0.003664	0.002191	-0.00141	-0.00385	-0.00797	0.005029	0.016465	0.000815	-0.00365	-0.02281	0.008654	0.020767
4.8	0.016005	-0.00258	-0.00532	0.030637	0.005709	-0.00448	0.000897	-0.00411	0.004423	-0.00183	0.001293	0.028273	-0.00025	-0.00625	-0.01369	-0.00174	-0.00288	-0.01394	0.002779	-0.00207	-0.01673	-0.01613	-0.00301													0.006073	-0.00434	0.007362	0.003633	0.003726	-0.0019	-0.01447	0.003472	-0.0117	-0.02354	-0.00515	-0.01938	-0.00547	0.020892
5	0.020387	-0.0073	-0.00882	0.039027	0.001398	-0.00884	0.006771	0.002978	0.001382	-0.00039	-1.4e-05	0.010252	-0.00057	-0.00248	-0.01611	-0.00455	0.001879	-0.01096	0.003208	-0.00546	-0.01145	-0.01263	-0.00348													0.004602	0.006485	-0.00123	0.000686	-0.01099	-0.00278	-0.00211	0.005949	-0.01531	0.011303	0.005711	-3.4e-05	-0.00355	0.014831
5.2	0.019415	0.010724	-0.0123	0.015079	0.011314	-0.00315	0.013733	0.004914	0.002525	-0.0086	-0.00238	0.008058	0.003639	0.000469	-0.00746	-0.00716	0.005263	-0.00345	0.01411	-0.00247	-0.01083	-0.00821	0.00473													-0.01366	0.003719	-0.00066	0.005216	-0.01382	-0.00555	-0.0158	0.004663	-0.02252	-0.02696	0.001943	-0.00829	-0.00238	0.020958
5.4	0.021643	0.015668	-0.00653	0.032667	0.003911	-0.01474	0.006653	-0.00108	6.34e-06	-0.00094	-0.00127	0.004533	-0.00233	-0.00084	-0.0047	-0.00997	0.001564	-0.00625	0.012735	-0.00577	-0.00643	-0.01014	0.001388													-0.01299	0.000813	0.006796	-0.00343	-0.02565	-0.00654	-0.00964	0.009205	-0.02024	-0.01037	0.003354	-0.00847	-0.00654	0.011618
5.6	0.018196	0.016876	-0.00684	0.026711	-0.00702	-0.00306	0.009454	0.003472	-0.00364	-0.00359	-0.00905	-0.00888	-0.00248	-0.00096	-0.00528	-0.01207	0.000229	-0.00303	-0.00282	-0.00111	-0.00391	-0.01065	0.003257													-0.00241	0.002333	-0.00779	-0.00453	0.003305	-0.00654	-0.00917	0.001632	-0.01876	-0.0268	0.002441	0.002522	0.004897	0.021091
5.8	0.018223	0.023538	-0.00827	0.016851	-0.01072	0.001546	0.002256	0.010063	-0.00255	0.000253	-0.00594	-0.00454	-0.00124	0.000905	-0.0067	-0.00857	-0.0063	0.007736	0.007179	-0.00247	0.000628	-0.00634	-0.0008													-0.00429	-0.00576	-0.01105	-0.00547	-0.00233	-0.00528	-0.01109	0.002446	-0.02063	-0.02101	3.39e-07	0.002657	0.000984	0.024595
6	0.01627	0.004254	-0.00911	0.032308	-0.002	-0.01207	0.016132	0.013284	-0.0033	0.008929	-0.00695	0.011115	-0.00455	-0.0043	-0.00029	-0.00475	-0.0064	0.006407	-0.0035	0.001433	0.007134	-0.01167	-0.00953													-0.00743	-0.00142	-0.00506	-0.00405	0.002984	-0.01143	-0.00619	-0.00064	-0.02399	-0.01683	-0.00277	-0.00154	0.013318	0.021415
6.2	0.010165	0.009993	-0.01123	0.029795	0.005919	-0.00135	0.012421	-0.00058	-0.00113	0.0083	-0.00821	0.007886	-0.00269	-0.00249	-3.3e-05	-0.00908	-0.00158	0.012994	0.004825	-0.00375	0.009674	-0.0071	-0.00157													-0.00797	-0.00377	-0.00978	0.002559	-0.02858	-0.01009	-0.01697	-0.00708	-0.01217	-0.02806	-0.00206	0.006051	0.015896	0.014076
6.4	0.004444	0.010486	0.03581	0.034574	0.004857	-0.00594	0.012019	0.008196	-0.00433	0.008897	-0.00726	-0.00819	-0.00562	-0.00318	-0.0033	-0.0105	-0.00024	0.014733	-0.0083	0.002784	0.01099	-0.01219	-0.00797													-0.01085	-0.00274	-0.00649	-0.00263	-0.01877	-0.01122	-0.01499	-0.00819	-0.01441	-0.0204	-0.01263	0.001172	0.014873	0.015877
6.6	-0.00413	0.025541	0.084127	0.025858	0.001587	0.005466	0.007362	0.009464	-0.00646	0.008588	-0.0039	0.008699	-0.00604	-0.00451	0.004324	-0.01269	-0.00181	0.016858	-0.00242	0.00091	0.007968	-0.01	-0.00093													0.003285	-0.00588	-0.01198	-0.01178	-0.00913	-0.01068	-0.01499	-0.00565	-0.01772	-0.02701	-0.01081	-0.00107	-0.00365	0.014781
6.8	-0.00618	0.005255	0.013487	0.011859	0.005993	-0.01417	0.008107	0.012425	-0.00775	-0.00623	-0.0021	0.011978	-0.00677	-0.00782	0.003381	-0.01175	-0.0015	0.017555	-0.00357	0.005379	0.003069	-0.0081	0.017103													-0.01672	-0.00739	-0.00528	0.000255	-0.02096	-0.01449	-0.02075	-0.01009	-0.01535	-0.03122	-0.0054	0.002078	0.020185	0.00457
7	-0.00957	-0.02458	0.00317	-0.00323	-0.00861	-0.00387	0.011972	0.009012	-0.00525	-0.00014	0.001442	0.00722	0.004224	-0.00804	0.001999	-0.01261	-0.00465	0.027866	-0.00087	-0.00043	0.006272	-0.01031	0.002877													-0.01424	-0.00853	-0.00589	0.00321	-0.00873	-0.01587	-0.02535	-0.01314	-0.02307	-0.04275	-0.00737	-0.00036	0.00031	0.005142
7.2	-0.01486	-0.05473	-0.00414	-0.01044	2e-05	-0.01376	0.021167	0.003125	0.000506	-0.0008	-0.0067	-0.00981	-0.0014	-0.00968	-0.00224	-0.01849	-0.00712	0.028259	-0.02579	0.004533	0.002361	-0.00382	0.006599													-0.01454	-0.00622	-0.00726	0.002254	0.013972	-0.02001	-0.03022	-0.00376	-0.01571	-0.0436	-0.01096	-0.00429	0.004754	0.003756
7.4	-0.01523	-0.03678	-0.01775	-0.01794	0.014017	-0.00765	0.010565	-0.00511	-0.00235	0.003007	-0.00079	-0.01373	-0.00335	-0.01376	0.005148	-0.01405	-0.00392	0.0278	-0.02579	0.002195	0.005501	-0.00209	0.006566													-0.01778	-0.00508	-0.00837	0.003766	-0.02232	-0.01572	-0.02662	-0.0099	-0.01662	-0.01064	-0.00805	-0.01101	-0.00115	0.000402
7.6	-0.02119	-0.00721	-0.0177	-0.04444	0.00431	-0.00537	0.008473	-0.00726	0.002492	-0.00455	0.001306	-0.02172	-0.00839	-0.01839	0.005825	-0.01578	-0.0078	0.031942	-0.01431	0.002212	-0.00279	-0.00161	0.014622													-0.00547	-0.00862	-0.00882	-0.00507	-0.01452	-0.01867	-0.02349	-0.00708	-0.0195	-0.03062	-0.01639	-0.01278	-0.00529	0.009559
7.8	-0.02166	0.016781	-0.01567	-0.05838	-0.01054	-0.00632	0.020363	-0.00162	-0.00872	-0.00791	-0.00917	-0.02682	-0.0021	-0.01429	0.014261	-0.01481	-0.01265	0.037373	-0.00416	-0.00069	-0.00521	-0.00795	0.012571													-0.00653	-0.01166	-0.02347	0.000867	0.010924	-0.02012	-0.01973	-0.01568	-0.02163	-0.02931	-0.01967	-0.00264	-0.01096	-0.00797
8	-0.02322	0.02632	-0.02043	-0.05261	-0.00296	-0.01462	0.012503	-0.00645	0.000439	-0.01297	-0.00504	-0.01378	-0.00649	-0.01705	0.011883	-0.0141	-0.00538	0.036323	-0.01137	0.006332	0.003541	-0.01411	0.013481													-0.01112	-0.0135	-0.01853	-0.00703	-0.01083	-0.02199	-0.02476	-0.0127	-0.02468	-0.04182	-0.01238	-0.02881	-0.00292	-0.00138
8.2	-0.01791	0.020787	-0.02362	-0.03319	-0.01048	-0.00854	0.004407	-0.00643	-0.00152	-0.01534	-0.00804	-0.0052	-0.00637	-0.01588	0.018472	-0.01403	-0.00588	0.040719	-0.01439	0.001922	0.003042	-0.00147	0.018625													-0.00992	-0.01605	-0.01405	-0.00064	-0.01548	-0.0233	-0.01573	-0.01079	-0.0234	-0.03616	-0.02401	-0.01893	0.000103	-0.00562
8.4	-0.01972	0.019563	-0.02125	-0.02866	-0.00033	-0.01313	0.014891	-0.00619	0.004123	-0.00756	-0.01385	-0.01238	-0.00233	-0.02096	0.02283	-0.01862	-0.00699	0.043566	-0.02293	0.003944	-0.0042	-0.00862	0.013811													-0.00491	-0.01706	-0.02036	-0.0076	0.013671	-0.02103	-0.01796	-0.0085	-0.01788	-0.04603	-0.02758	-0.02134	0.002085	-0.00423
8.6	-0.01708	0.03845	-0.03118	-0.02134	0.000619	-0.00324	0.003249	0.002604	-0.00071	-0.01626	-0.01495	-0.01773	-7.9e-05	-0.01586	0.017795	-0.01697	-0.00557	0.04811	-0.02533	0.002543	0.002216	-0.0097	0.006698													-0.01156	-0.01509	-0.01494	-0.01221	-0.01939	-0.01621	-0.00958	-0.00171	-0.01637	-0.01448	-0.02804	-0.02418	0.001463	-0.0073
8.8	-0.01158	0.043553	-0.01988	-0.00663	-0.00285	-0.01043	0.008107	-0.0079	-0.00073	-0.02459	-0.00416	-0.01664	-0.00429	-0.02384	0.01632	-0.01691	-0.00962	0.058043	-0.02639	-0.0005	-6.7e-06	-0.00757	-0.00999													-0.01986	-0.02101	-0.01602	-0.01329	-0.00069	-0.02129	-0.01264	-0.00633	-0.02735	0.008054	-0.0224	-0.02846	-0.00495	0.000377
9	-0.00966	0.019643	-0.02498	0.001214	-0.00108	-0.01418	0.004821	-0.00191	-0.00038	-0.01285	-0.01219	-0.02268	-0.00302	-0.01569	0.012826	-0.01526	-0.01065	0.061554	-0.02747	0.000968	-0.00664	-0.01012	-0.00822													-0.0085	-0.01904	-0.02269	-0.00057	0.012548	-0.02162	-0.00768	-0.01172	-0.02346	0.024631	-0.02578	-0.02517	-0.01266	-0.00611
9.2	-0.01068	0.037464	-0.02717	-0.00609	-0.00949	-0.00289	0.006216	0.000564	0.005333	-0.01528	-0.00823	-0.03535	-0.00266	-0.02202	0.010488	-0.01742	-0.00632	0.067066	-0.03452	0.002419	-0.0039	-0.00842	-0.0043													-0.02097	-0.01883	-0.0041	-0.00406	-0.00818	-0.0198	-0.01015	-0.01402	-0.0188	0.004032	-0.03222	-0.02247	-0.00206	-0.00907
9.4	-0.00845	0.036001	-0.02467	-0.00857	-0.02243	-0.0133	0.000802	-0.00097	0.000827	-0.01128	-0.01175	-0.01438	-0.00685	-0.02057	0.001946	-0.01527	-0.0052	0.06285	-0.04	0.002908	0.000946	-0.01565	-0.00968													-0.01977	-0.0156	-0.01374	-0.01711	0.02488	-0.02411	-0.00396	-0.01107	-0.01995	0.032675	-0.02671	-0.01796	-0.0099	-0.00416
9.6	-0.0079	0.027035	-0.02359	-0.00619	-0.0045	-0.00836	0.001937	-0.00029	-0.00319	-0.00508	-0.01139	-0.02781	-0.00763	-0.01627	-0.01021	-0.00905	-0.00854	0.071857	-0.03984	0.00707	-0.00714	-0.01244	-0.02614													-0.02025	-0.01448	-0.015	-0.00739	0.003084	-0.02384	-0.01359	-0.01305	-0.03134	-0.0068	-0.02675	-0.02211	0.001463	-0.00899
9.8	-0.01026	0.025716	-0.02251	-0.01185	-0.01794	-0.01212	0.007669	0.003012	-0.00831	-0.00919	-0.0118	-0.02083	-0.00594	-0.02544	-0.00962	-0.01166	-0.00917	0.07257	-0.03367	0.004434	0.005637	-0.02411	-0.02625													-0.01915	-0.01464	-0.01039	-0.01217	-0.02561	-0.02761	-0.0064	-0.02218	-0.02279	-0.00983	-0.02796	-0.01291	0.00101	-0.00919
10	-0.00449	0.035477	-0.02216	-0.01405	-0.02849	-0.00417	0.000259	0.003307	-0.00087	-0.00964	-0.01934	-0.01632	-0.00407	-0.02448	-0.00784	-0.00859	-0.00886	0.067821	-0.04598	0.007078	0.005854	-0.02607	-0.01937													-0.02118	-0.01179	-0.01568	-0.00638	-0.00544	-0.02958	-0.01132	-0.01991	-0.02808	-0.01726	-0.0388	-0.01664	0.009924	-0.00696
10.2	-0.00645	0.044777	-0.01816	-0.00896	-0.00856	-0.0091	-0.00082	0.00995	0.006021	-0.00377	-0.00745	-0.00239	0.004214	-0.01884	-0.00677	0.002744	-0.00033	0.078394	-0.03419	0.004177	0.017295	-0.01158	-0.02025													-0.01568	-0.01021	-0.01032	-0.0087	0.026685	-0.03395	-0.00894	-0.01377	-0.02773	-0.01526	-0.03121	-0.01494	0.006672	-0.01898
10.4	0.024008	0.062328	0.000348	0.042538	0.013028	0.028549	0.008367	0.044742	0.015009	0.015812	0.015503	0.007245	0.014563	0.004823	0.020598	0.028295	0.01034	0.082069	-0.02852	0.018511	0.012115	0.032925	0.03616													-0.02309	-0.00631	-0.00729	-0.00177	0.019606	-0.02755	4.88e-05	-0.01128	-0.03271	0.002423	-0.031	-0.01615	0.004495	-0.01469
10.6	0.05108	0.102899	0.01571	0.009728	0.0314	0.067159	0.020198	0.078397	0.02382	0.035512	0.038575	0.028939	0.033768	0.019389	0.033657	0.06042	0.023016	0.098253	-0.02143	0.032455	0.027094	0.063109	0.091544													-0.02803	-0.00036	-0.00252	0.008971	0.00916	-0.02625	-0.00185	-0.01013	-0.03478	0.024489	-0.02464	-0.01022	0.009613	-0.0138
10.8	0.071569	0.130402	0.031536	-0.03018	0.057595	0.077637	0.023921	0.112833	0.034162	0.051465	0.052373	0.021568	0.051313	0.032482	0.040977	0.081315	0.037834	0.103716	-0.00014	0.045429	0.04358	0.093434	0.129095													-0.02578	0.001792	0.001705	0.01035	0.013751	-0.02319	0.015474	-0.01199	-0.03342	0.006682	-0.02706	-0.00622	0.005791	-0.02369
[truncated: 396 more rows]
[truncated: 5 more columns]

## Sheet: Fig.3B
WT	snb-1(md247)
0.358365	-0.104137
0.424481	-0.00590519		Column B	snb-1(md247)
0.15989	-0.0246865		vs.	vs,
0.358851	0.0207826		Column A	WT
0.219428	-0.0101243
0.424432	-0.0914677		Unpaired t test
0.167458	0.0242159		P value	<0,001
0.423774	-0.0399223		P value summary	***
[truncated: 19 more rows]

## Sheet: Fig.3C
Time (s)	WT (n=35)
[truncated: 450 more rows]
[truncated: 32 more columns]

## Sheet: Fig.3D
wild type	unc-26(s1710)
[truncated: 35 more rows]

[truncated: 19 more sheets: Fig.3E, Fig.3F, Fig.3G, Fig.3H, Fig.3I, Fig.3J, Fig.3K, Fig.3L, Fig.3M, Fig.3N, Fig.4A, Fig.4B, Fig.4C, Fig.4D, Fig.5B, Fig.5C, Fig.5F, Fig.5G, Fig.5H]
