# Supplementary material for: pOpsicle: An all-optical reporter system for synaptic vesicle recycling combining pH-sensitive fluorescent proteins with optogenetic manipulation of neuronal activity
Source: Front Cell Neurosci. 2023 Mar 31;17:1120651. doi: 10.3389/fncel.2023.1120651 (PMC10102542; doi:10.3389/fncel.2023.1120651)
Supplement: Supplementary file 3 [file Data_Sheet_3.XLSX]

## Sheet: FigS1A
λ (nm)	ChR2(H134R)exc	pHujiexc	pHujiem
454		0.0277
455		0.0296
456		0.0314
457		0.0333
458		0.0351
459		0.037
460		0.0388
461		0.0407
462		0.0426
463		0.0449
464		0.0472
465		0.0495
466		0.0517
467		0.054
468		0.0563
469		0.0586
470		0.0609
471		0.0639
472		0.0673
473		0.0708
474		0.0742
475		0.0776
476		0.0811
477		0.0845
478		0.0879
479		0.0918
480		0.0973
481		0.1029
482		0.1085
483		0.1141
484		0.1197
485		0.1252
486		0.1308
487		0.1366
488		0.1438
489		0.151
490		0.1582
491		0.1655
492		0.1721
493		0.1776
494		0.1832
495		0.1887
496		0.1943
497		0.2005
498		0.2073
499		0.2141
500		0.2209
501		0.2277
502		0.2345
503		0.2429
504		0.252
505		0.2611
506		0.2702
507		0.2793
508		0.2884
509		0.2987
510		0.309
511		0.3194
512		0.3297
513		0.3401
514		0.352
515		0.3641
516		0.3761
517		0.3882
518		0.401
519		0.4141
520		0.4271
521		0.4402
522		0.4546
523		0.4692
524		0.4781
525		0.4816
526		0.4851
527		0.5006
528		0.5166
529		0.5325
530		0.5465
531		0.5569
532		0.5672
533		0.5776
534		0.588
535		0.5973
536		0.6045
537		0.6118
538		0.6191
539		0.6264
540		0.6337
541		0.6415
542		0.6514
543		0.6612
544		0.6711
545		0.6939
546		0.7181
547		0.7274
548		0.7364
549		0.7454
550		0.7553
551		0.767
552		0.7787	0.0307
553		0.7905	0.037
554		0.8024	0.0432
555		0.8163	0.0495
556		0.8302	0.0564
557		0.8434	0.0661
558		0.8527	0.0757
559		0.8619	0.0858
560		0.8817	0.0999
561		0.9231	0.1139
562		0.9659	0.1279
563		0.976	0.1419
564		0.984	0.1588
565		0.992	0.1789
566		1	0.2009
567		0.9992	0.2243
568		0.9964	0.2494
569		0.9936	0.2769
570		0.9909	0.3063
571		0.9875	0.3404
572		0.9839	0.3746
573		0.9803	0.4058
574		0.9767	0.448
575		0.9623	0.4816
576		0.9442	0.5158
577		0.918	0.562
578		0.8817	0.6076
579		0.8479	0.6377
580		0.8145	0.6687
581		0.788	0.7086
582		0.7631	0.7498
583		0.6919	0.7822
584		0.6435	0.8052
585		0.5989	0.8416
586		0.5528	0.8713
587		0.5095	0.8953
588		0.4706	0.9168
589		0.4418	0.9325
590		0.4149	0.9472
591		0.3788	0.9631
592		0.3346	0.98
593		0.2993	0.9928
594		0.2641	0.9943
595		0.2417	0.9957
596		0.2211	0.9972
597		0.2005	0.9986
598		0.1841	1
599			0.9931
600			0.9863
601			0.9794
602			0.9726
603			0.9631
604			0.9537
605			0.9442
606			0.9316
607			0.9186
608			0.9061
609			0.8941
610			0.8809
611			0.8645
612			0.8482
613			0.8385
614			0.829
615			0.8196
616			0.8091
617			0.795
618			0.7818
619			0.7691
620			0.7568
621			0.7453
622			0.7338
623			0.7242
624			0.7159
625			0.7077
626			0.6967
627			0.6854
628			0.6743
629			0.6632
630			0.6524
631			0.6418
632			0.6312
633			0.6217
634			0.6131
635			0.6045
636			0.5956
637			0.5864
638			0.5772
639			0.5676
640			0.5575
641			0.5473
642			0.5375
643			0.5283
644			0.5191
645			0.5098
646			0.4998
647			0.4899
648			0.4801
649			0.4715
650			0.4629
651			0.4542
652			0.4447
653			0.4352
654			0.4255
655			0.4155
656			0.4056
657			0.3964
658			0.389
659			0.3815
660			0.3741
661			0.3653
662			0.3563
663			0.3473
664			0.3391
665			0.331
666			0.323
667			0.3152
668			0.3082
669			0.3011
670			0.294
671			0.2872
672			0.2807
673			0.2742
674			0.2677
675			0.2614
676			0.2555
677			0.2497
678			0.2438
679			0.238
680			0.2315
681			0.225
682			0.2184
683			0.2119
684			0.2066
685			0.2018
686			0.197
687			0.1921
688			0.1874
689			0.1832
690			0.1791
691			0.1749
692			0.1707
693			0.167
694			0.1635
695			0.1601
696			0.1567
697			0.1533
698			0.1499
380.168	0.119155
383.862	0.152658
386.633	0.174993
388.787	0.2071
393.405	0.264334
397.099	0.302025
399.253	0.334132
402.024	0.38299
404.179	0.416493
406.949	0.447203
409.104	0.476518
411.874	0.514209
412.798	0.532356
414.645	0.55888
417.21	0.58645
419.672	0.619022
423.161	0.659039
425.624	0.688819
427.881	0.720461
431.165	0.744657
434.653	0.774438
437.321	0.795842
440.605	0.8219
444.093	0.85168
447.171	0.876807
449.634	0.898212
452.097	0.923339
456.611	0.947536
460.1	0.975455
463.999	0.988483
467.693	0.995928
470.361	0.991275
473.234	0.979177
476.312	0.960564
478.57	0.93916
481.443	0.90938
483.084	0.887044
484.11	0.870293
485.547	0.85075
487.394	0.827484
488.625	0.802357
490.677	0.765131
492.319	0.738143
493.756	0.702779
496.218	0.654386
498.065	0.615299
499.912	0.578074
502.169	0.532473
504.427	0.48408
506.684	0.450577
507.916	0.418005
509.762	0.385433
512.43	0.349138
513.867	0.32215
515.509	0.297022
517.766	0.265381
519.613	0.233739
522.075	0.209543
523.717	0.181624
526.18	0.16115
528.642	0.136023
530.489	0.119271
532.747	0.10252
535.62	0.0876299
538.903	0.071809
540.75	0.0578495
544.649	0.04389
548.138	0.0336531
551.011	0.0271387
554.91	0.0169017
559.425	0.0122485
563.529	0.00759533
567.018	0.00573409
573.585	0.0020115

## Sheet: FigS1D
Time (s)	+ATR (n=40-44)
0.033	1.0041	1.02014	1.00497	1.00562	1.01526	1.00887	0.974438	1.00451	1.01392	0.986906	0.991421	0.961207	0.912237	0.987364	1.01978	1.00889	0.995771	1.00919	1.02035	0.998201	0.983207	1.017	0.955122	1.04726	0.995854	0.961783	0.991776	0.995474	0.994959	0.998058	0.962561	0.997763	1.02337	1.00963	1.00059	1.00752	0.986186	0.998577	0.994213	0.977242	0.989574	0.990965	0.990333	0.977939
0.067	1.00345	1.01605	1.00703	0.994226		0.996359	0.992224	1.02394	1.02219	1.00582	0.973781	1.00797	0.930135	0.990546	0.988928	1.01554	0.994644	1.01741	1.00686	0.992197	0.995097	0.996663	0.965224	1.04772	1.00379	0.95959	0.996046	0.996758	1.01516	1.00619	0.976944	1.00964	1.01708	0.988331	0.98326	1.00978	1.01029	0.992525	0.988826	0.99716	0.980033	1.00424	1.00196	0.952015
0.1	0.99198	1.01694	1.01587	0.999822	1.00149	0.987819	0.993822	1.01102	1.0038	1.00923	0.991421	1.00691	0.909419	0.985543	0.99757	0.987501	0.98854	1.02526		1.00581	0.995551	1.02254	0.955314	1.04568	1.0005	0.953304	1.00431	1.00628	1.00574	0.996054	0.990692	1.01535	1.00615	1.01263	0.994065	1.00059	1.0012	0.991314	0.990404	0.9929	0.974833	1.01899	0.988871	0.957245
0.133	1.00391	1.00725	1.00272	1.01333	1.00428	0.99886	1.00132	1.01384	1.00919	0.990565	0.99674	0.99141	0.921249	0.991153	1.01462	1.0033	0.989861	1.00429	0.99948	1.00838	0.980745	1.00011	0.960734	1.02823	0.975532	0.961989	0.990853	1.01346	1.01456	0.994957	0.988519	0.996707	1.0142	1.00733	1.00151	1.00016	1.00381	0.999788	0.993559	1.00226	0.999196	1.02764	1.00025	0.9862
0.167	0.997658	1.00706	1.01587	1.01383	0.994753	0.990927	0.998746	0.992764	0.989675	1.00181	0.990687	1.00224	0.927317	1.01048	0.984328	1.0065	0.985819	1.00697	1.0047	1.00325	0.990893	0.998835	1.00065	1.06453	0.973207	0.972369	0.987699	1.00522		1.0018	0.989792	1.00013	1.02402	1.00371	0.996111	0.99452	1.00318	0.996156	0.98975	0.997351	1.0229	1.0285	0.989226	0.987813
0.2	0.986382	1.00662	1.00139	1.01814	1.02272	1.00844	1.00753	1.00374	1.01542	0.999984	0.986192	0.995459	0.920945	1.00634	0.994875	1.00863	0.992389	0.99135	1.00362	0.994062	0.998579	1.02108	0.995227	1.05961	0.982306	0.967076	0.973123	1.0003	1.01148	1.01413	0.991514	1.00374	1.03541	1.00751	0.992754	1.00457	1.02855	1.01077	1.00518	0.990866	1.00448	1.02283	0.949358	1.00178
0.233	0.999241	1.00209	1.0075	1.00973	0.997756	0.991356	1.00132	1.00374	1.00426	0.988321	0.993498	1.00841	0.925971	1.00591	0.999475	1.00738	0.998493	1.0018	0.982746	0.974443	0.987144	1.01041	1.00467	1.07214	0.996535	0.973568	0.992812	0.996447		1.00728	0.98627	1.00822	1.01531	1.00301	1.01772	0.997464	1.00966	1.00543	0.994867	0.983728	1.00655	1.02764	0.959698	1.00642
0.267	1.00194	1.00165	1.00139	1.00542	0.992479	1.00404	1.02123	0.981019	1.00965	0.991323	0.98723	1.00524		0.995904	1.01597	1.00995	0.998493	0.987101	0.988597	1.00706	0.997936	1.02153	1.00467	1.05738	0.980862	0.964884	0.972931	0.998263	1.0096	1.01103	0.994323	1.00567	1.03096	0.966514	1.00784	1.00145	1.01145	1.00734	1.01103	0.9929	0.992667	1.02344	0.972431	0.999301
0.3	0.994955	0.988566	1.01859	0.987015	1.00419	0.982816	0.990717	0.991315	1.01169	0.992323	0.982431	1.0048		0.995475	1.02382	1.00951	0.985158	0.998928	0.994896	0.995381	0.9993	1.02659	1.0015	1.06184	1.00331	0.991144	0.974238	0.983509	0.951573	1.00929	0.993686	1.00487	1.01689	0.936721	1.00896	1.01524	1.0253	1.0025	1.00183	0.994013	1.00362	1.01943	0.99026	1.00272
0.333	1.00623	0.986429	0.98458	0.994517	1.0162	0.999467	1.00549	0.992481	1.0195	0.997326	0.985977	1.00629	0.899188	0.97718	1.03246	1.01403	0.99445	0.99265	0.978795	0.999187	0.994453	1.03093	1.00672	1.03807	1.00186	0.967779	0.980928	1.00491	0.975887	1.01768	0.995672	1.00847	1.00707	0.990636	1.01213	1.00648	1.01081	1.002	1.01391	1.00226	1.00616	1.02492	0.996109	1.00709
0.367	1.00577	0.987315	0.989561	0.986311	0.989175	1.00318	1.00367	1.00443	1.01346	0.993495	0.982431	1.00673	0.929741	0.991937	1.01653	0.990514	1.0137	1.00605	1.00462	0.996625	1.00066	1.01374	1.0027	1.0533	0.992285	0.974767	0.959008	1.01368	0.97922	1.02188	0.995036	1.00866	1.00485	1.00045	0.998236	1.00206	1.01361	0.997159	1.01418	0.998003	1.01957	1.00275	0.998177	1.02676
0.4	1.00326	1.00342	0.992285	1.00173	1.0017	1.00983	1.00806	0.983834	1.01365	0.98442	0.986711	0.996955	0.941571	0.986934	1.01058	0.999038	1.00526	1.00605	0.998956	0.991318	0.99116	1.02749	1.00204	1.03176		0.993542	0.954198	1.01806	0.981877	1.01284	1.00463	0.999151	1.0017	0.988074	0.990132	1.01922	1.00947	1.00634	0.999138	1.00384	0.997009	0.96547	1.00463	1.00776
0.433	0.998969	1.00253	1.00159	0.99232	1.00118	0.984637	1.00913	1.00374	1.01931	0.981175	0.998817	0.981634	0.934031	0.995046	1.01787	0.985553	0.994917	1.01076	1.00201	1.00175	0.980368	1.01636	1.00045	1.05015	1.007	0.971873	0.952892	0.998704	0.966637	1.01814	0.991778		0.997257	0.995139	0.989477	0.986622	1.02251	0.993528	1.01345	0.998273	1.00522	0.963118	0.991367	1.00937
0.467	0.997386	1.00511	1.00929	0.997127	0.985142	1.00422	1.00496	0.999278	1.01438	1.00792	0.984723		0.945646	0.999619	1.02652	0.957958	0.995578	1.01565	1.0066	1.00687	0.988775	1.02947	0.996814	1.04634	1.00303	0.964387	0.946392	0.988648	0.985386	0.999421	0.984547	1.00654	1.02003	0.991076	0.975315	0.98576	1.01145	0.99766	0.998023	0.999386	0.998143	0.993062	0.981204	0.998356
0.5	0.99198	1.00592	0.998862	0.982414	0.988659	0.989033	1.00292	0.994613	1.02293	1.00008	0.972617	0.989914	0.95297	1.00419	1.00598	0.958765	1.00215	1.01297	1.00138	1.00794	0.99472	1.02251	0.991202	1.04049	0.970319	0.975967	0.963198	1.00748	1.00814	1.00536	0.99395	1.00443	1.01911	1.00813	0.975315	0.992437	1.00973	1.00108	1.00629	0.995587	1.00135	1.02702	0.985341	1.00453
0.533	0.998506	0.990261	1.03128	0.99232	1.00916	0.996715	0.998525	0.999078	1.0247	1.00909	0.992764	0.970181	0.945125	1.0098	1.01351	0.953362	0.99445	1.01944	1.00768	0.997868	0.986768	1.02947	0.998867	1.03465	0.973606	0.970673	0.972199	0.979343	1.00343	0.999155	0.995672	0.956941	1.01152	1.00407	0.961154	0.991144	1.00362	1.01227	1.01568	0.995778	0.990205	1.01585	0.985769	1.00567
0.567	1.00074	0.995603	1.00159	0.994517	1.00389	0.99482	0.997772	0.99393	1.0155	1.00484	0.979404	0.983825	0.958517	1.01273	1.00375	0.944397	0.993323	0.99487	1.01983	1.01555	0.985481	1.0179	0.994569	1.04987	0.978737	0.974973	0.970351	0.996667	1.00779	1.01193	0.997208	0.976387	1.00328	1.00001	0.95305	0.992006	1.01774	0.996951	1.00379	1.00272	1.00022	1.02405	0.988443	0.996743
0.6	0.9931	1.00957	1.00412	0.995015	0.983684	0.982742	0.989743	0.982668	1.00946	1.00343	0.975124	1.01315	0.96805	1.01377	1.01945	0.969861	0.990135	0.986641	1.00138	1.00255	0.98923	1.00063	0.994569	1.04541	0.992285	0.975264	0.980005	0.991749	1.00325	1.00471	0.9935	0.983235	0.992809	1.00319	0.995998	0.990534	1.011	1.01298	0.99729	0.991056	0.9904	1.03165	0.995503	1.00339
0.633	0.999162	1.00957	1.0012	1.00442	0.998183	0.997322	0.993913	1.00608	0.998953	0.998427	0.997779	1.00126	0.961462	1.00212	1.03516	0.978643	0.991069	1.00069	0.993105	1.00742	0.987866	0.999548	1.00943	1.04049	0.991322	0.970177	0.983429	0.98094	1.0119	1.01503	0.983725	0.987022	0.996526	0.995321	0.985465	1.00059	1.0262	1.01319	1.00175	1.00829	1.0123	1.02405	0.99026	1.00709
0.667	1.00326	1.00467	0.992091	1.01603	0.993421	0.995249	0.996486	1.01617	1.00946	0.992181	1.01667	0.99765	0.949111	1.00212	1.03381	0.977029	0.998106	0.998278	0.993367	0.990363	0.987034	0.998649	1.00111	1.03826	0.993447	0.966579	0.994851	1.00672	1.00737	1.02343	0.995486	1.00381	0.98031	1.01106	0.98855	0.997212	1.01145	0.987977	1.01568	1.00115	1.01109	1.00851	0.986124	0.996547
0.7	1.0136		0.994155	1.00301	0.998396	1.00629	0.982779	0.98665	1.02135	0.997426	0.993283	0.996774	0.958428	0.99919	1.03381		0.994917	0.984421	0.979242	1.00662	0.9756	0.990784	0.985124	1.02461	0.992484	0.970177	0.998659	0.990996	0.993682	1.0111	0.989419	0.999332	0.997987	1.00275	0.976898	0.955598	1.01253	1.0028	0.992364	1.00115	1.00608	1.01925	0.975961	0.997688
0.733	1.00457	1.00172	1.00731	1.01412	0.984626	1.00379	0.999811	1.00684	1.02608	1.00001	1.01594	0.992543	0.973076	1.00419	1.0438	0.992645	0.991069	1.00494	0.971415	1.00387	0.985293	0.981383	0.986439	1.02953	0.972643		0.99912	0.990464	1.00113	1.02781	0.987433	0.997657	0.999099	1.00832	0.988358	1.00457	1.01711	1.00935	0.998214	0.998925	0.999277	1.01968	0.972002	0.990371
0.767	1.00036	0.995053	1.00778	0.994809	0.996122	1.01172	0.991562	0.999561	1.02497	0.997426	1.00184	0.976603	0.968265	1.00652	1.00946		1.00195	0.98978	0.979875	1.0075	0.984195	0.950822	0.985782	1.02146	0.987835	0.98126	1.01193	1.00726	1.01286	1.01458	0.97803	0.983235	1.01271	1.01238	0.990404	1.00978	1.01361	1.00663	1.01187	1.00292	1.01637	1.0003		0.996547
0.8	1.00372	0.99461	1.00459	0.999616	0.99582	1.00318	0.993601	1.01316	1.01912	1.01609	1.01114	0.977041	0.970779	1.0117	1.01002	1.01058	0.986559	1.00984	0.995081	1.009	0.998092	0.97614	0.993912	1.008	1.0007	0.974271	1.00431	1.00491	1.00439	1.01659	0.997845	0.984729	1.00335	1.01538	1.00615	0.997033	1.01819	0.997453	0.989479	0.996239	1.02242	1.01567	0.985267	1.01582
0.833	0.994219	0.996747	1.00186	0.997916	1.01487	1.00801	1.00238	1.0218	1.00592	1.0125	0.995791	0.975983	0.965232	1.00048	1.04222	0.987059	0.960197	1.00272	0.987069	0.996003	0.992524	0.989884	1.00793	1.00262	0.997415	0.998629	1.00877	1.00158	0.995311	1.01923	1.00065	0.973475	1.0078	1.01538	0.989093	0.980911	1.01234	1.00038	0.998868	0.986414	1.01902	1.00702	0.989403	0.994738
0.867	1.00484	0.998258	1.00439	1.00322	1.00835		1.00806	1.00471	1.00499	1.00767	1.00132	0.993419	0.963975	0.985721	1.00812	0.97677	0.949117	0.999119	0.989678	0.981948	0.982642	0.977598	0.987369	0.991467	0.993447	0.989944	0.995122	0.998484	0.989321	1.01129	1.00455	0.989647	1.01317	1.01307	1.00214	0.994088	1.02188	1.00935	0.99729	0.994013	1.01507	1.00406	0.985873	0.993597
0.9	1.01472	1.0036	0.987851	0.997418	0.997881	1.01655	1.00238	1.00753	1.00815	1.01009	1.00738	0.999146	0.974333	0.993832	1.05388	0.975081	0.972404	0.998468	0.982484	0.989195	0.987489	0.987185	0.993254	0.982468	1.007	0.991846	1.00116		0.989321	0.997416	0.995595	0.981817	1.01428	1.01458	1.00345	0.999547	1.0145	1.01106	1.00425	0.990675	0.998257	0.997766	1.00456	1.00528
0.933	0.995611	0.995678		1.01433	1.00067	0.993251	1.00988	1.00588	1.02089	1.01834	1.00509	1.00443	0.971299	0.990723	1.06634	0.986177	0.966768	1.00402	0.979242	0.988573	0.990594	1.01007	0.979704	0.993697	0.998577	1.00992	1.01304	0.999989	0.9912	0.9987	0.994246	0.992196	0.998178	1.00645	1.0068	0.992006	1.01603	1.01449	0.997481	0.995778	1.00232	0.996897	0.988369	0.998437
0.967	0.997002	0.997815	0.994429	0.999118	0.999941	0.98807	1.00731	1.00374	1.00342	1.01275	0.997779	0.985759	0.968786	0.994512	1.0273	0.983863	0.973805	0.99265	0.993553	1.00219	0.99014	0.998494	0.994569	0.99881	1.00603	1.00463	1.00228		0.984608	0.993407	0.984207	0.985422	0.993921	0.982145	0.995806	0.999368	1.0154	1.01056	1.00937	1.00188	1.01147	1.00301	0.992505	1.00442
1	0.99785	1.00467	1.00439	0.996714	0.984413	1.00308	1.00859	1.00423	1.00611	1.01333	0.996006	0.968942	0.963759	0.98951	1.01272	0.987684	0.995111	0.986641	0.986174	0.993258	0.987755	0.986286	0.991859	1.00354	0.99509	1.00343	0.983429	0.989932	1.0001	0.992499	0.988551	0.996239	0.988744	0.98683	1.00503	1.01757	1.01018	1.01661	0.988284	0.994474	1.00459	0.998814	0.990437	0.998909
1.033	0.999433	1.00039	1.01097	0.996921	0.988659	1.00894	1.00292	0.997629	1.01596	1.02041	0.999767	0.989113	0.955915	0.98683	1.02652	0.989815	0.99896	1.0005	0.992472	0.992637	0.9937	0.991529	0.989149	0.98962	1.00303	1.00442	0.993083		0.988366	0.996054	0.981398	0.991759	0.968001	1.00089	0.995343	1.02156	1.02925	1.01106	1.01764	0.996048	0.962198	1.01086	0.995001	1.00347
1.067	1.00194	0.992031	1.00326	0.970895	0.988659	1.01437	0.999811	0.970923	1.02404	1.00633	0.984634	0.982949	0.953401	0.987437	1.01216	0.98537	0.998493	0.999388	0.992024	1.00731	1.01464	1.00003	0.997472	0.973007	1.00844	1.00152	0.99466	0.987583	0.984255	0.990306	0.998854	0.990265	0.997066	1.00707	0.993105	1.03829	1.01685	1.01903	1.01541	0.993361	0.969277	1.02456	0.985016	1.01763
1.1	0.998121		0.996685	1.00301	1.00067	1.02084	1.00837	0.97772	1.01931	1.01675	0.993713	1.0025	0.942307	1.00677	0.993201	0.982798	0.970423	0.996709	0.98923	1.00669	1.00752	0.994151	0.987562	0.987851	1.0068	0.991434	1.00293	0.985014	1.00549	0.996242	0.989451	0.988153	1.01382	0.993016	1.00626	1.02285	1.0173	1.00179	1.01922	1.00392	0.996848	1.02876	0.990614	1.01193
1.133	1.00754	0.988383	1.01435	0.999616	0.993936	1.01791	0.992848	0.989382	1.02943	1.00933	0.99246	0.983387	0.963544	0.993047	0.987812	0.989815	1.00985	1.02526	0.986807	1.00519	0.99828	0.997858	0.978774		1.01144	0.990235	1.0007	0.997952	1.01063	1.00108	0.992073	0.993871	0.994842	0.980462	1.00233	1.00422	1.0262	1.003	1.00864	0.996318	0.997787	1.01234	1.00723	1.01032
1.167	0.992715		0.994896	0.99141	1.01041	1.01187	1.01299	0.966941	1.04124	1.00167	1.01135	0.993782	0.976415	0.98951	0.997012	0.992828	1.00421	1.01076	0.989863	1.00519	1.01191	0.997222	1.00243	0.982006	1.01261	0.998423	1.01397	0.987583	0.996412	1.00282	0.995145	0.982873	0.995763	1.00327	0.967291		1.01532	1.01661	0.984204	1.00568	1.00666	1.0174	1.01033	1.00481
1.2	0.983951	1.00039	1.00326	1.00422	0.980167	1.01791	1.01117	0.972089	1.01373	1.01751	0.99246	0.999765	0.979969	0.998657		0.990256	0.999427	1.01076	0.992472	1.00881	0.998923	0.992615	0.992052	0.971239	1.01822	0.996025	0.995584	0.999457	0.99145	1.00437	0.998404	0.986916	1.00355	0.981963	0.944178	1.01028	1.02422	1.01198	1.00752	1.00706	0.999196	1.02247	1.00741	0.99407
1.233	0.999705		0.997814	1.00902	0.978408	0.994183	1.00238	0.97044	1.02181	1.00567	1.0008	0.982949	0.974422	0.991153		0.98298	0.991069	0.998738	0.988783	0.986011	0.994531	0.983478	0.994104	1.01023	1.00776	1.01	0.99243	0.998172	0.998042	0.999077	0.998854	1.00064	1.01493	1.01582	0.955175	0.995456	1.02098	1.00392	1.00975	1.00169	1.01241	0.989631	1.00474	1.00642
1.267	1.00484	1.00537	0.986917	1.01383	0.967214	0.995826	1.00163	0.959861	1.03547	1.01126	0.997044	1.00268	0.978713	1.00884	1.01787	1.02167	0.985899	1.00632	1.00768	1.00775	1.00358	0.983478	1.00429	1.03511	0.993729	0.99892	1.00208	0.998925	1.00258	1.00218	1.02328	1.00276	1.01827	0.99902	0.963934	1.00178	1.01055	1.00271	0.994979	0.99743		1.02019	1.00852	1.01012
1.3	0.992908	0.999326	1.00918	0.999616	1.00149		1.00935	0.979287	1.01531	1.0006	1.00509	0.995897	0.983003	0.988651	1.00542	0.998338	0.991535	0.996518	0.980323	0.995381	1.01199	0.981306	1.00111	1.05461	0.981343	1.00471	0.968009	0.983729	1.0114	1.00766	1.02137	0.995108	1.00669	0.998141	0.979215	1.00741	1.01029	1.00876	0.995441	0.995857	1.00174	1.01896	0.999817	1.00139
1.333	0.986846	1.0116	0.986529	1.00011	0.992479	1.01066	1.01117	0.948599	1.02851	1.00985	1.00383	1.00841	0.979969	1.00384	1.00598	0.996649	0.983644	1.00808	0.991654	0.994941	1.00714	0.994228	0.997744	1.03288	1.00864	1.00301	1.00051	1.00362	1.01038	1.00547	1.01811	1.01015	1.01716	1.01688	0.997197	1.01704	1.00858	0.998369	0.987631	0.987797	1.0211	1.02193	1.00042	1.00917
1.367	1.01519	0.984994	1.00533	1.00952	1.00749	1.00419	0.994355	0.965009	1.02954	1.00136	0.984419	0.998632	0.98049	0.994261	1.00812	0.998704	0.984965	0.997818	0.993367	1.00662	0.994343	0.99142	0.994377	1.0145	1.01193	0.998714	1.00162	0.975269	0.986238	0.998623	1.00852	1.01077	1.01114	1.00089	1.00194	1.01391	1.01029	1.00342	0.9894	1.00365	0.993526	1.05668	1.00688	1.0126
1.4	1.00801	1.01587	0.983144	1.00952	0.984288	1.00401	1.0117	0.976754	1.06672	1.01243	0.981177	1.00392	0.985821	0.989258	0.994317	1.00943	0.995384	0.983771	1.00921	1.00962	1.00778	1.00254	0.995034	1.04634	1.00816		0.998276	0.981692	0.998997	1.00017	1.01594	1.00866	1.00355	0.99426	0.988246	1.01287	1.00426	1.00079	1.00622	0.987797	1.01949	1.03625	1.00445	0.99816
1.433	0.999897	0.999769	0.989447	0.995719	0.989992	1.00212	1.01352	0.998512	1.02881	1.00053	0.976378	0.963942	1.0035	0.994261	0.999475	1.00899	0.982243	0.993379	1.00533	0.995927	1.00998	0.999099	1.00138	1.04161	0.993928	0.987135	0.999391	0.999016	1.00276	1.0125	1.02878	1.01648	0.994842	0.983389	1.00465	1.00619	1.01163	1.00613	0.994787	1.00142	1.02043	1.03249	1.00609	1.01327
1.467	1.00932	0.995938	1.0042	1.00653	0.984501	1.02645	1.00859	0.99598	1.03659	0.998113	0.994752	0.989476	0.99722	0.980718	1.00867	1.01689	0.981776	0.98978	1.01595	1.00149	1.01309	0.999099	0.991474	1.0275	0.947673	0.99003	0.981932	1.00393	1.00789	0.997526	1.01612	1.0135	0.999099	0.990636	1.00353	1.00142	1.01811	1.00906	0.97955	1.00115	1.00768	1.03712	1.01109	1.02314
1.5	0.998777	1.00467	0.982677	0.996629	0.978496	1.01066	1.01587	0.980536	1.03193	1.00053	0.998298	0.976527	0.998477	0.992189	1.00788	1.01884	1.0013	0.997818	1.00488	1.00449	1.00998	1.00524	0.996236	1.021	1.00303	0.999913	0.992238	1.00885	0.997969	0.997714	1.01983	1.00647	1.02437	1.00963	0.997005	1.00932	1.01964	0.994946	0.984013	1.00829	1.02865	1.04218	0.999034	1.00253
1.533	1.00754	0.9987	0.991784	1.00604	0.992177	1.00944	1.01383	0.982185	0.994027	1.00512	1.00184	0.986923	0.995443	0.987793		1.03045	0.994257	1.00337	1.00902	1.00043	1.00733	0.991497	0.993719	1.02684	1.00623	0.99611	0.995584	1.0034	0.994709	0.993063	1.02182	1.01386	1.00918	1.00645	0.988246	1.01244	1.02091	1.01753	0.986706	0.998464	1.01023	1.02175	1.01437	0.996351
1.567	0.99673	0.982598	0.991123	1.00703	0.992692	0.997972	0.987482	0.965775	1.0125	1.00412	1.00738	0.995021	0.999733	0.994439		1.02869	0.988347	1.00364	1.00228	0.996367	0.997825	0.997826	1.00119	1.03334	1.00671	1.00599	1.00412	0.984573	1.00088	0.988224	1.01766	0.996707	1.0241	1.00795	0.99766	1.01348	1.00183	0.999286	0.985591	1.00161	1.01183	1.00996	0.994647	1.01059
1.6	1.00306	1.00039	0.998635	1.00944	1.00316	1.0034		0.983151	1.02124	0.998113	1.01144	0.99907	0.995964	0.993832	1.00867	1.01546	0.993984	0.993839	1.00335	1.01174	1.00358	1.00172	0.989694	1.03742	1.00671	1.00091	0.996699	0.986922	0.996941	1.00365	1.02309	1.00418	1.0228	1.00283	0.991794	1.0166	1.0066	1.001	0.980857	1.01105	0.997478	1.01039	1.0067	1.02066
1.633	1.00847	0.994168	0.998168	0.994019	1.01238	1.02299		0.984317	1.02905	1.00294	1.00643	0.998632	0.99722	0.981325	1.00812	1.03152	0.993984	1.00945	0.994896	1.00043	0.996539	1.00326	0.993526	1.0518	1.013	0.996813	1.01127	0.993877	0.997367	0.988224	1.01695	0.976387	1.00826	1.00008	1.01425	1.01635	1.00139	1.01189	0.992285	0.999847	0.999827	1.0007	1.00937	0.997769
1.667	1.00418	1.0092	0.991865	1.01192	0.991875	1.00401		0.995096	1.00377	1.00153	0.996095	1.00181	0.994402	1.00376	1.00923	1.03641	1.00693	1.0088	1.00507	1.00025	1.00404	0.99674	0.994184	1.03676	1.02307	0.993215	1.01016	0.995915	0.996692	1.00055	0.994059	0.960471	1.01141			1.01255	1.00444	0.984467	1.0091	0.994474	1.01371	0.977123	1.00378	0.997296
1.7	1.00735	0.989894	1.01677	0.997916	1.0041	1.01169		0.975188	1.00034	1.00194	1.01019	0.991591	0.996915	0.988578	1.00138	1.02443	1.00289	0.997897	1.00119	1.00794	0.991049	0.990225	0.989422	1.03992	1.01	0.993918	1.01443	0.978903	0.990951	0.993251	1.00473	0.971906	1.01206	1.00627	1.01201	1.01463	1.00992	0.969855	0.987822	0.997351	0.988682	1.00009	0.996286	1.00119
1.733	0.9804	0.990962	0.992332	0.996921	1.00286	1.01791	0.976569	0.994613	0.998761	0.989866	1.00695	0.998194	0.977977	0.991864	0.987581	1.02744	1.00468	1.00123	0.991839	1.00431	0.996994	1.00307	0.990079	1.0325	0.991322	0.986929	1.01174	0.980408	0.994886	1.00357	1.00129	0.988622	1.01225	1.00176	1.01537	1.01671	1.00336	0.976409	0.991823	0.994665	1.01172	0.987863	1.00955	1.00509
1.767	1.00017	0.996121	0.992993	0.994019	0.993119	1.01083	0.999058	0.991998	1.00053	0.973615	1.01551	0.996517	0.989071	0.980466	0.994086	1.01032	1.00938	1.00058	0.996609	1.0105	1.0043	1.00659	0.991202	1.01412	0.997133	1.00641	1.01981	0.989712	1.00063	0.992155	1.00889	1.00181	1.0091	1.01157	1.01062	1.01021	0.999673	0.967141	0.992285	0.991517	1.00832	0.990395	1.0154	1.01905
1.8	0.990476	0.999952	0.982096	1.00152	1.00088	1.00376	1.01041	0.975788	0.997454	0.991109	0.990561	0.995459	1.0032	1.00723	0.988697	1.01414	0.989941	0.999007	0.998771	1.01624	0.987755	1.00352	0.988957	1.02265	1.01	0.988831	1.0057	0.986299	1.00123	0.976917	1.01586	0.998457	1.0093	1.00945	0.995806	1.0129	0.992297	0.965221	0.997402	1.00986	1.00265	0.996506	1.00438	0.997769
1.833	1.00353	1.01027	1.00794	1.01383	1.00916	1.00126	1.01822	0.988899	1.00573	0.999528	1.00038	1.00462	0.998388	1.00455	0.986003	1.0051	0.99379	0.996137	1.00965	1.01262	0.989496	1.00026	0.996429	1.04419	1.01164	0.995819	1.00793	0.988648	1.00927	0.967238	0.993873	0.994852	1.0017	1.00663	1.01043	1.01836	0.996432	0.968351	0.986627	1.00338	0.999713	0.977917	1.00584	1.00328
1.867	1.00511	1.01134	1.00474	0.994517	1.0074	1.01023	1.01041	1.01376	1.01223	1.00053	1.00842	1.00356	0.99661	0.996867	0.992739	1.01814	0.979522	1.00528	0.999666	1.012	0.994798	0.998912	0.991009	1.03592	1.01309	0.999913	0.9992	0.999768	1.00474	0.970981	0.999754	1.00268	0.990046	1.00151	0.99627	1.0096	0.99293	0.968143	0.991361	1.00764	1.00018	0.96063	1.01162	1.00308
1.9	0.994955	1.00191	0.993848	1.00683	1.01113	1.00419	1.01117	1.00551	1.00888	1.00636	0.993283	1.01669	1.00394	0.995401	0.988928	0.99117	0.97606	0.98672	0.999218	1.00775	0.997903	1.00262	0.998867	1.04734	1.00884	0.996522	1.01266	0.974517	0.992404	0.996462	0.998217	1.00224	1.01171	0.997262	0.995343	1.00518	0.982313	0.994652	1.00121	1.00384	1.00065	0.967791	1.0129	1.02464
1.933	0.992715	1.01347	1.00221	0.996423	1.01216	0.996935	0.999811	1.00784	1.00396	1.00695	1.01594	1.00418	0.994313	0.983323	0.998128	0.994808	0.969102	0.966395	1.00119	0.999626	0.990594	1.01456	1.00344	1.02988	1.01609	0.991229	1.01043	0.99441	1.00105	0.979751	1.01062	1.01051	1.00116	0.992137	1.00792	1.00432	0.994905	0.985677	1.00818	1.01255	0.987159	0.985077	0.982948	1.00697
1.967	1.00148	1.02335	0.985014	0.999822	1.00243	0.995899	0.985351	1.00688	0.999494	1.00512	1.00184	1.01501	0.994313	0.989969	0.987581	1.01796	0.977267	0.964635	0.992734	1.00988	0.993057	1.00715	1.00456	1.02719	1.0007	0.992222	1.00774	0.992061	0.994034	0.995366	1.01016	1.00392	1.0119	0.985951	1.01147	0.989061	0.97773	1.00342	1.00148	1.00468	0.982623	1.00298	0.965902	0.986362
2	0.99206	1.02468	1.0072	1.00152	1.02117	0.997972	0.987703	1.00008	0.987873	0.995111	0.990991	1.01246	0.994833	1.00852	0.971876	1.00466	0.975206	0.98209	1.01055	0.995563	0.993966	1.00299	0.997359	1.01689	0.99441	0.994124	1.01805	0.996226	1.01594	0.985687	1.01676	1.02001	0.99227	0.980644	0.993489	0.96644	1.00202	1.00029		1.00606	1.00605	1.00428	0.996213	0.979242
2.033	1.00148	1.00618	1.01218	0.999118	1.0162	1.00841	0.988236	0.98017	0.986757	1.01402	0.985977	1.01775	0.997867	0.982465	0.979171	1.00039	0.981776	0.977381	0.995791	0.995563	1.00055	0.99142	0.996236	1.01197	1.00186	0.982835	1.02158	0.993657	1.01098	0.983949	1.01125	1.01747	0.999401	1.00857	0.993026	0.955345	0.981603	1.00363	0.996748	0.986605	0.995566	1.0028	0.992682	0.990925
2.067	0.97341	1.00297	1.02101	1.00131	1.02769	0.979248	0.981493	0.997746	1.02793	1.01585	1.00236	1.02037	0.979664	0.990147	0.97434	1.00297	0.972484	0.971832	1.01405	0.999187	1.0107	1.00453	0.996701	1.02162		1.00041	0.995663	1.00349	1.01825	0.992719	0.994246	1.01492	1.00987	0.991955	0.982221	0.971824	0.987004	1.00826	0.999904	0.992169	0.990755	1.0186	0.994396	0.98703
2.1	0.984414	1.01134	1.00381	0.99862	1.00822	0.996758	0.973464	1.00338	1.01158	1.01644	1.00988	1.02161	0.991279	1.00058	0.951341	0.993818	0.969376	0.988559	0.983194	1.0143	0.99726	1.00516	0.998754	1.02339	0.996452	0.995323	1.01878	0.98883	1.01867	0.989884	1.00013	1.00428	1.00903	0.971017	0.99098	0.968522	0.990507	0.997574	1.00706	1.01209	0.988212	1.0165	1.00146	1.00764
2.133	0.99094	1.00449	1.007	1.00803	1.01371	1.01194	0.989743	0.993964	1.00126	1.01385	1.01719	1.00629	0.994833		1.00352	0.993376	0.971824	0.986989	0.999743	1.01412	0.996805	1.01367	1.00866	1.02273		0.992719	1.01089	0.992152	1.02587	0.998921	1.00736	1.00789	1.00634	0.975959	0.993489	0.982741	1.00004	1.0007	1.00344	0.981423	1.0003	1.00001	1.0042	1.00556
2.167	0.992523	0.993099	1.00334	0.996423	1.0165	1.02549	1.0042	0.986001	1.00323	1.0026	1.00915	0.994402	0.992015	1.00748	0.998686	0.988491	0.9768	0.98431	0.975182	1.00775	1.00915	1.00625	1.0051		1.00535	1.0038	1.00393	0.998355	1.01704	0.998013	0.996045	1.00956	1.00477	0.966332	0.988087	0.980227	0.987899		0.988859	0.989483	0.992084	0.951733	1.00352	0.998909
2.2	0.998121	1.00235	0.996024	0.982414	1.01702	1.02048	1.00549	0.995131	0.993565	1.01102	1.00561	0.984989	0.987725	0.999975	0.988928	1.00411	0.98271	0.981821	1.01189	0.995381	0.990406	1.03374	1.01118	1.02004	1.01212	0.99731		1.00841	1.0096	1.00467	0.996418	1.00341	1.00032	0.964831	0.982684	0.98985	0.97989	1.01239	0.993592	0.984571	0.993218	0.971551	1.00085	1.0161
2.233	0.984878	0.983224	0.972247	0.993315	1.01826	1.00548	1.01684	0.996297	0.997757	1.01185	1.01019	0.963322	0.981657	1.01455	0.976476	1.00969	0.970697	0.98561	0.984537	1.00263	0.999723	1.00561	0.999219	1.01289	1.00535	1.0026	1.0017	1.01151	1.00378	0.998733	0.968287	1.00807	1.01616	0.98445	0.988742	0.996349		1.00726	1.01133	0.986335	1.01211	0.969888	1.00317	1.01287
2.267	0.986461	0.993542	0.983338	0.99232	1.02624	1.01151	0.996174	0.994448	0.993294	1.01002	0.985242	0.964743	1.0006	0.996437	0.977034	1.00819	0.986559	0.991159	1.0028	0.997064	1.00832	1.01891	0.996316	1.01893	1.00535	0.993918		0.998355	1.00396	0.997182	0.96042	0.998307	1.00791	0.994517	0.983339	0.971036	0.980523	0.987511	0.999059	0.981884	0.992748	0.991369	1.00025	1.00442
2.3	0.994107	0.98794	1.01988	0.973504	1.02126	1.02256	1.01245	1.01086	0.996833	1.00377	1.00163	0.953108	0.995049	1.00601	0.987581	1.01697	0.986753	1.00234	0.971307	0.993441	1.01581	1.01176	0.990896	1.00704	1.00651	0.995117	1.01043	0.99707	1.01594	1.01945	0.976603	0.996814	1.02153	0.991773	0.981757	0.967913	0.957762	1.00555	0.996095	0.991899	0.998223	0.996686	1.00567	1.00394
2.333	0.992987	0.995236	1.01405	0.991118	1.01826	1.01755	1.00753	0.994648	0.989484	0.997113	0.982735	0.970363	0.982914	1.00437	0.980287	0.999586	0.969763	1.00724	1.00109	1.0135	1.01317	1.0076	1.00081	0.9972	1.00351	0.99611	1.01331	0.997602	1.01201	0.999829	0.969823	1.00315	1.00791	0.997777	0.994336	0.992185	0.942748	1.00162	1.00595	1.00245	1.00956	1.02638	0.995931	1.01173
2.367	1.00874	1.00964	1.02128	0.989916	1.00376	1.01048	1.00056	1.00309	0.995334	0.999528	0.956535	0.982072	0.984475	1.01645	0.957288	1.01601		1.01527	0.990464	1.00007	1.00942	1.00344	0.995851	1.00908	1.00323	1.0026	1.00393	0.994501	1.00995	0.991701	0.986642	1.00166	1.00876	0.992212	1.00039	1.00145	0.93798	1.01281	1.01022	0.999307	0.991339	1.0097	1.00506	1.01516
2.4	1.00697	0.996488	1.0163	1.00973	1.01474	1.02506	0.985572	1.00708	1.00434	0.99211	0.966868	1.01202	0.96051	1.00394	0.99297	1.00359	0.973145	0.992269	0.994787		1.00393	0.992956	0.986791	1.01931	1.02054	0.995117	0.997161	0.990867	1.01286	0.989508	0.996045	1.00482	1.0045	0.952095	0.996574	1.00206	0.951204	1.00797	1.01068	0.980771	1.00229	0.98298	0.991973	1.00461
2.433	1.0009	1.00423	1.02062	1.00753	1.00222	1.00133	0.989963	1.00474	1.01558	0.993525	0.988269	1.00505	0.973902	1.00791	0.973782		0.975399	0.996058	0.986327	0.996882	1.00896	1.00101	1.00483	1.03165	1.01726	0.998012	1.01443	0.993216	1.00499	0.992985	1.00219	1.00457	1.0083	0.971714	0.984922	1.00518	0.949677	1.01381	1.01291	1.00292	1.00295	0.986994	1.00592	1.00461
2.467	1.01144	0.990077	0.999764	1.00873	1.00698		1.00442	0.995131	1.02543	1.00094	0.994537	1.02778	1.00164	1.00437	0.977265	1.01219	0.975866	0.992919	0.996315		1.01956	0.999921	1.01091	1.02542	1.00864	0.997515	1.00189	0.975672	1.00875	0.992985	0.996945	1.00096	0.986171	0.991773	0.999275	1.00483	0.980261	1.00968	1.00129	0.999116	0.993882	1.0015	1.00635	1.00414
2.5	1.01052	1.00832	1.01424	1.01333	1.00046	1.02567	0.99768	0.991149	0.999686	0.97503	1.01019	1.03051	1.00697	0.99583	0.996781	1.0058	0.989201	0.979792	1.00567	1.00713	1.02176	0.995314	1.01315	1.0165	0.996053	1.0002	1.01062	1.00531	0.99882	0.991889	0.988892	1.0073	1.00718	1.00008	0.979711	1.02529	0.976835	1.00776	1.00194	0.989292	1.00389	0.970756	1.00617	1.00528
2.533	0.99681	1.00378	0.999957	1.00243	1.00998	1.02506	0.993822	1.00028	1.02255	0.985692	0.999856	1.00885	0.989286	1.00222	0.965371	1.01414	0.990795	0.974892	1.01782	1.00794	1.01362	0.997935	1.01091	1.03619	1.00796	0.998509	0.984162	1.0221	1.01268	0.990793	0.983647	0.993933	0.944146	0.997959	0.98847	1.00899	1.00913	0.991436	0.996365	0.995778	1.01484	0.958353	0.998073	1.00025
2.567	1.01052	0.99284	1.01105	1.00152	1.00076	1.02549	1.01427	1.00426	1.0272	0.982519	1.00414	1.01052	0.988245	1.00222	0.998917	1.01245	0.98854	0.963065	0.999819	1.00519	1.0235	0.993142	1.02035	1.01039		0.997515	0.999582	0.992152	1.00506	0.977559	0.977131	1.00114	0.910633	1.00671	0.98708	1.00292	0.9933	0.992646	1.00129	0.994204	1.01202	0.977737	1.00428	1.00642
2.6	1.01005	1.00913	1.00747	0.999118	1.00676	1.01988	1.00859	1.00048	1.0232	0.978103	1.00435	1.01968	0.987509	1.00619	0.976476	1.02612	0.976527	0.98561	0.995049	0.985754	1.01774	0.997486	1.0111	0.99943	1.0066	0.986432	0.982776	0.997511	1.00463	1.00248	0.991778	1.00985	0.930074	1.00839	0.988007	1.00561	0.989165	0.996572	1.00018	0.990866	1.00616	0.986994	0.988339	0.986004
2.633	0.998393	0.997556	1.00202	1.00902	0.989263	1.02549	1.00003	0.988333	1.02135	0.986936	1.00967	1.01818	0.983739	0.99515	0.991623	1.01351	1.01144	1.00678	0.977682	0.999369	1.01665	0.997486	1.00951	1.00185		0.997019	1.00274	1.00243	1.00155	1.00009	0.989342	1.00599	0.920449	1.01069	0.996111	0.99391	0.978733	1.0136	0.997672	0.97659	1.00909	1.0062	0.966551	0.998632
2.667	1.00241	0.988124	1.01019	1.01022	1.00397	1.01695	1.00034	1.00639	1.01873	0.992181	1.01801	1.01924	0.983955	1.01541	0.991623	1.02549	0.991729	1.00862	0.989831	1.00105		1.00752	1.01671	1.00835	1.00708	1.00231	1.00877	0.998263	1.00258	0.992609	0.999381	1.00406	0.928962	1.0122	1.00067	1.00892	0.978733	0.99486	1.00937	0.990023	1.00342	1.00681	0.942977	1.00642
2.7	1.01322	1.0036	1.0163	1.00662	0.992479	0.980535	1.0042	0.998229	1.02162	1.0016	1.01499	1.02092	0.977887	1.01688	0.986234	1.01182	1.02252	0.997897	0.990912	0.99805	0.998092	0.998572	1.0068	1.01439	0.992849	1.00161	1.0007		1.01867	1.00603	0.989155	0.981367	0.962935	1.00327	1.00178	0.995918	0.981789	1.0002	1.01791	1.00633	1.00295	1.02131	0.944084	1.01877
2.733	1.00893	0.999693	1.01517	1.00712	0.982743	0.997187	1.0148	1.00503	1.02451	0.991352	1.02126	1.01432	0.979144	1.01981	0.972434	1.02079	0.974079	1.00528	0.99721	0.987801	0.996351	0.993142	1.00615	1.01216	1.0062	1.0122	1.00228	1.00008	0.99283	1.00539	0.995036	0.977324	0.980612	1.02076	1.01614	0.996349	0.985924	1.0121	1.00853	0.993822	1.00248	1.02428	0.953996	1.0087
2.767	1.00063	0.996488	1.00926	1.00592	0.993723	1.00176	0.983532	1.00289	1.02404	0.986936	1.00872	1.02198	0.98417	1.0092	0.971318	1.01245	0.996512	1.00104	1.00369	0.993805	0.997449	0.999921	1.01064	1.02738	0.993811	1.0057	1.00477	0.996979	0.997793	1.00868	0.997845	0.995789	1.00718	1.00945	1.01436	1.00493	1.00652	0.997782	1.02349	0.997621	1.01637	1.0131	0.966906	1.01193
2.8	1.01612	0.975044	1.00089	1.01101	0.995482	0.958378	0.985884	0.990749	1.02293	0.999599	0.99588	1.00542	0.975069	1.01084	0.981076	1.00411	1.00374	0.999736	1.01953	1.00273	1.0032	1.01494	1.00185	0.995815	0.98287	1.01629	1.0097	0.988959	1.00772	0.998545	1.00463	0.98814	0.993572	1.02969	1.00132		0.993038	1.00191	1.0116	1.00679	1.01382	1.01336	1.00841	0.989231
2.833	1.01994	0.990261	0.999764	1.00931	0.993208	0.965453	0.993913	0.980653	1.0339	0.996011	0.995056	1.01687	0.97559	1.01066	0.980287	1.01157	0.998573	0.995947	1.00477	0.991864	1.00184	1.0058	1.00475	1.01531	0.978902	1.0105	1.01443	0.985858	0.999848	1.01397		1.00256	1.00116	1.0205	1.00804	1.0078	1.00131	1.00747	1.00622	0.993361	1.00948	1.01249	1.00824	0.994738
2.867	1.0094	1.00039	0.998168	1.02092	0.99621	0.983067	0.970138	0.990266	1.01912	0.996011	0.962803	1.01836	0.981137	1.01048	0.994086	1.01778	0.973225	0.984579	1.0154	0.995488	0.991504	0.988721	1.01578	1.00612	0.97842	1.0122	0.998276	0.997199	1.01516	1.0021	1.00635	0.997463	1.00607	1.00627	0.999739	0.998179	0.984582	1.00676	1.00418	1.01124	1.01742	1.01965	1.00445	1.00937
2.9	1.00399	1.00769	1.00607	1.01222	0.990507	0.987966	0.977102	0.980453	1.02154	1.0105	0.973655	1.00859	0.969738	0.999442	0.979171	1.00918	0.989087	1.00196	0.998029	0.993365	0.987112	0.998944	1.00858	1.02181	0.975615	0.992428	1.00097	1.00105	1.00754	1.00055	0.995223	0.987703	0.999592	1.00096	1.00244	0.996275	0.973518	1.00534	0.993018	1.00272	1.01222	1.01965	1.01444	0.980301
2.933	0.997274	1.0092	0.999957	1.01222	0.986989	0.987714	0.976257	0.977637	1.01327	0.97976	0.967083	1.00815	0.989933	1.00151	0.963793	1.00554	0.98271	0.98079	0.991916	0.992304	0.996994	0.992165	1.00746	1.02292		1.0088	0.986201	1.00491	1.00814	1.03643	0.991064	1.00001	1.00293	1.01908	1.01521	0.986653	0.976758	1.00413	0.997481	1.00476	1.0227	1.01249	1.01151	0.999301
2.967	0.995034	1.02033	0.991123	1.00202	0.99621	0.980995	0.986105	0.982102	1.0063	0.951603	0.962499	1.0056	0.988461	0.99694	1.00171	1.00421	0.991342	0.987449	1.00559	0.99567	0.991959	1.00962	1.00316	1.01466	0.999904	1.02708	0.988893	0.982224	1.00814	1.00959	1.0011	0.998775	0.999592	1.00202	0.99723	1.00123	0.981341	0.997073	1.01384	1.01412	1.00721	1.00829	1.01979	0.993125
3	0.992331	1.00983	0.964815	1.01022		0.972957	0.98921	0.987733	1.00696	0.973686	1.00457	1.01158	0.962413	1.00194	0.998455	0.998445	0.970036	0.999736	1.01036	0.99567	0.995896	1.00067	1.01017	1.00035	0.991005	1.00132	0.984432	0.98094	1.01268	1.00977	0.997395	1.00934	0.987743	1.00458	1.00981	1.0046	0.985029	1.01189	1.00826	1.01078	0.996734	0.999218	1.0271	1.00091
3.033	0.989628	1.00511	0.992172	1.00562	0.970217	0.99254	0.98717	0.990549	0.991907	0.969927	0.993803	1.00093	0.964406	1.00048	0.974898	0.985401	0.984305	0.995487	1.00362	0.997171	0.985105	1.00527	1.0255	0.995241	1.0062	0.991434	0.994739	0.997731	1.00814	1.01688	0.998295	0.993677	1.00182	1.00308	1.00525	0.997064	0.979181	0.991228	1.00891	0.997351	0.995989	1.01144	1.02417	0.995406
3.067	0.980863	1.00769	0.992172	1.00923	0.977981	1.0034	1.00034	0.972289	0.984017	0.98259	1.0127	1.01008	0.97498	1.00359	0.976245	0.979815	0.984498	0.989938	1.00515	1.02041	0.999001	1.01422	1.01064	1.0335	0.997099	1.00252	0.971895	0.999548	0.992903	1.01488	0.990242	0.999831	1.01033	1.0167	0.994912	1.00001	0.978733	0.999494	0.991169	1.01144	0.986447	1.00446	1.01237	1.005
3.1	0.987853	1.01801	0.966605	0.984818	0.989263	1.01487	0.997551		0.987364	0.99584	1.00664	1.00647	0.974244	1.00402	0.997107	0.986908	0.986092	0.987909	1.0019	1.01785	1.01354	1.01052	0.993719		1.0062	0.994329	0.9992	1.0081	0.999672	1.02373	1.00616	0.996226	0.99848	1.00202	0.97562	1.00001	0.983316	0.998491	1.00102	1.0043	0.995049	1.01397	1.02924	1.00803
3.133	0.997274	0.997189	1.00871	1.01673		1.01427	0.997772	0.969674	0.986902	0.997083	1.01845	1.00903	0.979575	0.999442	0.98735	0.996497	0.997639	1.00326	0.999928	0.995048	0.996805	0.991079	1.00793	1.00239	0.991487	1.00132	0.983126	0.998043	0.999672	1.02637	0.99305	0.997101	1.00764	1.01377	0.987544	0.992899	0.981789	1.00826	1.00325	1.01255	0.993915	1.00761	1.03002	1.00394
3.167	0.989628	1.02014	0.98898	1.01773	0.990507	1.00469	0.994667	0.980936	0.985978	1.00233	1.01291	1.01836	0.988371	0.993832	0.990602	1.00785	0.98205	0.994568	0.984537	1.01042	1.0032	1.0088	1.00615	1.0062	0.993811	0.993833	0.985165	1.00628	1.00524	1.01095	0.997208	1.00537	1.00339	1.01289	0.984842	0.99394	0.989612	0.999286	0.997864	0.997351	0.995244	1.01817	1.00685	1.00072
3.2	0.988509	1.01285	0.99762	1.01022		1.00719	0.989743	0.971323	0.975202	0.992667	1.0079	1.0129	0.989628	0.992367	0.978939	0.998187	1.00448	0.986989	0.997581	0.990363	1.00275	0.988271	1.01625	1.00313	1.0181	0.992428	0.990087	1.01195	0.998468	1.01295	1.00463	1.00537	0.987092	1.01545	0.977202	0.990996	0.987714	1.00634	0.99517	1.0081	1.0146	1.0194	1.02846	1.00025
3.233	0.987389	1.01882	1.00035	1.00252	0.99072	1.00823	0.984286	0.998029	0.979203	0.996497	1.00664	1.01483	0.987115	0.997369	0.964582	0.99569	0.990215	0.989938	0.991545	0.993805	1.00915	0.996136	1.00522	0.999971	1.02043	1.00641	0.979589	1.01324	0.999848	1.00894	0.994586	1.00114	0.988395	1.00759	1.00533	1.00582	0.982051	0.999079	1.00818	1.02218	0.992037	0.988223	1.02553	0.986281
3.267	0.989436	1.00404	0.991043	1.01582	0.984501	1.00944	0.996486	0.965009	0.977625	0.988664	1.00863	1.0246	0.990669	1.00755	0.980845	0.990729	0.981583	0.994187	1.00351	1.00618	1.01153	1.00355	0.997166	1.00666		1.00231	0.993433	1.03388	0.999672	1.00985	0.994136	1.01364	0.992191	0.997337	0.990708	0.992037	0.989427	0.990312	0.987281	1.00744	0.999115	0.994769	1.01968	1.003
3.3	0.993067	1.01303	1.00692	1.00712	1.00801	1.01487	0.999811	0.972972	0.994905	0.986663	0.997563	1.02037	0.979791	1.00902	0.988139	0.991611	0.993597	0.990398	0.99244	1.01661	0.997903	1.0164	1.00773	1.00016	1.00455	1.0057	0.996587	1.03025	0.991024	1.01295	0.998031	0.995426	0.995526	0.994593	0.99723	0.983887	0.985739	0.993234	0.991552	1.01171	1.00299	1.01267	1.02821	0.989703
3.333	0.991483	1.0036	1.00466	0.998912	0.999515	0.997794	1.00731	0.98705	0.988592	1.00357	1.01646	1.01782		0.998406	1.02168	0.979815	0.978201	0.993077	1.01242	1.02173	1.00385	0.994787	1.00212	1.00351	0.987519	0.995819	0.995934	1.02254	1.00506	1.01405	0.994773	1.00519	0.98525	1.00697	0.991827	0.991427	0.998778	0.990813	1.00548	1.01819	1.00232	1.00822	1.01865	1.01944
3.367	0.998665	1.00165	0.994702	0.989212	1.00852	1.00927	1.00367	0.997063	0.999368	1.00274	0.997563	1.01315	0.984602	1.00341	1.00273	0.96464	0.985899	0.993267	1.01395	0.994609	1.0065	1.01115	1.01025	0.990319	1.01481	0.987135	1.00885	1.00992	0.998042	0.99643	0.992973	1.00034	1.0058	1.00697	1.00263	0.990386		0.998369	0.992668	1.02625	1.01308	1.01582	1.02735	0.999024
3.4	1.00519	1.01108	1.00194	1.00732	0.997756	0.996758	1.00079	1.00036	1.00206	1.01058	1.01218	1.00848	0.997473	1.00151	1.00138	0.998628	0.986366	0.996137	0.995497	0.998672	0.998547	1.00898	0.999876	0.989204	1.0062	1.01029	0.994357	1.01506	1.00995	1.00172	1.01088	1.00861	1.00024	1.00634	1.00487	0.992899	0.993377	1.01248	1.00363	0.996969	1.01128	1.00883	1.00909	0.983919
3.433	1.00156	1.00485	0.995363	1.00662	1.00428	1.01445	0.982155	0.987933	1.00048	1.00816	1.00435	1.01016	0.986379	1.00445	0.998128	0.992235	0.982984	1.01443	1.00656	1.00336	0.989951	1.00509	1.00081	0.989857	0.998261	0.998012	0.998164	1.00961	1.00626	1.00747	1.00979	1.0116	0.998671	1.00846	1.01587	0.983887	0.954969	0.991107	0.993322	0.995396	1.01015	0.993466	1.00702	0.988286
3.467	1.00426	1.00227	1.00466	0.997916	1.00479	1.00573	1.01032	1.00483	1.00745	1.01199	1.00362	0.994915	0.979055	1.00884	0.99297	0.991353	0.981116	1.00613	1.00765	0.991242	0.99919	0.997858	1.00146	1.00843	1.0064	0.992513	0.996778	1.0174	0.984608	1.01779	0.997131	1.00861	1.00377	1.01015	1.00981	0.990133	0.99725	0.989896	0.9949	0.989562		1.01983	1.01287	0.989426
3.5	1.01237	1.01473	0.993574	0.996217	1.02126		1.00079	0.995697	0.977625	1.01416	1.02199	0.997212	0.987115		0.999475	1.00377	0.99313	0.998547	1.00675	1.00211	0.996805	0.997672	0.999876	1.00062	1.00079	0.9976	1.00301	1.0205	0.994533	1.0125	0.999304	0.994626	1.01451	1.00803	1.00329	0.992037	1.01614	1.00643	1.0041	0.988258	1.00193	1.00699	1.01615	0.999496
3.533	1.02002	1.00058	1.00147	0.999118	1.00925	1.00651	1.00646	0.992398	0.974931	1.01416	1.01218	0.990609	0.96744	0.998228	1.01058	1.01344	0.985899	1.00704	0.991993	1.01086	0.973404	1.01052	1.00913	0.989857	1.01453	1.01708	0.98174	1.01483	0.992654	1.00921	0.989265	0.997176	1.00488	1.01165	1.00151	1.00816	0.999226	0.998162	0.996669	0.991596	1.00561	1.02761	0.99893	0.994934
3.567	0.996426	1.01303	0.994041	1.00732	0.999	0.993649	1.00722	0.992681	0.978932	1.01941	1.0079	0.991229	0.98304	0.996155	1.00946	1.00767	0.98862	1.00031	0.995049	1.00149	0.984195	1.00943	1.01408	0.986512	1.01104	1.01278	0.994277	1.0205	1.00148	1.00547	0.970909	1.00078		1.00934	1.00487	1.00105	1.00597	1.00643	1.00363	0.997621	0.994855	1.00786	1.00995	1.00044
3.6	0.986269	1.006	1.00626	0.990706	1.01195	0.998223	1.00229	0.997829	0.979395	1.01899	1.0127	0.978461	0.972466	1.00555	0.99757	1.01362	0.980456	1.01076	1.00332	0.995306	0.992147	1.00093	1.00959	0.990049	1.0005	1.00678	0.996778	1.00553	0.999246	1.00392	0.963679	1.01116	1.01451	1.01059	1.00487	1.00625	0.987529	1.00058	0.998055	1.00967	0.970022	1.00175	0.996078	0.994934
3.633	0.981791	1.00279	1.00758		1.02448	1.00194		0.996863	0.972237	1.01033	1.00466	0.984807	0.985338	0.994083		0.990729	0.984965	1.00142	1.00351	1.00706	1.00339	0.992615	1.001	0.993011	1.01309	0.984119	1.00012	0.995694	0.995737	1.00172	0.969559	1.00861	1.01339	0.96853	1.00711	0.997926	1.00183	1.00622	1.00567	0.994665	0.94378	1.02262	0.987127	0.997688
3.667	1.01079	0.993984	0.981274	0.993109	1.01474	1.01462	0.99972	0.991715	0.965542	1.02117	1.00945	0.986122	0.995175	1.00305	1.00756	1.00252	0.977734	1.00031	0.992178	1.00918	1.00294	1.0022	0.982109	0.993202	1.01261	1.01526	1.00143	0.999016	1.0007	1.00392	0.985293	1.00395	1.01339	0.93954	0.99723	1.00417	1.00686	0.989896	1.01199	0.993552	0.96087	0.999472	0.991086	0.999301
3.7	0.997081	1.00297	0.985595	0.994311	0.997756	1.00444	1.01525	0.997546	0.979474	1.022	1.01624	0.993963	0.973723	0.997265	1.00217	1.00377	0.987687	1.00364	0.998739	0.982934	0.996084	1.01422	0.987064	0.990319	1.00816	1.01257	0.992509	0.996447	0.996765	0.985655	1.00058	1.00737	1.00358	0.982842	1.01251	1.00608	0.993377	1.01177	0.999442	1.01209	0.987306	1.00262	0.993154	0.993321
3.733	1.00948	0.994168	1.00984	0.984697	0.999515	1.01255	1.00389	0.985601	0.96916	1.01358	1.01144	0.9886	0.964101	0.999767	0.996454	0.991094	0.997172	0.998278	0.994339	0.995745	0.987034	1.0022	0.994729	0.995432	0.997215		1.0017	0.982224	0.999672	0.982366	0.988178	1.0101	1.00182	0.989908	0.999467	0.992899	0.998145	1.00038	0.987551	0.987718	0.980227	1.0041	1.00064	0.995406
3.767	0.996618	0.992031	0.981468	0.989796	1.0135	0.999008	1.00903	0.997346	0.979012	1.01416	1.00893	0.974155	0.962109	1.0052	1.01518	0.995173	0.98205	1.00892	0.998477	0.985057	1.00888	1.01505	0.997631	1.00324	0.979899	1.00637	1.00904	0.988648	1.00361	0.977261	1.00807	0.999907	1.01098	0.998656	1.00105	0.959972	1.00165	1.01035	1.00483	0.989753	0.96513	1.01108	1.00064	0.995406
3.8	1.01527	0.994534	0.996024	0.9888	1.005	0.999437	1.00389	1.00065	0.974086	1.01658	1.02126	0.983931	0.968697	0.995622	0.999475	0.988081	1.00149	1.00605	1.00325	0.993805	1.00139	1.00636	0.997631	0.989587	0.99954	1.00997	1.00143	0.991217	0.986062	0.98127	1.00455	1.00078	0.999592	1.00697	0.999275	0.998715	0.999673	0.99645	0.998788	0.99662	0.966264	1.02602	1.0077	1.00367
3.833	1.01824	0.99107	0.985788	0.988096	1.01671	1.00029	1.00207	0.999278	1.00484	1.01534	1.01019	0.988418	0.99496	1.0052	1.01249	0.982936	0.984305	1.01408	1.01063	1.00237	1.00733	1.00093	0.996044	0.993123	0.993247	1.01117	1.02251	0.976774	1.0018	0.999077	1.00436	1.00967	1.01366	1.00565	1.02285	0.997242	0.990399	1.0149	1.00325	0.994204	0.962393	1.02287	1.00271	1.00158
3.867	0.986925	0.982522	0.990108	0.993401	1.02572	1.00426	1.00797	1.01987	0.992099	1.01999	1.01499		0.973723	1.00684	1.01249	0.995356	0.986559	1.01722	1.00019	0.998308	0.987677	1.00202	1.00623	1.00835	0.988316	1.01456	1.0122	0.975178	0.99907	0.994691	1.0144	1.00694	0.997829	1.0212	1.02872	0.993257	0.997327	1.00643	0.988938	0.979007	0.976275	1.0165	1.0046	0.998632
3.9	1.01079	0.987864	1.00035	0.999701	1.01474	1.00055	0.990405	1.01822	1.02127		1.00967	1.02832	0.985643	1.00037	1.01249	0.998994	0.997446	1.01187	1.00172	0.997428	0.998923	1.01359	0.996509	0.986163	0.997215	1.00927	1.00412	0.996355	0.994533	0.990948	1.00852	0.998669	1.00162	1.02376	0.991635	1.00661		0.985054	0.984204	0.992169	0.970605	1.00446	1.00168	1.00367
3.933	1.00249	0.979058	0.987658	0.997006	0.995482	1.01116	1.0054	1.01307	1.02535	0.996669	1.01875	1.01238	0.981568	1.0027	0.97996	0.986574	1.01152	1.00142	0.997581	0.995745	1.00229	1.00074	0.980056	0.995544	0.995572	0.997977	1.01127	0.990685	0.997616	0.988302	1.02643	0.99084	1.00607	1.00689	1.01232	1.00306	0.991664	1.00785	0.99517	0.991517	0.981086	1.0207	0.992548	1.00917
3.967	1.00519	0.992581	0.983611	1.00542	0.988233	1.00469	1.01054	1.01287	1.02581	1.00633	1.01823	1.01282	0.99119	1.01392	1.00408	0.996863	1.01829	1.01944	1.01432	0.991242	0.997637	0.993328	0.981371	0.989507	1.00768	1.00856	1.00951	1.02631	0.992654	0.989398	1.03077	1.00166	1.00182	1.00839	1.02108	1.00913	1.00839	0.999874	0.982818	0.993552	0.999115	0.99748	1.00856	1.00158
4		0.994275	0.988319	1.00592	0.987202	0.985538	1.00101	1.02433	1.03101	1.01758	1.00539	1.01749	0.961372	1.00563	0.970529	0.986208	1.02419	1.01056	1.0019	0.991242	1.00139	0.982392	0.983231	0.976702	1.02335	1.03093	1.02474	1.02577	0.987515	0.98849	1.01639	0.995064	0.997099	1.00477	1.01884	0.98823	1.01074	0.986974	0.977892	0.997351	0.995244	0.991803	1.0046	1.00662
4.033	1.00473	0.982447	0.994702	0.987805	0.989476	0.982859	0.999187	1.01754	1.02766	0.995082	0.98723	1.01537	0.984602	1.00434	0.987581	0.990029	1.02738	1.02212	1.0082	0.995745	1.00377	0.985913	0.980521	0.989507	1.01425	1.02105	1.01424	1.03583	0.997616	0.980361	1.02009	1.01309	0.996177	0.981084	1.00468	0.991353	1.0047	1.00492	0.972776	1.00403	1.00506	1.01014	0.995473	0.997215
4.067	1.016	0.989742	0.996298	1.00612	0.996939	0.998045	1.00411	1.02948	1.01577	1.0055	0.956015	1.01599	0.997473	0.997087	0.981634	1.00013		0.995599	0.994077	1.00299	0.997182	1.00247	0.972856	0.965743	1.0098	1.00976	1.01331	1.01337	1.0013	0.977903	1.00788	0.997613		0.982585	0.994992	1.00618	1.00534	1.00129	0.988205	1.00384	0.993446	1.02674	1.00528	0.984668
4.1	1.01712	0.977288	0.99085	1.00252	0.978194	0.98243	1.00358	1.01259		1.0075	0.990776	0.995822	0.988676	0.99691	0.998917	0.993925	1.01922	1.00004	0.997767	0.995745	1.01199	1.00464	0.991089	0.954785	0.990923	1.00927	1.01081	1.02449	0.99907	0.98055			1.00285	1.00283	0.999931	1.00054	1.01767	1.01177	1.00075	0.988179	0.992781	0.991369	1.00132	0.986477
4.133	0.995034	0.989742	0.994041	0.999822	0.999426	1.00408	0.982155	1.02852	1.0115	1.00391	0.999856	1.00304	0.984602	0.99984	0.978381	0.996938	1.03209	0.996249	1.0082	1.00255	0.99828	0.999844	0.997904	0.930559	0.99934	1.02564	1.00728	1.01518	0.987691	0.984747	1.03403	1.00377	0.989237	0.996897	1.01587	1.00263	0.997698	0.995741	0.98151	1.00004	1.00987	1.00359	1.00942	0.983723
4.167	1.00697	0.99339	0.993574	1.00082	1.00294	0.978463	1.00722	1.02763	1.02227	0.994496	1.02554	1.00753	0.982304	0.994231	0.987023	0.994366	1.01424	0.999119	1.00146	0.991242	1.00669	1.00265	0.991361	0.94448	0.972444	1.02974	1.00701	1.01208	0.99609	0.983196	1.03141	1.01582	1.00507	1.00008	1.01363	1.00176	0.994457	1.00371	0.982164	0.991596	0.985978	0.999143	1.00485	1.00139
4.2	1.01237	0.996228	0.989254	1.00061	0.975192	0.976139	0.997148	1.02104	0.99849	1.00857	1.00362	0.993707	0.966919	0.997768	1.00788	1.0123	1.02101	0.99422	1.0208	0.996367	1.00449	0.994787	0.999684	0.932136	1.0005	1.02994	1.0097	1.02502	0.984784	1.0041	1.01856	1.00887	0.995447	0.996715	1.00171	1.00341	0.999858	1.00835	0.995824	1.00856	0.998726		1.00856	1.00461
4.233	1.01685	1.00094	1.0026	0.991204	0.999426	0.983392	0.990717	1.02317	0.97128	0.993081	1.0127	1.02303	0.970169	0.998375	0.997897	0.995173	1.01875	1.00004	1.01189	1.00255	1.01134	1.0022	0.995194		0.996053	1.02275	0.995584	1.02245	0.989145	0.98055	1.01114	1.01713	1.00998	1.00078	0.998349	1.02119	0.994195	1.02538	1.01022	1.00791	0.997123	1.01809	1.00253	1.01032
4.267	1.01507	0.990886	1.00871	0.994105	0.999125	0.979677	0.993289	1.02502	0.96189	0.997326	0.999336	1.00542	0.969433	0.995874	0.977592	1.00822	1.02692	0.998009	1.02818	0.986815	0.995253	0.99958	0.999026	0.944671	1.00235	1.02974	1.00274	1.00438	0.980248	0.98849	1.0135	1.02347	0.994605	1.00308	0.996111	1.00402	1.00265	1.0149	1.00418	1.01013	0.986172	1.02001	1.00503	1.01051
4.3	0.999321	1.00806	0.998281	1.00181	0.985657	0.977175	0.988144	1.01706	0.958734	0.985663	1.01468	0.986923	0.974459	0.989835	0.995433	1.00458	1.02851	0.99265	1.0243	0.999808	1.00714	1.0061	0.991826	0.933713	0.985511	1.02175	1.01035	1.03326	0.984784	0.989132	1.022	1.02136	0.995717	0.994775	0.990708	0.994655		1.00906	0.992939	1.0081	0.99986	1.02359	1.00375	1.00406
4.333	1.00137	0.999952	1.00486	1.01052	0.992906	0.975888	0.989431	1.02084	0.95781	1.00074	1.0104	0.99141	0.965142	0.995267	1.01922	1.00609	1.02804	1.00494	1.01737	1.00687	1.00778	1.00718	1.00781	0.929444	0.987154	1.02974	1.00785	1.01058	0.995913	0.988944	1.01631	1.01819	1.01071	0.998838	1.01278	0.99986	0.985368	1.01127	1.00483	1.01727	0.996458	1.00569	1.00503	1.00453
4.367	1.00855	0.993282	1.00805	1.00011	0.995908	0.99211	0.985572	1.0391	0.959579	1.00416	0.99631	0.98375	0.972466	0.996481	0.975129	1.00138	1.02167	1.01206	1.00586	0.990257	1.00714	0.990816	1.01772	0.937058	1.00186	1.01915	1.01239	1.02631	0.989747	1.00437	1.02002	1.01415	1.01876	0.986026	1.02108	1.00341	1.0094	1.00956	1.00437	1.00077	1.01034	1.02019	1.02122	1.00957
4.4	0.989436	1.00209	1.01435	1.00032	1.0047	0.965882	1.00238	1.02414	0.945456	1.00033	1.01071	0.979519	0.970169	1.00942	0.995202	1.00245	1.02664	1.00069	1.03843	1.00775	0.988132	0.998417	1.00623	0.933251	0.996452	1.02204	1.01574	1.00694		1.01076	1.01215	0.997176	1.00803	0.988846	1.01865	1.01035	1.00895	1.00856	0.99313	1.01217	1.00713	1.01198	1.00442	0.995325
4.433	0.997737	1.01384	1.00918	0.99862	1.00595	0.984858	1.00292	1.03395	0.933564	0.997326	1.01624	0.988237	0.973203	1.00027	1.0209	0.996497	1.02167	1.0018	1.01387	1.00113	1.02077	0.984223	0.991826	0.929906	0.984066	1.02783	1.01239	1.00362	0.996765	1.01076	1.00627	0.993752	1.00691	1.00759	1.00765	1.00974	1.02325	1.01661	0.977892	1.03431	0.997787	0.993466	1.01123	0.993712
4.467	0.994571	0.99516	0.995363	0.995719	1.00771	0.987966	1.00185	1.02433	0.956423	1.00416	0.997348	0.988675	0.978534	0.99198	0.995433	0.995432	1.03368	1.01297	0.992363	1.00713	0.995629	0.989466	1.01931	0.932327	0.997614	1.01965	1.01574	1.00415	1.00113	1.01231	1.00844	0.99164	1.00672	1.00246	1.01707	1.00747	1.01461	0.99958	0.997864	1.01911	1.00619	0.999323	1.01769	0.992571
4.5	1.01461	0.990886	0.998361	1.00392	1.00925	0.979425	1.02895	1.03298	0.921942	1.00816	0.989827	1.00356	0.984602	0.998626	1.01518	1.02435	1.02532	1.01428	1.00883	0.997322	0.996539	0.986845	1.01389	0.928982	0.988997	1.02085	1.00497	1.00907	0.980497	1.00437	1.01342	0.988034	0.99802	0.994593	1.00943	0.997674	1.01912	0.990104	1.00391	1.01865	0.999585	0.997406	1.00296	0.994185
4.533	1.01191	0.990444	1.01264	1.00633	1.02323	0.986856	1.00957	1.03395	0.943686	0.999741	1.00089	1.00848	0.97121	0.996376	1.01114	1.00102	1.02213	1.00697	1.00082	0.991136	0.998735	0.986395	1.01389	0.923599	0.996933	1.02204	1.00812	1.01111	0.996589	1.0072	1.00537	0.99612	1.00339	1.00608	1.02266	1.00669	1.01543	0.998369	1.00614	1.01531	0.99364	0.983445	0.995044	0.98915
4.567	1.00025	0.986796	1.00334	1.00513	1.01247	0.987285	0.999499	1.04143	0.927793	1.00133	0.989307	1.00338	0.985122	1.0032	1.00923	1.01193	1.01463	1.03062	1.00604	0.994577	1.00559	0.979429	1.00735	0.944862	0.996452	1.02204	1.0045	0.995603	1.00814	1.00921	1.01822	1.02347	1.00876	0.99247	1.02312	1.00859	1.00958	0.984259	1.01375	1.01911	1.00025	1.00229	0.994867	1.00453
4.6	0.999321	0.99107	1.00541	0.991822	1.00024	0.988751	0.999499	1.03367	0.94842	1.00333	1.0127	0.999327	0.97927	1.01796	1.01114	1.00138	1.02167	1.02017	0.994972	1.00182	1.0076	0.989653	1.00576	0.934095	1.00439	1.01555	1.02308	0.995382	1.0226	0.977072	1.01668	1.02136	0.999131	0.989468	1.00356	1.00399	1.01606	0.984052	1.01022	1.02088	0.992037	0.99354	0.994439	0.996743
4.633	0.979744	0.998991	0.999957	0.991822	1.01225	0.978316	0.993289	1.036	0.953808	0.994425	1.00569	0.989989	0.9755	0.99466	1.00329	1.02214	1.01125	1.00686	1.01666	0.996882	1.01483	0.987294	1.00286	0.928982	1.00603	1.01435		0.991749	0.99744	0.990948	0.999863	1.01185	0.981263	0.985769	1.01707	1.00712	1.01588	0.986974	1.00975	1.00633	1.00138	0.979474	0.990731	1.00434
4.667	0.982255	1.00629	1.00879	0.995925	1.01101	0.992895	1.00101	1.02803		0.967097	1.00924	0.983825	0.969953	1.01045	1.02763	0.987898	1.01961	1.02285	1.00731	1.00519	1.01774	0.990816	1.00809	0.925829	1.01978	1.01216	1.00831	0.999236	1.00403	1.00921	1.00683	0.999544	0.993112	1.00875	1.01726	1.00044	1.01327	0.992023	1.00306	1.01171	0.997981	0.96812	0.994439	0.985532
4.7	0.974609	1.0005	1.00268	0.997127	0.987717	0.983926	0.994043	1.03785	0.955386	0.982934	1.00068	1.0025	0.983561	1.00752	1.01091	0.980622	1.02233	1.01711	1.03295	0.992637	1.00476	0.979057	0.998369	0.930097	1.01281	1.00447	1.00943	0.993034	1.00035	0.994425	0.99001	1.00887	0.995796	1.02219	1.0249	0.995413	1.0085	0.978415	0.982435	1.02153	1.00252	0.898794	0.99986	1.00339
4.733	1.0009	0.995969	1.00249	0.992818	0.987504	0.973742	0.997148	1.03338	0.947767	0.982762	1.01101	1.00082	0.966399	1.00484	1.01304	0.986025	1.00713	1.02293	1.01946	0.980265	1.00869	0.990366	1.00967	0.942171	1.01212	1.01266	1.00358	1.00052	1.00017	0.995334	1.00177	0.998051	0.993303	1.03225	1.03235	0.998967	1.00068	0.969941	1.00668	0.996239	1.01347	0.883859	1.00278	1.00614
4.767	0.993067	1.00566	1.01113	0.985109	0.989476	0.972706	0.994043	1.03125	0.952039	0.986421		1.00338	0.97121	1.00027	1.02145	0.992235	1.02073	1.01581	1.01793	0.995639	1.00676	0.985386	1.00398	0.927597	0.99509	1.00616	1.00228	0.985546	0.995634	0.990494	1.00638	1.005	0.992842	1.00627	1.02424	1.00981	0.998963	0.973071	1.00956	0.990866	1.01139		0.998397	0.982501
4.8	0.98878	1.00006	1.01086	0.983908	0.989992	0.982889	1.00207	1.03407	0.963931	0.984005	0.99588	1.004	0.976236	0.995267	1.00923	1.00315	1.01548	1.01849	1.00515	0.993698	1.00676	0.990629	1.00174	0.93521	1.0068	1.00397	1.01816	0.994318	1.00634	0.990494	0.99001	0.99612	0.995526	0.986648	1.01884	0.998967	1.00049	0.965515	0.99348	1.01032	1.0096	0.897131	0.99822	0.971291
4.833	1.01106	0.988048	1.00521	0.985607	0.99072	0.987892	1.016	1.02843	0.969972	0.98259	0.963626	1.0129	0.968392	1.00795	1.00463	1.0098	1.00121	1.02163	1.00254	0.988831	1.00722	0.993251	1.00154	0.925367	0.989479	1.00687	1.02001	1.00619	1.00857	0.996884	0.99136	1.00526	0.973402	0.99902	1.02768	1.00148	1.00571	0.966725	1.01476	0.996429	1.0216	0.885087	1.00571	0.940136
4.867	1.00407	1.00842	0.993187	0.968491	0.997454	0.990823	1.00602	1.02727	0.970164	0.986663	0.986585	1.00549	0.979791	1.00105	1.01193	1.01406	0.988267	1.02293	0.996686	1.01394	1.00101	0.988008	1.01978	0.925367	0.992085	0.993592	1.0137	1.00234	1.01353	0.994879	0.997054	0.996301	0.977849	1.01952	1.02386	1.00001	0.998516	0.982046	1.00175	0.995778	1.00952	0.90892	1.02147	0.93093
4.9	1.00986	1.00824	1.00362	0.995513	0.999941	0.997898	1.00677	1.02445	0.951847	0.98825	1.0133	0.996517	0.953528	1.01374	1.01495	1.01726	0.994564	1.01091	1.00146	0.998019	0.999723	0.99018	1.01734	0.929827	1.00515	0.995287	1.01258	0.991217	0.994959	0.986751	0.983757	0.992077	0.964889	1.01439	1.03038	1.00252	1.00418	0.989395	1.00445	0.994013	0.996767	0.909968	1.00649	0.958467
4.933		0.99081	0.999764		0.990934	1.00394	0.996706	1.01669	0.976476	0.983833	1.01801	1.01651	0.95123	0.999589	1.01843	0.998628	0.981423	1.00517	1.00451	0.993773	1.00631	0.991265	1.0065	0.909869	0.996933	0.987099	1.041	0.993566	1.00626	0.988944	0.978776	0.972994	0.987013	1.01978	1.0288	1.00105	1.00202	0.995949	1.00602	0.991326	0.989024	0.911451	1.00236	0.980888
4.967	0.992139	1.01598	0.998829	0.982002	0.991662	0.996255	1.00314	1.00193	0.977671	0.986421	0.988877	1.01184	0.95552	1.00874	1.00115	0.994549		1.0098	0.983456	0.988649	0.995707	0.970292	0.989116	0.935672	0.997614	0.992102	1.01658	1.00907	1.0019	0.980627	0.988815	0.96702	0.995717	1.02959	1.01016	0.998715	0.995275	0.985262	0.994787	0.983267	0.995633	0.897491	0.998397	0.990095
5		1.00371	0.989528	0.993109	0.99415	1.00022	0.994667	0.98785	0.956773	0.983419	0.99588	1.01986	0.953959	1.00477	1.00979	1.00201		0.993996	0.974101	0.988649	0.987567	0.976172	0.993221	0.925367	1.00158	1.00488	1.00654	1.01581	1.0108	0.961458	0.994059	0.971681	0.975165	1.02066	1.01529		0.992035	0.976703	0.986515	0.97659	0.97694	0.907977	1.00521	0.973376
5.033	0.992139	1.00308	0.978904	0.994311	0.998396	0.996255	0.981714	0.982019	0.945806	0.979003	0.981785	1.0129	0.976452	1.00141		1.00326		0.983739	0.977791	0.995639	0.986014	0.972914	0.974444	0.923981	0.995008	0.9945	1.00924	1.00008	1.00421	0.97643	0.983198	0.956822	0.977849	1.00228	1.00522	0.987367	0.992035	0.962385	1.00779	0.960932	0.980811	0.900816	0.981706	0.979552
5.067		0.979425	0.976841	0.98171	0.999853	1.00022	0.98322	0.962794	0.9485	0.963924	0.970933	0.991667	0.96254	0.987866		0.99146		0.983739	0.980214	0.974337	0.986657	0.996959	0.991826	0.923599	0.993364	0.976925	1.0162	0.987143	0.996339	0.956541	0.976681	0.955147	0.96554	0.996533		0.940295	0.999673	0.96944	0.975278	0.945083	0.966929	0.912785	0.976891	0.971763
5.1	1.00565	0.983515	0.984079	0.982621	0.985355	0.993576	0.97701	0.937254	0.939764	0.966925	0.985027	0.999947	0.960547	0.977861	0.994086	0.987381		0.991777	0.950883	0.982827	0.969655	0.967484	0.965464	0.906525	1.00014	0.978124	0.990199	0.9727	0.978794	0.954802	0.969	0.957953	0.975625	0.986466	1.01333	0.967512	0.980153	0.949779	0.974816	0.955829	0.955978	0.896113	0.975	0.969678
5.133	0.990092	0.968924	0.950065	0.967908	0.992604	0.980639	0.970267	0.945701		0.95602	0.975428	0.989295	0.962845	0.97493	1.02875	0.980547		0.984848	0.928298	0.97602	0.967459	0.959433	0.968639	0.902065	0.997532	0.957654	0.99243	0.978371	0.97922	0.960926	0.972709	0.946262	0.956915	0.992394	0.989477	0.974621	0.956759	0.957543	0.98355	0.95629	0.945967	0.883275	0.973287	0.965311
5.167	0.993259	0.976662	0.954579	0.962603	0.974375	0.987285	0.967695	0.942202	0.943574	0.95702	0.98723	0.987617	0.988587	0.968033	1.00654	0.975402	0.940018	0.997326	0.947641	0.962587	0.967914	0.974077	0.953501	0.897796	0.982822	0.962244	1.00024	0.963928	0.983757	0.944403	0.959861	0.93887	0.964777	0.982949	0.998428	0.97297	0.949753	0.957249	0.99144	0.942667	0.945303	0.878212	0.975355	0.948789
5.2	0.986925	0.963582	0.951854	0.965505	0.995393	0.99143	0.960198	0.932389	0.928526	0.96268	0.968337	1.00717	0.969648	0.972606	0.997012	0.968568	0.933061	0.97662	0.942871	0.982206	0.975411	0.969283	0.951721	0.905871	0.994444	0.964848	0.980737	0.977086	0.974008	0.949431	0.95398	0.930165	0.979119	0.971638	0.998892	0.981983	0.951728	0.953825	0.966352	0.936181	0.951442	0.880489	0.97475	0.963225
5.233	0.988237	0.957355	0.938233	0.972509	0.994665	0.986249	0.963836	0.926758	0.910863	0.95985	0.970844	0.996079	0.97498	0.954919	1.01272	0.968568	0.928552	0.984389	0.95025	0.985207	0.9756	0.959696	0.939101	0.906795	0.983502	0.962947	0.985389	0.979655	0.962702	0.946518	0.946564	0.935883	0.975323	1.01025	0.973925	0.979543	0.93798	0.947479	0.975549	0.938867	0.956918	0.877958	0.98345	0.963225
5.267	0.980128	0.954775	0.946873	0.970809	0.967729	0.987108	0.965123	0.926558	0.920714	0.975344	0.983469	0.992211	0.981047	0.962171	1.00352	0.967503	0.909774	0.985958	0.962214	0.999444	0.969655	0.963854		0.891568	0.984665	0.967041	0.973314	0.977306	0.953805	0.935743	0.943678	0.926741	0.988744	0.993638	0.984922	0.987084	0.949862	0.943139	0.98159	0.924322	0.945303	0.895424	0.97475	0.975577
5.3	0.965029	0.944091	0.937104	0.979719	0.95499	0.998756		0.925875	0.920444	0.971513	0.98295	0.979262	0.974764	0.947236	0.982885	0.935312	0.924043	0.97838	0.951145	0.993001	0.972682	0.971269	0.903021	0.900297	0.971598	0.967743	0.959008	0.969287	0.961851	0.935289	0.937797	0.945824	0.987553	0.979401	0.97458	0.981016	0.935742	0.949191	0.968313	0.928312	0.940767	0.886961	0.97828	0.965979
5.333	0.988429	0.947297	0.952048	0.979015	0.965242	0.982534	0.963836	0.917228	0.930295	0.972757	0.970629	0.982435	0.993703	0.965102	0.977496	0.928036	0.910435	0.993537	0.94179	0.988573	0.954394	0.958424	0.984898	0.892683	0.971316	0.98292	0.984083	0.957945	0.966637	0.915666	0.936525	0.943531	0.955501	0.983904	0.972534	0.987946	0.940063	0.938297	0.964774	0.937484	0.938029	0.892458	0.973465	0.967396
5.367	0.982095	0.952013	0.947534	0.981917	0.970217	0.994612	0.95035	0.920044	0.919519	0.975172	0.968856	0.962627	0.976021	0.95742	0.970433	0.926712	0.904798	0.987259	0.935492	0.982388	0.964275	0.966289	0.982653	0.911255	0.965024	0.975229	0.950199	0.948641	0.966637	0.922055	0.939783	0.948193	0.954119	0.973033	0.969833	0.996707	0.931978	0.933161	0.956693	0.929425	0.944914	0.882152	0.97475	0.971291
5.4	0.991324	0.949433	0.944423	0.982621	0.99072	0.995041	0.962238	0.933638	0.907627	0.978174	0.972921	0.968792	0.981352	0.962601	0.972339	0.944718	0.896633	0.996216	0.922262	0.983889	0.960982	0.973704	0.974988	0.924252	0.961055	0.970844	0.969507	0.962864	0.961249	0.928445	0.943941	0.943094	0.966349	0.973472	0.98465	0.988125	0.931978	0.933161	0.961889	0.953333	0.951523	0.870977	0.964159	0.981833
5.433		0.939192	0.95956	0.983616	0.96048	0.987966	0.979583	0.955196	0.911629	0.973585	0.969375	0.987649	0.977582	0.965887	0.987254	0.941704	0.912689	0.982359	0.93702	0.993698	0.949735	0.958238	0.975646	0.923137	0.953319	0.967247	0.978698	0.928528	0.961249	0.947614	0.941133	0.952854	0.969764	0.959599	0.98847	0.985612	0.927024	0.937294	0.968121	0.93971	0.941042	0.88783	0.967083	0.970818
5.467	0.988621	0.946045	0.953918	0.993315	0.981499	0.987788	0.963304	0.941602	0.911629	0.969169	0.980443	0.969411	0.978318	0.964244	0.982885	0.941522	0.912222	0.981709	0.929641	1.00351	0.958974	0.960409	0.954896	0.946439	0.953518	0.971341	0.999041	0.951211	0.972202	0.967238	0.941319	0.95646	0.970415	0.963663	0.991635	0.98518	0.922256	0.942845	0.973046	0.962124	0.952851	0.85814		0.968733
5.5	0.991324	0.959125	0.951	0.985813	0.978496	0.994863	0.984194	0.942085	0.914323	0.959921	0.969375	0.977072	0.956866	0.965709	1.02136	0.947032	0.924896	1.0015	0.934411	1.00925	0.95659	0.957152	0.986214	0.931865	0.95893	0.967247	0.976006	0.928528	0.970323	0.944968	0.945927	0.934645	0.959678	0.93716	0.976163	0.977209	0.933135	0.941427	0.976856	0.980008	0.966345	0.862768	0.973287	0.967592
5.533	0.996922	0.961704	0.962091	0.984114	0.965028	0.987788	0.974659	0.942768	0.90801	0.977001	0.952254	0.972221	0.968481	0.952846		0.923333	0.910435	0.991048	0.938101	1.009	0.947351	0.963295	0.986871	0.954053	0.953119	0.970141	0.984274	0.91816	0.969295	0.947426	0.930644	0.937195	0.964126	0.935659	0.982684	0.979112	0.929261	0.934372	0.980203	0.995014	0.959736	0.87604	0.971042	0.960944
5.567	0.995803	0.973273	0.975906	0.992818	0.98077	0.981142	0.986546	0.911314	0.911166	0.97117	0.952989	0.971965	0.979575	0.959063		0.922892	0.90227	0.996137	0.947008	1.00431	0.943791	0.972882	0.982574	0.933904	0.956407	0.953269	0.969045	0.925115	0.967665	0.953362	0.947913	0.956897	0.958106	0.926911	0.988087	0.974085	0.935742	0.945266	0.990054	1.01021	0.944444	0.89123	0.970185	0.952683
5.6	0.989277	0.939375	0.971779	0.998826	0.991537	0.981142	0.981401	0.937537	0.906703	0.974	0.956535	0.975395	0.975805	0.95742	0.996685	0.923957	0.912222	0.992617	0.933331	1.01686	0.935839	0.958315	0.974251	0.937249	0.953601	0.958562	0.962083	0.900083	0.96373	0.940582	0.934616	0.941344	0.965507	0.952716	0.99237	0.977209	0.931422	0.943554	0.985591	1.0015	0.953985	0.889821	0.97475	0.957522
5.633	0.9697	0.946228	0.950532	0.965711	0.983559	0.988646	0.998967	0.912681	0.903547	0.968168	0.955496	0.961826	0.981873	0.969069	0.984233	0.91962	0.922175	0.992617	0.943133	0.998929	0.938035	0.962922	0.971349	0.936596	0.968792	0.957363	0.983812	0.902653	0.961073	0.941037	0.946114	0.938976	0.96727	0.960767	0.996654	0.974695	0.92278	0.932159	0.977047	1.00085	0.969666	0.895499	0.974321	0.976049
5.667	0.995803	0.958866	0.969055	0.983822	0.980557	0.974674	0.975724	0.903068	0.899275	0.964338	0.948404	0.94439	0.970043	0.95406	0.984791	0.926013	0.933255	1.00842	0.956811	1.00043	0.919291	0.962922	0.967516	0.931674	0.963944	0.963855	0.962545	0.880943	0.951148	0.970339	0.931994	0.94688	0.956994	0.968015	0.987895	0.967155	0.916484	0.946978	0.977047	1.00326	0.942096	0.89463	0.962268	0.976049
5.7	0.937728	0.94516	0.949324	0.987221	0.991324	0.98468	0.987612	0.923943	0.903547	0.955333	0.973351	0.955223	0.965752	0.945949	0.992085	0.951735	0.901529	1.00001	0.940524	0.988498	0.923494	0.969251	0.974251	0.944209	0.977973	0.973242	0.969507	0.90469	0.950971	0.956463	0.953344	0.939669	0.940698	0.985254	0.985657	0.970278	0.922147	0.955745	0.979087	0.992979	0.944833	0.907213	0.964942	0.974908
5.733	0.959544	0.964726	0.962945	0.988921	0.995783	0.962847	1.00411	0.901418	0.904471	0.966996	0.960511	0.953365	0.97234	0.958634	0.986696	0.947473	0.932707	1.00869	0.943133	0.97737	0.897897	0.966816	0.971734	0.948016	0.982423	0.969148	0.973043	0.905442	0.953027	0.956917	0.941769	0.94415	0.948481	0.962633	0.985657	0.96482	0.931684	0.965221	0.984475	0.969262	0.953241	0.89875	0.964336	0.966452
5.767	0.949659	0.956729	0.9638	0.980217	0.993509	0.992184	0.973905	0.919961	0.914131	0.970584	0.96531	0.95205	0.967098	0.956132		0.94729	0.901996	1.01045	0.939444	0.981433	0.929251	0.962022	0.971269	0.957668	0.964707	0.969148	0.972581	0.907259	0.958664	0.957371	0.93173	0.959446	0.940429	0.962011	0.999163	0.951211	0.924122	0.951612	0.978625	0.961663	0.945967	0.896833	0.964942	0.9731
5.8	0.964486	0.972648	0.95769	0.978518	0.978798	0.984324	0.99768	0.917628	0.903084	0.962165	0.957484	0.96438	0.975679	0.940517		0.938325	0.908567	1.00601	0.943133	0.990181	0.943148	0.968988	0.954351	0.959245	0.960739	0.946982	0.955122	0.902653	0.961322	0.971247	0.934352	0.949249	0.955803	0.958387	0.986584	0.954766	0.93906	0.943848	0.9737	0.977782	0.945497	0.880415	0.951426	0.970818
5.833	0.987886	0.96233	0.973101	0.981917	0.975795	0.984753	0.962017	0.928407	0.920094	0.97683	0.958523	0.966057	0.967834	0.943625	0.999706	0.941597	0.918986	1.01045	0.940524	0.966317	0.928153	0.960487	0.967436	0.966397	0.971282	0.955667	0.962545	0.908323	0.954304	0.969885	0.939333	0.949942	0.960711	0.954324	0.970376	0.964999	0.938242	0.939715	0.972314	0.967036	0.933219	0.877703	0.976138	0.972904
5.867	0.963638	0.972205	0.973762	0.982414	0.972793	0.978966	0.972619	0.947633	0.927905	0.952918	0.959776	0.946324	0.971604	0.952343	1.03112	0.952952	0.913543	1.01248	0.966351	0.972503	0.9511	0.956779	0.965656	0.978279	0.977093	0.949175	0.967006	0.916784	0.95285	0.976995	0.958511	0.937014	0.960711	0.955825	0.998508	0.967512	0.946513	0.93266	0.980586	0.966575	0.968062	0.864866	0.969506	0.975185
5.9	0.972867	0.965093	0.961076	0.980715	0.981072	0.965423	0.973905	0.943851	0.921209	0.953504	0.954242	0.958653	0.951929	0.941909	1.01518	0.943546	0.900869	1.01267	0.964004	0.987619	0.945798	0.956329	0.968366	0.991276	0.962183	0.953269	0.966544	0.876025	0.961322	0.975256	0.949372	0.946774	0.954231	0.973943	0.979407	0.973401	0.928072	0.964011	0.982626	0.970644	0.941901	0.85814	0.969506	0.979552
5.933	0.979856	0.968741	0.967846	0.9682	0.973823	0.964386	0.95838	0.93114	0.923441	0.951088	0.951735	0.97142	0.950152	0.917752	1.02359	0.868144	0.910821	0.999086	0.951408	0.963133	0.939399	0.960936	0.976224	0.984777	0.959859	0.948181	0.966544	0.902873	0.970998	0.968412	0.943492	0.956535	0.951738	0.967757	1.00279	0.978428	0.940217	0.959169	0.96962	0.965923	0.946631	0.866169	0.967438	0.988954
5.967	0.965029	0.947923	0.97668	0.986105	0.967604	0.976464	0.984727	0.929491	0.926789	0.943013	0.948189	0.966752	0.954963	0.926041	1.04412	0.927229	0.90876	0.984848	0.944661	0.963572	0.915997	0.969174	0.958649	0.974472	0.95521	0.964848	0.971275	0.876025	0.979469	0.979453	0.940233	0.929109	0.939238	0.950261	0.990404	0.967333	0.938242	0.953116	0.972314	0.976669	0.940297	0.85438	0.96537	0.970623
6	0.971555	0.948548	0.991898	0.980096	0.979615	0.961456	0.994575	0.909099	0.939335	0.977659	0.954242	0.987542	0.966362	0.932081		0.875236	0.910821		0.941605	0.967378	0.942881	0.960487	0.959579	0.985892	0.962465	0.950374	0.991156	0.87474	0.960647	0.981458	0.956339	0.92128	0.941731	0.953884	0.9823	0.974443	0.932393	0.981043	0.974545	0.975556	0.935097	0.848702	0.982844	0.972708
6.033	0.957384	0.954959	0.989641	0.979392	0.983346	0.96896	0.981934	0.897837	0.946301	0.972413	0.951001	0.962083	0.974207	0.927936		0.920837	0.918713	0.998436	0.938625	0.962071	0.924138	0.961759	0.952379	0.970665	0.960141	0.972334	0.979081	0.873456	0.97323	0.984559	0.934989	0.952311	0.913317	0.941512	0.970184	0.972792	0.92565	0.953825	0.972122	0.969723	0.932165	0.880129	0.971042	0.978216
6.067	0.944989	0.959049	1.00167	1.00161	0.98459	0.985612	0.981181	0.870848	0.952996	0.97966	0.955281	0.97142	0.979233	0.931044	1.03627	0.92936	0.932514	0.988178		0.97082	0.928796	0.976589	0.951914	0.970856	0.970883	0.964146	0.977966	0.874208	0.97759	0.967394	0.931017	0.949505	0.895831	0.944696	0.980254	0.973223	0.920882	0.956246	0.987822	0.970374	0.936976	0.890001	0.974321	0.974126
6.1	0.971555	0.970252	0.972634	1.00331	0.982618	0.985183	0.972931	0.894738	0.939988	0.972828	0.9606	0.961207	0.981531	0.945372	1.03604	0.924033	0.924623	0.97746	0.924238	0.953323	0.924592	0.967375	0.959659	0.975778	0.975133	0.974732	0.977504	0.875493	0.975711	0.974426	0.943864	0.942731	0.889351	0.902456	0.98473	0.965073	0.930418	0.964512	0.976394	0.960089	0.960481	0.8687	0.991367	0.975739
6.133	0.973794	0.992397	0.976954	0.983289	0.981889	0.962314	0.975815	0.883759	0.939335	0.982661	0.929385	0.973536	0.982572	0.931651	1.02034	0.932191	0.917859	0.974781	0.932435	0.942892	0.920577	0.972541	0.955554	0.995082	0.95413	0.989207	0.980005	0.857728	0.982303	0.968036	0.923786	0.944406	0.896752	0.901834	1.00113	0.982236	0.923489	0.952615	0.976856	0.95203	0.957273	0.875426	0.974572	0.975071
6.167	0.962326	0.963658	0.987851	0.977984	0.986349	0.962492	0.98096	0.889873	0.932368	0.977244	0.926358	0.96719	0.985606	0.947874	1.02954	0.93006	0.923689	0.973671	0.935044	0.929641	0.912437	0.960968	0.979479	0.980779	0.971646	0.951864	0.97889	0.863399	0.975711	0.975068	0.884639	0.953548	0.893337	0.898393	0.999355	0.988735	0.927178	0.945058	0.96385	0.974174	0.956804	0.868446	0.971648	0.962915
6.2	0.977153	0.966237	0.962672	0.978688	0.991625	0.961885	0.982246	0.886858	0.942682	0.989079	0.952989	0.969305	0.967187	0.927685	1.01978	0.916575	0.937764	0.989288	0.91831	0.950579	0.919479	0.96314	0.965078	0.985701	0.952968	0.967743	0.967006	0.863931	0.980424	0.97571	0.881381	0.943968	0.880186	0.899272	0.998892	0.979722	0.939955	0.951111	0.960965	0.967418	0.969082	0.903813	0.956921	0.976684
6.233	0.98032	0.963658	0.956094	0.966877	0.984892	0.964564	0.978921	0.88171	0.949186	0.972828	0.941706	0.981634	0.984044	0.926219		0.895114	0.934575	0.967853	0.929564	0.933083	0.932733	0.960519	0.965078	1.00473	0.966035	0.948969	0.987619	0.870666	0.991377	0.966674	0.887525	0.957953	0.915922	0.942574	0.988087	0.97764	0.932579	0.966933	0.969699	0.971217	0.965875	0.859982	0.961913	0.982583
6.267	0.965685	0.956805	0.940216	0.969778	0.978158	0.9775	0.978388	0.875396	0.95188	0.983662	0.952774	0.971859	0.977761	0.926041		0.879057	0.940018	0.968962	0.95502	0.944029	0.942238	0.964676	0.976383	0.994429	0.965354	0.967041	0.987157	0.890247	0.981452	0.971059	0.893406	0.950742	0.925166	0.947698	0.996382	0.973223	0.929523	0.941635	0.967468	0.98891	0.959461	0.873434	0.972504	0.975266
6.3	0.971091	0.945862	0.95337	0.977693	0.967906	0.973356	0.986417	0.87986	0.960154	0.983662	0.971667	0.961025	0.984565	0.916465	1.04389	0.877991	0.9434	0.972102	0.964823	0.957022	0.932356	0.965762	0.974988	0.989046	0.97774	0.959349	0.997002	0.87997	0.976739	0.960738	0.911948	0.946081	0.927389	0.961571	0.991715	0.97764	0.942748	0.955745	0.960502	0.974826	0.949644	0.850036	0.968368	0.980774
6.333	0.987038	0.967748	0.958545	1.01151	0.974338	0.958777	0.974529	0.867432	0.949648	0.98725	0.945986	0.952745	0.987814	0.921897	1.0393	0.860168	0.935042	0.984579	0.939444	0.95402	0.932356	0.970369	0.970033	0.965743	0.965835	0.96245	0.982888	0.896541	0.967239	0.980283	0.895764	0.927435	0.923593	0.947077	0.986968	0.970099	0.949306	0.926522	0.959387	0.981311	0.969472	0.886452	0.953035	0.974598
6.367	0.984143	0.960895	0.951113	0.980096	0.967604	0.967924	0.978167	0.871414	0.93841	0.990666	0.928866	0.966933	0.98049	0.910426	1.02628	0.876667	0.934382	0.974321	0.955097	0.949957	0.935007	0.968647	0.984434	0.988584	0.97774	0.95356	0.981964	0.919536		0.977825	0.879472	0.939307	0.916462	0.91977	0.986968	0.976777	0.942115	0.935289	0.973317	0.981772	0.949644	0.87676	0.963272	0.973457
6.4	0.98982	0.964543	0.965863	0.992405	0.97631	0.981467	0.984598	0.885692	0.950956	0.973171	0.93773	0.953984	0.983003	0.912927	1.01676	0.926971	0.950438	0.987988	0.994154	0.949336	0.937391	0.967375	0.969569	0.989699		0.965139	0.97435	0.890118	0.964156	0.971889	0.890784	0.929109	0.941461	0.926214	1.00607	0.970531	0.947145	0.944765	0.956693	0.978434	0.956723	0.869345	0.96887	0.964056
6.433	0.987038	0.961964	0.974697	1.00911	0.984803	0.987935	0.983091	0.883559	0.936449	0.995325	0.929904	0.965181	0.951714	0.917752	1.02652	0.93274	0.938231	0.985768	0.962029	0.954203	0.927243	0.969174	0.957799	0.978087	0.952968	0.938092	0.973697	0.891182	0.974859	0.98293	0.89232	0.919349	0.949514		0.983803	0.968017	0.954074	0.944557	0.965698	0.959898	0.944169	0.871877	0.956388	0.95788
6.467	0.974179	0.953157	0.966992	0.999907	0.963571	0.98311	0.973243	0.908216	0.939797	0.962923	0.945771	0.967115	0.971909	0.908354	1.05175	0.94898	0.947716	0.987988	0.981557	0.938647	0.950645	0.97524		1.00677	0.954412	0.957654	0.986425	0.893531	0.965786	0.965765	0.904981	0.941856	0.946179	0.9324	0.997038	0.975736	0.930418	0.94556	0.971548	0.971757	0.959655	0.87694	0.969047	0.963779
6.5	0.929731	0.964726	0.958625	0.984491	0.980557	0.993294	0.983091	0.893938	0.953538	0.980417	0.964361	0.952489	0.973471	0.914393	1.01653	0.948356	0.947056	0.980869	0.963557	0.945894	0.953296	0.965017	0.963411	1.00362	0.964673	0.984616	0.985118	0.897697	0.97323	0.961114	0.917378	0.945643	0.975895	0.973836	0.961074	0.955019	0.919354	0.941635	0.961697	0.982964	0.955784	0.890212	0.957245	0.955794
6.533	0.957881	0.972022	0.962478	0.97989	0.990809	0.985183	1.00452	0.893455	0.95019	0.982833	0.959561	0.959273	0.984565	0.929401	1.0431	0.945159	0.950245	0.980869	0.979581	0.966135	0.95568	0.961759	0.956676	0.985701	0.969322	0.970638	0.967197	0.888393	0.986913	0.960206	0.91966	0.934645	0.940619	0.97552	0.987352	0.977209	0.921067	0.951612	0.96616	0.989911	0.959185	0.889418	0.949328	0.960357
6.567	0.973171	0.973533	0.967733	0.986397	0.991839	0.97121	0.991874	0.881027	0.95427	0.981832	0.964576	0.958472	0.977761	0.940265	0.986465	0.9535	0.938698	0.984198	0.960315	0.961632	0.941595	0.962581	0.955554	1.00047	0.957218	0.94938	0.96366	0.875014	0.97759	0.947426	0.922469	0.937376	0.947751	0.975959	0.996574	0.942273	0.924122	0.981545	0.979629	0.980548	0.960125	0.895095	0.944335	0.970899
6.6	0.987614	0.983591	0.970183	1.01682	0.990382	0.98536	0.991653	0.881027	0.966354	0.980417	0.95675	0.967628	0.966667	0.937335		0.964596	0.943014	0.981059		0.945015	0.933188	0.969997	0.959114	0.986816	0.973771	0.965054	0.962083	0.879089	0.983155	0.949165	0.915688	0.930421	0.952007	0.980022	0.981949	0.957785	0.933473	0.953324	0.963275	0.991294	0.951912	0.897627	0.952858	0.976407
6.633	0.947725	0.965978	0.96567	0.990293	0.98562	0.97907	0.980519	0.881227	0.963006	0.978002	0.96531	0.955918	0.970437	0.939407		0.932298	0.966107	0.97773	0.965085	0.954824	0.934097	0.962768	0.967051	0.986354	0.991968	0.964061		0.901019	0.969118	0.953362	0.919396	0.929984	0.943304	0.962966	0.983068	0.96238	0.898044	0.974282	0.959928	0.994632	0.942096	0.878677	0.969225	0.97802
6.667	0.947996	0.966421	0.970457	0.995598	0.989653	0.972424	0.99316	0.873546	0.958734	0.991666	0.957484	0.967809	0.967187	0.928187	1.02628	0.922709	0.92509	0.986687	0.940339	0.962693	0.935195	0.962132	0.958921	0.986163	0.973091	0.959967	0.964967	0.872133	0.983155	0.953816	0.924005	0.940982	0.942192	0.972957	0.986233	0.966188	0.926283	0.970149	0.970432	0.992867	0.942565	0.886272	0.965694	0.967478
6.7	0.981744	0.953524	0.96999	0.995598	0.988925	0.982001	0.994446	0.884525	0.95985	0.966511	0.950912	0.967809	0.975248	0.925686	1.05152	0.92554	0.921708	0.996026	0.960315	0.927518	0.921753	0.985277	0.969761	0.987469	0.970966	0.962571	0.967659	0.885291	0.96972	0.953816	0.922282	0.935883	0.946909	0.974898	0.983531	0.967839	0.914138	0.952909	0.973588	0.986652	0.941156	0.903993	0.976463	0.986281
6.733	0.996843	0.964024	0.967733	0.982585	1.00694	0.984073	0.989301	0.881027	0.956965	0.981004	0.961245	0.962521	0.975553	0.938371	1.0366	0.924657	0.915604	0.998515	0.964004	0.962071	0.936293	0.971982	0.977891	1.00762	0.969803	0.953183	0.996078	0.890962	0.961073	0.969054	0.913779	0.93887	0.944876	0.960403	0.954553	0.962202	0.910188	0.959462	0.969778	0.971454	0.943424	0.903993	0.971648	0.970231
6.767	0.991437	0.955661	0.977695	0.982791	0.996902	0.98243	1.00793	0.89812	0.962735	0.980175	0.95675	0.952307	0.96541	0.936299	0.995433	0.961034	0.935976	0.988066	0.962029	0.940952	0.949735	0.95951	0.967981	0.989046	0.965835	0.95368	0.97889	0.897385	0.969544	0.94066	0.928426	0.92656	0.936823	0.954839	0.961538	0.964894	0.898939	0.964512	0.979629		0.932943	0.908007	0.963981	0.962915
6.8	0.996187	0.944091	0.971586	0.989092	0.992656	0.994256	0.992939	0.905883	0.949265	0.983762	0.970844	0.972478	0.956829	0.931725	0.971645	0.932298	0.942547	0.999625	0.944924	0.957826	0.953751	0.97977	0.970691	0.987278	0.993413	0.947394	0.96339	0.901239	0.968516	0.95983	0.904454	0.925504	0.934139	0.963587	0.966477	0.953799	0.92062	0.954828	0.982323	0.96589	0.919725	0.917011	0.958989	0.963583
6.833	0.978849	0.943832	0.971586	0.986688	1.00737	1.00158	0.99112	0.919678	0.975472	0.983176	0.94339	0.977585	0.966882	0.918611	0.984097	0.966986	0.95456	0.984468	0.945371	0.9497	0.945798	0.958424	0.963298	0.98989	0.993131	0.938006	0.960506	0.926491	0.949943	0.967128	0.91187	0.9416	0.941271	0.953778	0.960419	0.937751	0.913058	0.936377	0.974704	0.988225	0.92614	0.90985	0.955886	0.957408
6.867	0.978385	0.952013	0.966137	0.972182	1.0111	0.986396	0.979233	0.917345	0.956152	0.970684	0.938895	0.960587	0.969916	0.945091	0.994086	0.962282	0.95382	0.977999	0.952303	0.950139	0.9447	0.95816	0.972743	0.987469	0.988	0.94789	0.960698	0.909699	0.972627	0.964935	0.905354	0.942038	0.947751	0.949275	0.967403	0.95014	0.901099	0.948776	0.998676	0.96543	0.946437	0.897807	0.955709	0.978965
6.9	0.990973	0.953081	0.990189	0.983581	1.00985	0.988469	0.979233	0.918512	0.967582	0.977516	0.941921	0.965694	0.975984	0.917397	1.0044	0.962907	0.9434	0.981328	0.957073	0.943771	0.943602	0.975799	0.967596	0.984045	0.96371	0.962656	0.958929	0.916123	0.967239	0.946674	0.902095	0.934827	0.950896	0.938404	0.981373	0.967303	0.920434	0.947565	0.973317	0.977749	0.944833	0.892998	0.947009	0.978297
6.933	0.994332	0.961888	0.975906	0.976577	1.00737	0.979321	0.988236	0.926958	0.978087	0.942285	0.958827	0.976527	0.97672	0.931725	0.995529	0.964855	0.952226	0.982248	0.977234	0.944651	0.946253	0.959246	0.965351	0.971318	0.990723	0.953971	0.95466	0.906066	0.960647	0.954614	0.910862	0.932277	0.954231	0.945651	0.968794	0.961487	0.915666	0.946856	0.991057	0.977749	0.942371	0.906704	0.946152	0.969759
6.967	0.978577	0.960377	0.986803	0.99589	0.998573	0.974925	0.988015	0.91453	0.981435	0.955949	0.952254	0.972916	0.975463	0.928617	0.991718	0.973637	0.955414	0.988257	0.954912	0.963208	0.950833	0.968197	0.974331	0.986083	0.973689	0.949175	0.934891	0.904029	0.962277	0.958357	0.911048	0.924629	0.933679	0.936903	0.978017	0.961919	0.923489	0.95654	0.986786	0.969499	0.930756	0.886526	0.952607	0.968422
7	0.976994	0.965535	0.994041	1.0089	0.984803	0.97907	0.971736	0.934439	0.992019	0.942285	0.931892	0.97204	0.984565	0.939052	0.989813	0.973271	0.95448	0.998705	0.951855	0.961707	0.961625	0.947674	0.979286	0.986083	0.958979	0.96096	0.940084	0.895477	0.953379	0.962554	0.889697	0.922517	0.932567	0.946455	0.979599	0.961919	0.923227	0.936879	0.994867	0.979975	0.947846	0.884429	0.960524	0.964528
7.033	0.986223	0.965276	1.0135	0.996885	0.982529	0.976568	0.983091	0.928124	0.976971	0.96361	0.94724	0.964561	0.982051	0.928617	0.980056	0.97735	0.951759	0.999165	0.968142	0.966832	0.945077	0.965576	0.971893	0.987851	0.960141	0.945577	0.970272	0.892908	0.96862	0.977981	0.886889	0.915924	0.95331	0.946712	0.980718	0.981952	0.923042	0.948067	0.986786	0.957449	0.928018	0.880235	0.954926	0.970508
7.067	0.96711	0.96723	0.991784	0.992285	0.994753	0.954485	0.968319	0.921327	0.977242	0.950946	0.962588	0.958653	0.979018	0.923436	0.988697	0.976909	0.94266	0.988257	0.961396	0.969576	0.943979	0.950559	0.969456	0.993888	0.954529	0.95087	0.958659	0.916343	0.957491	0.968302	0.898014	0.932277	0.942652	0.942392	0.984074	0.959152	0.911978	0.956039	0.974624	0.965239	0.946907	0.87604	0.968013	0.970427
7.1	0.973171	0.966787	0.983611	1.00219	0.965028	0.938692	0.983845	0.936571	0.982168	0.988937	0.96008	0.960769	0.979018	0.934226	1.00305	0.971582	0.932241	0.994456	0.958154	0.957462	0.946175	0.951195	0.974603	0.988966	0.947274	0.948472	0.941199	0.89623	0.960398	0.961912	0.89955	0.939051	0.945336	0.96289	0.994416	0.969385	0.925202	0.947773	0.968392	0.967464	0.940022	0.867397	0.942873	0.959021
7.133	0.995451	0.96723	0.985207	0.996388	0.948771	0.946551	0.985131	0.920844	0.99229	0.97886	0.952774	0.952927	0.96918	0.93319	0.989255	0.962434	0.939004	0.992887	0.950775	0.961525	0.965373	0.967111	0.986101	0.97151	0.943505	0.93619	0.942585	0.893128	0.936187	0.969852	0.894755	0.953473	0.950244	0.954581	0.988358	0.977966	0.914771	0.955831	0.976202	0.999623	0.942096	0.872026	0.962843	0.966337
7.167	0.973635	0.959934	0.992445	0.99498	0.973948	0.965956	0.983532	0.941719	0.974357	0.980861	0.962588	0.964818	0.989376	0.93026	0.991718	0.966072	0.949891	0.97681	0.951408	0.95446	0.961358	0.952917	0.986101	0.978008	0.952886	0.953971	0.966082	0.906818	0.949797	0.968114	0.904981	0.939232	0.956724	0.940087	0.988821	0.986117	0.91045	0.938089	0.96385	0.979975	0.954374	0.883201	0.972149	0.972317
7.2	0.970932	0.98263	0.977228	0.995477	0.941007	0.958022	0.985572	0.91453	0.99229	0.991524	0.958827	0.972221	0.9967	0.926115	0.989255		0.961244	0.985308	0.949432	0.951276	0.967569	0.96404	0.976848	0.996118	0.961503	0.954964	0.939701	0.896982	0.945686	0.986375	0.902359	0.940725	0.946448	0.949275	0.983148	0.983351	0.913691	0.946563	0.973971	1.01509	0.945967	0.89481	0.974823	0.968895
7.233	0.975219	0.966787	0.955433	0.984868	0.943495	0.981571	0.995953	0.929774	0.995638	0.989108	0.961334	0.973536	0.985606	0.945697	0.996318	0.962875	0.963966	1.00647	0.957073	0.965149	0.962456	0.95906	0.969183	0.995465	0.955891	0.947273	0.953815	0.922766	0.953306	0.980893	0.928131	0.933514	0.955422	0.936281	1.00429	0.975022	0.931051	0.94364	0.963658	1.01333	0.958246	0.880924	0.959919	0.972985
7.267	0.977922	0.986979	0.973843	0.97716	0.943068	0.962418	1.00913	0.942885	0.978358	0.990109	0.954762	0.962083	0.975768	0.927758		0.958796	0.956268	0.983929	0.955283	0.964452	0.979913	0.957711	0.976848	0.98989	0.953766	0.957859	0.971737	0.909388	0.959722	1.006	0.923786	0.943712	0.937745	0.941148	1.01707	0.9817	0.921962	0.950695	0.975357	0.99452	0.964191	0.880055	0.970864	0.972985
7.3	0.967573	0.981637	0.981355	0.978155	0.967302	0.973282	0.988677	0.941919	0.963772	0.986865	0.954762	0.963322	0.986342	0.928187		0.952145	0.961438	0.971911	0.938363	0.961086	0.961358	0.988457	0.977041	0.992773	0.957253	0.94198	0.980658	0.917848	0.951427	0.98354	0.933639	0.947318	0.933949	0.939465	1.00831	0.980049	0.917826	0.949485	0.993751	0.988034	0.95418	0.877958	0.973183	0.975071
7.333	0.97074	0.988933	0.971392	0.95764	0.994842	0.967673	0.992315	0.94735	0.987747	0.985278	0.940148	0.962083	0.988855	0.940872		0.952328	0.961438	0.990588	0.916411	0.950472	0.95212	0.981942	0.988538	0.984045	0.957734	0.955958	0.959008	0.898267	0.94689		0.924686	0.946699	0.9346	0.923909	0.999084	0.972256	0.917194	0.937087	0.982705	0.998971	0.965795	0.893761	0.96983	0.982859
7.367	0.972708	1.00032	0.977502	0.977657	0.996387	0.954558	0.994134		0.989055	0.989694	0.946721	0.976709	0.973991	0.940265	1.01012	0.952511	0.967074	0.985689	0.943133	0.960282	0.949281	0.979134	0.981531	0.988966	0.943904	0.94777	0.956046	0.927152	0.963408	0.996962	0.933375	0.949867	0.956724	0.936903	0.991172	0.972866	0.920434	0.953618	0.981398	0.985809	0.964466	0.900053	0.97147	0.988367
7.4	0.96711	0.997739	0.96388	0.973846	1.00012	0.970603	0.993601		0.989325	1.00519	0.9248	0.969048	0.990632	0.935869		0.955266	0.969796	0.978761	0.948536	0.964087	0.944168	0.969733	0.965736	0.991658	0.961221	0.939582	0.966814	0.924583	0.963231	0.988834	0.931653	0.950048	0.959409	0.928594	0.986425	0.973907	0.953179	0.956039	0.975357	1.00147	0.960125	0.894555	0.962341	1.00147
7.433	0.962823	0.974784	0.967072	0.984456	0.992141	0.978714	0.991562		0.986631	1.0221	0.944948	0.973536	0.978497	0.940265		0.944977	0.972984	0.982281	0.943504	0.970713	0.979725	0.97977	0.975839	0.997233	0.949516	0.943676	0.967468	0.931538	0.951677	0.987925	0.9445	0.950486	0.955613	0.923469	0.98708	0.972866	0.94301	0.94243	0.95631	1.00277	0.969941	0.878318	0.969653	0.981995
7.467	0.978577	0.989818	0.976373	0.997262	0.998146	0.972246	0.981493		0.979203	0.999185	0.932842	0.957595	0.979233	0.929653		0.953317	0.953466	0.967124	0.941343	0.953399	0.964087	0.993328	0.980794	0.978008	0.956971	0.946074	0.946663	0.941374	0.964861	0.971591	0.935098	0.940288	0.992079	0.938843	0.976931	0.974948	0.946698	0.948984	0.958079	0.989338	0.96607	0.889058	0.993258	0.97582
7.5	0.969813	0.983408	0.977034	0.996764	1.01037	0.953522	1.00602		0.962848	0.997184	0.936907	0.949316	0.98101	0.92983		0.947732	0.962291			0.960828	0.969954	0.988721	0.974909	0.980509	0.954845	0.959555	0.964122	0.926179	0.967343	0.973141	0.946223	0.940288	0.996796	0.932218	0.985034	0.977892	0.94085	0.944851	0.946651	0.998971	0.9656	0.881029	0.985591	0.974011
7.533	0.952475	0.979501	0.964815	0.995065	0.992656	0.950163	0.992094		0.981706	0.991938	0.936172	0.962264	0.969916	0.931118		0.967427	0.961164	0.966933	0.947194	0.947031	0.962723	0.960409	0.970419	0.974663	0.93288	0.961251	0.954931	0.93752	0.961352	0.983994	0.946223	0.959809	0.9805	0.930095	0.987736	0.978502	0.946513	0.951612	0.974895	1.0088	0.971075	0.903738	0.978102	0.982745
7.567	0.948924	0.98617	0.979098	0.996764	0.998661	0.922898	0.988236		0.966004	0.999599	0.93816	0.963322	0.956829	0.935263		0.958645	0.968862		0.946561	0.948092	0.970675		0.979206	0.984968	0.948752	0.947564	0.959391	0.944567	0.959297	0.98838	0.955998	0.952417	0.982533	0.908793	0.970873	0.979112	0.927625	0.942637	0.975819	1.00584	0.964466	0.895709	0.975355	0.985222
7.6	0.954986	0.989192	0.977502	0.997468	0.996174	0.925933	1.00012		0.981243	0.995183	0.963322	0.96314	0.975984	0.9388		0.962982	0.967541	0.98366	0.948089	0.970273	0.967381	0.972618	0.973321	0.98097	0.926106	0.956951	0.94397	0.954092	0.955362	0.965733	0.959257	0.961558	0.994572	0.923287	0.982797	0.98518	0.92744	0.965221	0.981669	1.00473	0.972209	0.897552	0.962268	0.983609
7.633	0.960392	0.976738	0.975439	1.01098	0.992141	0.914713	0.987703		0.968698	0.981347	0.966564	0.948258	0.975032	0.945268		0.952252	0.97656	0.974971	0.952411	0.958963	0.972416	0.984191	0.973786	0.984777	0.931436	0.954056	0.944162	0.958478	0.964861	0.969476	0.949481	0.964545	0.965777	0.924788	0.967516	0.975989	0.939137	0.951111	0.979167	0.997779	0.97127	0.874843	0.971574	0.974483
7.667	0.967573	0.962589	0.983144	1.01119	1.00166	0.927398	1.00141		1.01422	0.977931	0.974175	0.95548	0.964674	0.948377		0.958096	0.980409	0.97987	0.931355	0.961707	0.978815	1.00191	0.976496	0.991005	0.942659	0.957654	0.949164	0.967782	0.970426	0.96993	0.947945	0.97598	0.989204	0.92585	0.984379	0.982667	0.924384	0.949105	0.976935	1.01186	0.967204	0.89553	0.965976	0.976097
7.7	0.960856	0.964986	0.986062	1.02619	1.01565	0.933866	0.997551		0.986823	0.969098	0.963411	0.951431	0.987903	0.93026		0.946742	0.962952	0.985229	0.933516	0.953838	0.966926	1.00516	0.975374	0.985048	0.94226	0.963443	0.957431	0.972388	0.957241	0.978513	0.938543	0.973868	0.986711	0.9376	0.985498	0.982236	0.926545	0.955659	0.987439	0.995284	0.973813	0.879292	0.97218	0.979518
7.733	0.955642	0.952974		1.00398	1.03233	0.968635	0.995512		0.988209	0.961265	0.974479	0.949134	0.986431	0.932154		0.946301	0.955527	0.984119	0.925056	0.969576	0.988132	0.97071	0.981259	1.00966	0.953002	0.95815	0.94824	0.973452	0.949621	0.97477	0.941351	0.969825	0.964586	0.936099	0.987544	0.989092	0.923489	0.952529	0.990133	0.993058	0.980892	0.874229	0.97924	0.973815
7.767	0.963287	0.952974	0.984466	1.01168	1.00488	0.991326	0.987482		0.989325	0.964267	0.972706	0.945085	0.975337	0.918182		0.978857	0.968202	0.968043	0.933516	0.95402	0.973137	0.980297	0.979671	0.990431	0.948154	0.960343	0.947125	0.940401	0.958093	0.971481	0.945696	0.956022	0.981533	0.928852	0.983915	0.980763	0.930418	0.952028	0.986515	0.990833	0.977959	0.884355	0.985016	0.97173
7.8	0.952667	0.95592	0.984934	1.01749	1.02684	0.9701	0.995199		0.982359	0.970098	0.9558	0.946762	0.958911	0.911358		0.973713	0.96031	0.974512	0.928746	0.973822	0.989607	0.980297	0.995659	0.978087	0.957535	0.945166	0.961701	0.966718	0.967416	0.991026	0.947868	0.96094	0.993572	0.932036	0.986617	0.978071	0.91045	0.949607	0.984283	1.00269	0.966815	0.890466	0.981486	0.97696
7.833	0.952203	0.944167	0.968394	1.0295	0.997844	0.982356	0.992094		0.982821	0.968097	0.94724	0.951249	0.982661	0.917575		0.950121	0.977574	0.996328	0.937839	0.954203	0.981278	0.982283	0.992949	0.989507	0.948237	0.953354	0.951394	0.942218	0.973582	0.971027	0.937379	0.965164	0.984869	0.933097	0.981678	0.986221	0.946065	0.941842	0.975087	1.0114	0.975497	0.903738	0.972357	0.980382
7.867	0.967958	0.956805	0.975632	1.023	0.988623	0.991503	0.986417		0.971392	0.97976	0.946201	0.96376	0.99731	0.932583		0.94799	0.969876	0.991238		0.958887	0.980635	0.987712	0.967516	0.981703	0.960141	0.967332	0.955854	0.948953	0.971527	0.967472	0.951127	0.954785	0.962093	0.937342	0.980559	0.97642	0.931498	0.947687	0.982243	1.00223	0.971156	0.901641	0.985016	0.980855
7.9	0.964791	0.971213	0.984466	1.00779	0.999603	0.986071	0.98695		0.975202	0.987007	0.929081	0.960406	0.973865	0.918862		0.955448	0.974659	0.98144	0.93631	0.93096	0.966738	0.988798	0.995194	0.987931	0.938939	0.967332	0.966623	0.945852	0.981877	0.973219	0.963524	0.963052	0.98552	0.939465	0.998077	0.965756	0.926097	0.947687	0.985591	1.02077	0.98418	0.86602	0.982269	0.984749
7.933	0.966566	0.962849	0.971779	1.02009	0.985105	0.986678	0.989301		0.995096	0.986764	0.96531	0.958472	0.955142	0.926796		0.927854	0.961985	0.979411	0.945218	0.939708	0.966926	0.988348	0.987529	0.980779	0.964391	0.962039	0.970892	0.958478	0.990951	0.942101	0.966146	0.964545	0.956455	0.945393	0.998733	0.979112	0.936714	0.940131	0.993863	0.995475	0.986253	0.891335	0.986478	0.966418
7.967	0.973364	0.968817	0.974504	1.00269	0.9966	0.995648	0.992406		0.987014		0.965829	0.953803	0.976899	0.933442		0.938325	0.958329	0.990128	0.94846	0.945454	0.967381	0.994941	0.991826	0.983009	0.957817	0.960137	0.968662	0.965212	0.994886	0.937261	0.952399	0.958572	0.970987	0.941148	0.986153	0.989345	0.955787	0.942344	1.00194	0.993249	0.977376	0.90251	0.977705	0.926253
8	0.962551	0.988566	0.983999	0.994482	0.982102	0.980032	0.9787		0.989246	0.961265	0.95675	0.973536	0.958696	0.940946	0.99116	0.936819	0.971744	0.976541	0.938472	0.950139	0.960982	0.977675	0.984626	0.982547	0.966234	0.960137	0.975161	0.966497	0.983757	0.933706	0.942996	0.961302	0.966731	0.938404	0.998733	0.97764	0.970539	0.943554	0.99729	1.00261	0.985589	0.896218	0.985194	0.929479
8.033	0.984831	0.968817	0.981081	1.00219	0.991839	0.98918	0.981805		0.976238	0.977345	0.957269	0.958653	0.982661	0.932583	0.99195	0.939832	0.950905	0.971182	0.936943	0.945015	0.975067	0.966289	0.995659	0.995274	0.956654	0.986603	0.966894	0.945852	0.993858	0.930417	0.960002	0.970007	0.965158	0.955279	0.997614	0.973223	0.969644	0.950817	0.997752	0.988528	0.981053	0.880849	0.977882	0.932037
8.067	0.97178	0.954226		0.998087	0.985105	0.980462	0.977193		0.980048	0.986178	0.965095	0.952927	0.960473	0.945268		0.939832	0.945929	0.977651	0.956472	0.958887	0.983019	0.965653	0.987994	0.980238	0.968359	0.973824	0.966432	0.953651	0.999246	0.933064	0.956294	0.959809	0.988855	0.943786	1.00236	0.971141	0.959398	0.94084	0.99144	0.987876	0.977651	0.89517	0.982269	0.968895
8.1	0.973556	0.95592	0.98719	0.988182	0.966662	0.987537	0.987041		0.97847	0.987764	0.965614	0.96095	0.981925	0.936728		0.948173	0.959537	0.983469	0.923451	0.946516	0.957876	0.97524	0.987994	0.982468	0.968077	0.967332	0.969968	0.953119	0.987266	0.944105	0.929435	0.974231	0.964698	0.949093	0.999196	0.969237	0.955525	0.947895	0.99144	0.986303	0.976987	0.905296	0.983126	0.961579
8.133	0.96815	0.964284	0.998088	1.00289	0.97082	0.988573	0.971516		0.991478	0.984348	0.966134	0.960769	0.980363	0.930082		0.945159	0.964046	0.975891	0.951439	0.954203		0.982283	0.993414	0.973931	0.958497	0.939873		0.941245	0.994709	0.95488	0.94101	0.963595	0.965158	0.978961	0.986617	0.965073	0.951389	0.931156	0.980665	0.988067	0.977456	0.899799	0.976493	0.974207
8.167	0.970661	0.965535	0.98042	1.00969	0.988108	0.978567	0.989834		0.993247	0.986764	0.9558	0.952489	0.977114	0.959419	0.991392	0.941963	0.957282	0.998167	0.95252	0.956143	0.951477	0.979025	0.971349	0.975316	0.947556	0.960343	0.94628	0.949485	1.00052	0.957527	0.944269	0.968513	0.951738	0.950411	0.976739	0.976956	0.947516	0.932868	0.9894	0.993901	0.976598	0.889927	0.988797	0.967086
8.2	0.966374	0.961888	1.01171	1.0145	0.987379	0.9746	0.99112		0.985819	0.988351	0.971667	0.949059	0.990721	0.962778	1.01193	0.943653	0.964786	0.990588	0.944246	0.950397	0.958331	1.00236	0.972471	0.973086	0.951524	0.964437	0.952971	0.922417	0.993256	0.955334	0.933144	0.953654		0.955096	0.978049	0.985538		0.979833	0.99525	0.996588	0.972726	0.90573	0.981308	0.995292
8.233	0.974675	0.970252	0.972053	1.0087	0.989351	0.978567	0.991653		0.983587	0.988007	0.974694	0.950993	0.975121	0.958456	1.00654	0.936377	0.963659	0.994377	0.935338	0.953581	0.948183	0.976853	0.971814	0.982468	0.970402	0.966133	0.963469	0.954624	0.985459	0.951591	0.932244	0.960684	0.968494	0.957219	0.967708	0.962128	0.965061	0.954033	0.99525	0.991676	0.977067		0.977601	0.974011
8.267	0.961624	0.965276	1.00447	0.985486	0.996387	0.987714	0.979765		0.964538	0.99967	0.956535	0.960149	0.974385	0.953453	1.0136	0.914551		0.97857	0.936419	0.948896	0.978627	0.979025	0.977698	0.979776	0.958215	0.957448	0.96374	0.95099	1.00113	0.946298	0.934044		0.954422	0.941224	0.977857	0.975736	0.955972	0.940424	0.973046	0.990563	0.972726	0.885118	0.970968	0.977433
8.3	0.981665	0.966528	1.00381	0.989796	1.01638	0.98021	0.99112		0.974198	0.994425	0.935868	0.963503	0.973344	0.937231	0.967835	0.914992	0.979248	1.00177	0.933362	0.949957	0.96564	0.972695	0.989196	0.982468	0.964508	0.958647	0.972007	0.920288	1.00318	0.933972	0.93513	0.984866	0.928962	0.974716	0.990245	0.975126	0.960293	0.960085	0.98159	0.995936	0.982073	0.898824	0.969934	0.960715
8.333	0.981201	0.977288	0.997427	0.972388	0.990897	0.971492	0.985131		0.965654	0.988593	0.957788	0.975213	0.967061	0.948702	0.993297	0.925905	0.968168	0.993727	0.933995	0.950139	0.965185	0.985354	0.981724	0.997965	0.973125	0.947067	0.992621	0.927555	0.972451	0.936619	0.940561	0.964108	0.953961	0.972336	0.977202	0.97764	0.943566	0.950402	0.982705	0.991676	0.982542	0.881538	0.962268	0.975624
8.367	0.976722	0.98672	0.979759	0.978191	0.980343	0.982105	0.982338		0.958688	0.99867	0.935349	0.966057	0.976378	0.968891	0.968393	0.902131	0.949197	0.9819	0.937685	0.95164	0.97113	0.981833	0.997711	0.988775	0.96142	0.966835	0.963931	0.94253	0.976562	0.959986	0.931158	0.959446	0.948402	0.962526	0.978513	0.974085	0.972438	0.955244	0.983168	0.989641	0.994352	0.875426	0.968723	0.967835
8.4	0.96591	0.978356	0.974777	0.984697	0.996902	0.973993	0.97666		0.963422	0.97976	0.95195	0.975213	0.976594	0.954134		0.915175	0.944414	0.971911	0.939661	0.958448	0.954205	0.965466	0.980136	0.986736	0.969556	0.96084	0.964122	0.957505	0.965609	0.979531	0.952508	0.962433	0.952849	0.973579	0.984842	0.963169	0.971172	0.958667	0.982052	0.978704	0.965647	0.879006	0.9602	0.976488
8.433	0.984368	0.99748	0.979291	0.974088	0.987379	0.970885	0.99112		0.964346	0.989008	0.935564	0.969048	0.96979	0.956813		0.917747	0.972951	0.987259	0.917076	0.956143	0.963444	0.963108	0.978741	0.997504	0.959295	0.960343	0.947778	0.961359	0.980673	0.978889	0.925463	0.956716	0.945909	0.980205	0.982141	0.988051	0.962901	0.960379	0.986786	0.980929	0.976128	0.907902	0.964159	0.956348
8.467	0.97877	0.994275	0.979952	0.971478	0.9939	0.97503	0.966592		0.962306	0.98259	0.932537	0.967553	0.970526	0.959314		0.942404	0.950518	1.00915	0.91879	0.967014	0.977341	0.964381	0.972199	0.990814	0.959976	0.954553	0.952971	0.954624	0.964758	0.976242	0.955394	0.975181	0.941001	0.981008	0.981022	0.975052	0.968564	0.956748	0.996445	0.982042	0.974524	0.896293	0.984735	0.931841
8.5	0.991165	0.985468	0.987658	0.955272	0.972366	0.982534	1.00558		0.97847	0.97976		0.966057	0.965715	0.95853		0.928036	0.951645	1.00739	0.920951	0.968697	0.960982	0.967002	0.981916	0.984968	0.956689	0.941278	0.951856	0.945852	0.977943	0.977338	0.94236	0.953985	0.945257	0.976323	0.973382	0.975484	0.960926	0.966933	0.986786	0.992709	0.984066	0.913145	0.963553	0.952454
8.533	0.990045	0.981454	0.985127	0.980388	1.00209	0.997542	0.983624		0.980048	0.991009	0.939844	0.972221	0.960904	0.956887		0.940715	0.968168	1.00406	0.927697	0.960646	0.969765	0.96483	0.980986	0.977625	0.946428	0.948061	0.952509	0.946916	0.973832	0.977793	0.956371	0.965676	0.941001	0.975262	0.983915	0.96604	0.970015	0.947272	0.992635	0.99743	0.972645	0.921788	0.967689	0.971925
8.567	0.986687	0.982522	0.97244	0.969778	0.9966	0.993147	0.992939		0.98813	0.985177	0.929511	0.965619	0.955878	0.961638		0.94799	0.945075	1.01581	0.921213	0.964012	0.975522	0.96936	0.980794	0.97874	0.93821	0.942768		0.944567	0.974434	0.969398	0.977985	0.959084	0.953501	0.966514	0.958101	0.967512	0.967222	0.954327	0.997369	0.986033	0.990594	0.904322	0.957704	0.968504
8.6	1.02715	0.981713	0.982209	0.970482	0.987166	0.98357	1.00301		0.982551	0.977345	0.923243	0.974775	0.969269	0.966212		0.950121	0.962258	1.00758	0.949201	0.957826	0.971318	0.973145	0.983039	0.988584	0.943141	0.943967	0.965891	0.943815	0.969897	0.985013	0.964688	0.948268	0.95979	0.969076	0.966669	0.968122	0.963534	0.940424	0.995329	0.985572	0.98899	0.912785	0.941692	0.966971
8.633	0.984255	1.00165	0.981274	0.975083	0.990382	0.97796	1.00461		0.996021	0.97593		0.971602	0.958175	0.946023		0.946925	0.97089	1.00582	0.935524	0.954203	0.979725	0.950636	0.970419	0.984777	0.930473	0.963238	0.951315	0.925959	0.973582	0.983728	0.962702	0.964183	0.956185	0.975262	0.96304	0.975231	0.964167	0.963094	0.997177	0.989371	0.970767	0.909205	0.936699	0.975233
8.667	0.973907	0.993466	0.969055	0.967375	0.994113	0.970456	1.00279		0.972237	0.975344	0.926788	0.974775	0.949074	0.962852	0.95213	0.948431	0.951839	0.985958	0.946592	0.952702	1.00926	0.971982	0.980136	0.990622	0.936566	0.956745	0.944815	0.931097	0.9806	0.966375	0.96686	0.960396	0.945718	0.988256	0.959684	0.956848	0.943828	0.984173	1.00295	0.999656	0.977846	0.922477	0.955385	0.975233
8.7	0.997306	0.996488	0.983805	0.989092	1.01183	0.982963	0.999682		0.971121	0.973929	0.963018	0.973536	0.958391	0.964317		0.950745	0.958409	0.988828	0.949201	0.972321	0.980368	0.966366	0.970884	0.980317	0.947508	0.947358	0.920856	0.927243	0.981452	0.984636	0.967946	0.950198	0.949323	0.987634	0.958101	0.961875	0.967669	0.950402	0.987981	0.970183	0.980583	0.922837	0.958915	0.961545
8.733	1.00812	0.981012	0.966605	0.97268	0.999603	0.993147	0.998396		0.974469	0.970513	0.955711	0.970106	0.947817	0.953882		0.94347	0.96564	0.986608	0.94704	0.959767	0.961625	0.965094	0.966394	0.98097	0.952438	0.937474	0.930048	0.939869	0.963481	0.991214	0.955471	0.945356	0.958678	0.987634	0.953818	0.959793	0.952917	0.946269	0.990866	0.976669	0.991064	0.918028	0.960555	0.947304
8.767	1.01445	0.978875	0.96567	0.976783	1.02053	0.978389	1.01263		0.986823	0.972514	0.958434	0.961645	0.950331	0.945164		0.94799	0.967234	1.00039	0.972234	0.952959	0.977718	0.973859	0.966859	0.993697	0.954763	0.93458	0.949737	0.949706	0.967841	0.979985	0.957007	0.951073	0.943955	0.973139	0.944132	0.959793	0.954892	0.948482	0.968201	1.00234	0.976436	0.928769	0.95599	0.916345
8.8	0.995803	0.988566	0.969055	0.984989	0.991022	0.989609	0.997643		0.986631	0.975172	0.965221	0.959711	0.972088	0.944735		0.946666	0.950711	1.00131	0.9375	0.958266	0.976808	0.964271	0.967981	0.986354	0.945664	0.948763	0.958276	0.948641	0.957314	0.983728	0.954835	0.958541	0.960711	0.978446	0.955208	0.962738	0.953997	0.966224	0.978975	0.991866	0.987857	0.92468	0.964691	0.90313
8.833	1.00345	0.980202	0.976567	0.990002	0.992567	0.979425	1.0015		0.975855	0.967097	0.9481	0.965437	0.972824	0.958885		0.943653	0.963386	1.00907	0.939213	0.946334	0.973514	0.972136	0.967516	0.978932	0.949633	0.963443	0.973967	0.936327	0.963304	0.972233	0.954571	0.954498	0.956264	0.979507	0.973845	0.976777	0.958133	0.957958	0.980091	0.985381	0.998532	0.913071	0.966153	0.941601
8.867	0.969972	0.985987	0.951854	0.986603	1.01307	0.973386	0.989613		0.970276	0.963924	0.959168	0.964123	0.984223	0.951988		0.964413		1.00731	0.950282	0.950579	0.983851	0.97693	0.971814	0.991929	0.966949	0.949962	0.968391	0.935042	0.964758	0.971137	0.953299	0.970413	0.946448	0.977385	0.980367	0.974695	0.9575	0.958961	0.982131	0.997891	0.989185	0.907828	0.959698	0.922797
8.9	0.961015	0.984033	0.947067	0.978397	1.01037	0.972957	0.990679		0.96331	0.975	0.941009	0.965619	0.952413	0.947592	0.977265	0.962282	0.956348	0.977191	0.935524	0.958266	0.9812	0.964985	0.975374	0.98989	0.961819	0.933792	0.975353	0.956973	0.961851	0.9621	0.969669	0.970413	0.944876	0.992941	0.999931	0.987441	0.948411	0.963094	0.971356	0.991866	1.00741	0.917699	0.953066	0.939238
8.933	0.940974	0.972464	0.971312	0.994311		0.978567	0.996356	0.920927	0.94984	0.963337	0.964702	0.9658	0.970615	0.962778		0.963606		1.00639	0.946778	0.958705	0.966848	0.968429	0.981916	0.976893	0.965588	0.951161	0.973776	0.936418	0.967416	0.964293	0.953749	0.955991	0.955803	0.98906	0.994992	0.981626	0.949939	0.953618	0.977668	0.991866	0.997592	0.916471	0.949107	0.954425
8.967	0.923252	0.994793	0.96567	0.989006	0.999088	0.983141	0.987041	0.936854	0.965542	0.962337	0.98433	0.978129	0.973649	0.950952		0.954641	0.950245	0.996787	0.958294	0.950579	0.958708	0.966707	0.977619	0.984698	0.953002	0.935488	0.961239	0.937483	0.955861	0.969132	0.941088	0.957922	0.941731	0.977491	0.994065	0.99168	0.948858	0.958252	0.978784	0.98519	0.982106	0.923197	0.967615	0.957455
9	0.943021	0.969259	0.969716	1.00782	0.991839	0.976066	1.00514	0.964526	0.987939	0.95975	0.972313	0.977948	0.973649	0.957346	0.977265	0.952511	0.961985	1.00483	0.955052	0.950579	0.969499	0.972586	0.969489	0.981623	0.971199	0.941278	0.974429	0.937483	0.964934	0.982554	0.951127	0.965933	0.943304	0.976248	0.996766	0.977892	0.958842	0.952615	0.978975	0.998813	0.996458	0.910539	0.949535	0.957178
9.033	0.931089	0.957247	0.968781	0.995307	0.987077	0.975459	0.9744	0.963843	0.979395	0.966167	0.964487	0.975833	0.976683	0.962349		0.94417	0.941806	0.992998	0.96873	0.954203	0.970597	0.976294	0.973321	0.992391	0.972162	0.905836	0.984544	0.94776	0.966814		0.941724	0.960653	0.948863	0.971563	1.00599	0.977892	0.955602	0.966725	0.94646	0.988337	0.998726	0.89875	0.976744	0.976454
9.067	0.963718	0.984919	0.973101	0.987805	0.988108	0.983999	0.985534	0.982102	0.988322	0.956162	0.963233	0.974337	0.969879	0.96192		0.967503	0.950438	0.996597	0.963512	0.950139	0.968213	0.981274	0.970146	0.987931	0.981343	0.915223	0.963278	0.949576	0.947991	0.961834	0.94326	0.946849	0.94756	0.978189	1.00599	0.973297	0.948673	0.958667	0.93103	0.989911	0.989185	0.908187	0.978384	0.957846
9.1	0.957656	0.986796	0.966524	1.00571	0.985834	0.980462	0.997955	0.972089	0.979395	0.95216	0.954153	0.991773	0.963291	0.951914		0.96111	0.947716	0.986799	0.960903	0.953763	0.954959	0.949255	0.972391	0.990161	0.948636	0.912825	0.973776	0.949044	0.956037	0.98365	0.923632	0.953623	0.938587	0.977385	1.00059	0.979975	0.963425	0.956748	0.943112	0.981851	0.997123	0.892384	0.961766	0.968112
9.133	0.988237	0.975486	0.975358	1.01031	0.99008	0.984858	0.988639	0.971889	1.0056	0.977659	0.95718	0.981559	0.96173	0.947341		0.963241	0.941613	1.01757	0.961984	0.951019	0.968213	0.963185	0.966971	0.997774	0.958016	0.928208	0.990853	0.950641	0.960574	0.976352	0.932771	0.955297	0.941731	0.981266	0.995647	0.981626	0.961712	0.959169	0.93103	0.991485	0.995324	0.900158	0.960304	0.980463
9.167	0.964181	0.978432	0.960415	1.00331	0.9966	0.977353	0.988419	0.970723	0.975585	0.969654	0.956141	0.983236	0.956183	0.957953		0.977609	0.948377	0.985229	0.963512	0.947395	0.971052	0.969515	0.950326	0.979855	0.963146	0.922007	0.981852	0.958128	0.964934	0.969963	0.940451	0.950198	0.935712	0.970835	0.99341	0.970352	0.966666	0.960881	0.953233	0.982773	0.975692	0.930283	0.953922	0.975705
9.2	1.01434	0.96668	0.970377	1.01101	1.00325	0.963203	0.99281	0.967907		0.982318	0.956446	0.981121	0.961209	0.962956		0.928812	0.939745	0.997438	0.95479	0.956765	0.97571	0.959664	0.966779	0.984315	0.955891	0.899841	0.973202	0.950641	0.972731	0.955178	0.949854	0.948705	0.920067	0.972518	1.01772	0.993583	0.956682	0.970149	0.976361	0.970914	0.969552	0.92504	0.960555	0.975705
9.233	0.964453	0.989009	0.968588	0.992903	1.00479	0.970278	0.987132	0.945866	0.987014	0.976658	0.952685	0.968973	0.982141	0.965458		0.950638	0.927538	1.00372	0.950915	0.952262	0.965562	0.971873	0.979206	0.985892	0.958215	0.916508	0.977392	0.945723	0.979749	0.966862	0.937643	0.948705	0.921179	0.967211	1.0058	0.984823	0.943457	0.969146		0.979435	0.977295	0.929234	0.969078	0.9796
9.267	0.972291	0.965611	0.97244	0.971186	0.989992	0.983214	1.00031	0.948482	0.991478	0.971656	0.958953	0.977873	0.944999	0.966923		0.935646	0.943867	0.9832	0.945697	0.966317	0.969122	0.971609	0.976496	0.978279	0.962947	0.927094	0.990661	0.952678	0.96674	0.971889	0.939815	0.956172	0.964889	0.955718	0.981294	0.979186	0.955602	0.966224	0.979055	0.991485	0.979093	0.927825	0.979669	0.979404
9.3	0.978352	0.978875	0.97423	1.0031	0.964815	0.984251	1.00341	0.950814	0.992211	0.969654	0.953419	0.966858	0.944784	0.97089		0.937153	0.946122	0.996518	0.921136	0.962875	0.971773	0.978389	0.965464	0.977625	0.968758	0.945166	0.991968	0.944658	0.985137	0.941491	0.947232	0.953623	0.941461	0.959964	0.977665	0.959078	0.965138	0.953324	0.969858	0.976287	0.993446	0.94276	0.978029	0.967248
9.333	0.938079	0.984033	0.961737	1.0019	0.983559	0.975459	0.997955	0.96111	0.974277	0.960993	0.968552	1.00129	0.955878	0.965458		0.942921	0.961518	0.98477	0.923745	0.953688	0.979004	0.977489	0.967244		0.985593	0.938674		0.944658	0.972481	0.944326	0.926068	0.947649	0.95933	0.961904	0.989589	0.974769	0.953812	0.956454	0.986482	0.984808	0.994385	0.923197	0.960983	0.970947
9.367	0.954297	0.984476	0.964267	0.990087	0.982316	0.951732	0.984781	0.954313	0.972699	0.96924	0.968552	0.980063	0.962681	0.968388		0.935646	0.964706	0.984119	0.937237	0.971806	0.968667	0.975317	0.972006	0.989969	0.971564	0.951949	0.971816	0.94519	0.970852	0.954912	0.92869	0.971575	0.956724	0.965088	0.987544	0.967229	0.950124	0.981043	0.988251	0.982582	0.998257	0.924245	0.952711	0.971419
9.4	0.991596	0.976112	0.973569	0.98789	0.982831	0.948801	0.993563	0.941201	0.988209	0.986977	0.967513	0.997061	0.977545	0.962098		0.955524	0.954947	1.00215	0.941112	0.964119	0.987677	0.982096	0.963411	0.991276	0.969239	0.93917	0.976356	0.936418	0.965463	0.967692	0.941351	0.952235	0.951817	0.983828	1.00692	0.983529	0.968564	0.952823		0.993519	0.996848	0.896653	0.94376	0.977595
9.433	0.938543	0.982706	0.974504	0.975083	0.99454	0.943192	0.987886	0.929939	0.976318	0.977144	0.963233	0.993269	0.994707	0.95295		0.926422	0.95382	0.989669	0.93787	0.961996	0.97662	0.961573	0.963876	0.979011	0.948436	0.914315	0.966623	0.94253	0.966065	0.969885	0.943973	0.957516	0.953849	0.966771	0.992099	0.976599	0.963796	0.936793	0.985558	0.980818	1.00893	0.922403	0.958309	0.962213
9.467	0.945724	0.981637	0.964541	1.01131		0.942585	0.988639	0.941201	0.967582	0.986977	0.96626	0.979262	0.979107	0.955023		0.93175	0.944528	0.989209	0.966306	0.96756	0.97113	0.982919	0.968639	0.990431	0.977856	0.950956	0.97043	0.921132	0.956566	0.963041	0.937007	0.951361	0.958106	0.96571	1.00086	0.978934	0.949677	0.95967	0.984442	0.972949	1.01421	0.916291	0.980525	0.9796
9.5	0.974066	0.958682	0.967266	1.0002	0.999301	0.944657	0.990458	0.951014	0.971663	0.974142	0.957699	0.978205	0.980668	0.951914		0.938143	0.948377	0.98209	0.976742	0.971366	0.977074	0.984454	0.963684	0.995815	0.992567	0.950459	0.965046	0.937391	0.96376	0.965233	0.932398	0.947318	0.963284	0.959706	0.983803	0.984139	0.930603	0.944349	1.00768	0.973871	1.00534	0.934372	0.983022	0.984162
9.533	0.972019	0.982339	0.973843	0.990293	0.985318	0.947158	0.986067	0.952664	0.970084	0.982318	0.953419	0.98032	0.960168	0.95295		0.944535	0.940485	0.977381	0.939846	0.985421	0.977796	0.978575	0.979014	1.00947	0.96479	0.949466	0.985198	0.955908	0.959047	0.973362	0.924795	0.943712	0.957645	0.961025	0.995263	0.970352	0.932316	0.950695	0.981748	0.971184	1.00213	0.940123	0.98441	0.985775
9.567	0.990668	0.975044	0.981548	0.999701	0.990293	0.973386	0.992277	0.966741	0.975281	0.970483	0.950392	0.983312	0.962986	0.943374	0.991296	0.922451	0.946782	0.960005	0.98196	0.976673	0.973137	0.982283	0.973866	1.0065	0.954529	0.95505	0.949817	0.918783	0.968547	0.9751	0.907339	0.937995	0.958106	0.947152	0.975971	0.978934	0.916037	0.939715	0.98602	0.985539	1.00307	0.915422	0.969683	0.988252
9.6	0.999241	0.975486	0.97431	0.990997	0.984075	0.961382	0.992498	0.984718	0.979553	0.978316	0.953419	0.977147	0.953885	0.954416		0.927154	0.95382	1.00456	0.9735	0.957493	0.986391	0.977939	0.980601	1.01615	0.961503	0.948763	0.962545	0.941998	0.977195	0.976651	0.92824	0.930965	0.950975	0.961025	0.995998	0.99046	0.948149	0.943347	0.993177	1.00212	1.00807	0.932889	0.967793	0.978182
9.633	0.980784	0.987315	0.98287	0.989796	0.975795	0.971388	0.996136	0.97772	0.981402		0.959472	0.979882	0.94929	0.943374		0.932298	0.950245	1.00815	0.93202	0.97455	0.977074	0.976403	0.979479	1.00066	0.971564	0.939582	0.971275	0.930877	0.971204	0.979297	0.948318	0.932202	0.961711	0.953338	0.976242	0.966798	0.940773	0.941635	0.992985	0.99053	0.996928	0.911588	0.964262	0.965082
9.667	0.982367	0.975929	0.981081	1.0043	0.987806	0.963884	1.01392	0.96296	0.996833	0.979316	0.963233	0.969048	0.953059	0.945875	0.991296	0.931674	0.938231	1.00391	0.942008	0.972427	0.983285	0.987976	0.963956	1.0065	0.964109	0.955958	0.948048	0.910764	0.96376	0.971169	0.926704	0.946805	0.957455	0.961025	0.989285	0.97764	0.959213	0.953324	0.997257	0.997477	1.0026	0.90967	0.960732	0.959574
9.7	0.997194	0.971029	0.981548	1.0002	0.992567	0.978463	0.996356	0.962276	0.9906	0.980145	0.96574	0.973717	0.960904	0.953557	0.999706	0.946225	0.946589	0.981821	0.961536	0.966241	0.978627	0.98734		1.0065	0.970402	0.910221	0.939781	0.944347	0.97762	0.969165	0.943074	0.926847	0.964395	0.962526	0.984346	0.9636	0.966142	0.969354	1.00172	0.996825	0.991647	0.917879	0.944292	0.979518
9.733	1.00233	0.975303	0.984934		0.981801	0.968635	0.999461	0.963926	0.993485	0.982146	0.982342	0.958397	0.968228	0.951485	0.995106	0.936377	0.941146	0.9845	0.952181	0.972427	0.987034	0.986703	0.971814	1.02042	0.98395	0.938674	0.964122	0.891182	0.967519	0.963683	0.943523	0.912681		0.978082	1.00055	0.976777	0.967037	0.946269	0.98806	0.995712	1.0042	0.922942	0.958236	0.975152
9.767	0.982751	0.98153	0.980887	1.0019	0.996299	0.968635	0.987574	0.969557	0.994139	0.984147	0.971489	0.975213	0.968228	0.954416		0.956072	0.94208	0.957976	0.947858	0.974368	0.987034	0.98236	0.966473	1.01504	0.986473	0.955255	0.966623	0.907442	0.962982	0.974912	0.926704	0.932202	0.9481	0.962086	1.00615	0.947909	0.970277	0.948188	0.991869	0.991261	0.989849	0.910973	0.952387	0.971257
9.8	0.991324	0.982598	0.983144	0.998293	0.998271	0.982785	0.994317	0.957611	0.987635	0.983561	0.964702	0.962008	0.967187	0.962527		0.979847	0.95973	0.954186	0.952181	0.973928	0.979991	0.992583	0.947968	1.00966	0.976412	0.95815	0.947778	0.928619	0.974786	0.982664	0.914756	0.921386	0.937172	0.950958	1.00345	0.957101	0.950495	0.953324	0.976823	0.991261	1.01468	0.911333	0.955917	0.976765
9.833	1.00465	0.966496	0.98474	0.992697	0.992567	0.978819	0.991965	0.967224	0.986057	0.974314	0.972008	0.968354	0.964154	0.956917	1.01564	0.969558	0.945655		0.958479	0.98392	0.982831	0.983446	0.963763	1.01104	0.978936	0.949962	0.948702	0.943062	0.967343	0.980472	0.943523	0.929472	0.948751	0.961829	1.00009		0.943119	0.946269	0.981748	0.984966	1.00921	0.905476	0.972712	0.962328
9.867	0.98982	0.97744	0.993106	0.992988	1.00406	0.974674	0.993031	0.963926	0.995717	0.982146	0.960941	0.973279	0.949721	0.962956		0.97213	0.952886	0.947908	0.951548	0.970926	0.985027	0.980824	0.963571	1.01373	0.967032	0.93768	0.92855	0.91515	0.982406	0.980738	0.942887	0.938176	0.94208	0.971638	0.991331	0.986757	0.893199	0.943347	0.967818	0.985427	0.999196	0.913071	0.964012	0.958434
9.9	0.990476	0.995053	0.985207	1.0014	0.985834	0.960524	0.977817	0.974021	1.00761	0.972313	0.96574	0.980063	0.926492	0.960884		0.99627	0.935703	0.966395	0.953709	0.985239	0.967193	0.991047	0.973946	1.01485	0.952521	0.933792	0.944432	0.903588	0.967343	0.971247	0.954462	0.930528	0.939856	0.957765	0.978751	0.982593	0.878447	0.945767	0.979437	0.991913	1.00561	0.909925	0.975208	0.965082
9.933	0.962982	0.978325	0.971392		0.997329	0.963203	0.973647	0.976154	1.00538	0.976143	0.960941	0.991078	0.910066	0.948806		0.967351	0.934575	0.969534	0.967201	0.971806	0.969843	0.981646	0.966746	1.03388	0.944585	0.941774	0.952971	0.931189	0.969222	0.975898	0.966937	0.945568	0.921337	0.958387	0.975123	0.989092	0.874311	0.964218	0.967547	0.987653	1.01015	0.934806	0.973997	0.984081
9.967	0.948427	0.973166	0.977308	0.978482	0.99008	0.952161	0.981896	0.987616	0.993485	0.983804	0.96146	0.992317	0.92116	0.946482	1.00049	0.963272	0.958796	0.965285	0.949201	0.969683	0.984383	1.00651	0.967868	1.02627	0.946228	0.945577	0.952971	0.924233	0.973333	0.974426	0.950568	0.940288	0.941429	0.963072	0.980989	0.975915	0.934662	0.947186	0.956389	0.998208	0.99513	0.911842	0.958768	0.962524
10	0.956536	0.985437	0.972133	0.992988	1.00055	0.966563	0.988107	0.985767	0.982056	0.97014	0.96626	0.981302	0.910802	0.963134	1.03381	0.964155	0.9434	0.972863	0.959189	0.984177	0.981733	0.966816	0.962913	1.03204	0.936167	0.938383	0.945548	0.936859	0.970852	0.96849	0.949481	0.932021	0.914396	0.948138	0.991986	0.990133	0.920357	0.956454	0.968663	1.00155	0.990594	0.925983	0.943613	0.969172
10.033	0.945068	0.97921	0.974584	0.991787	1.0023	0.974925	0.980298	0.981102	0.98856	0.990636	0.973047	0.985533	0.913315	0.96642	0.989159	0.952359	0.939085	0.983581	0.964855	0.975247	0.981278	0.992319	0.968333	1.018	0.961619	0.947067	0.956508	0.943815	0.977268	0.983274	0.948395	0.953035	0.962632	0.954324	1.01826	0.986579	0.940773	0.952529	0.980282	0.997016	0.983985	0.915242	0.95506	0.961383
10.067	0.970051	0.973425	0.962752	0.985984	1.02105	0.975962	0.990146	0.98605	0.998411	0.969311	0.977327	0.963866	0.921681	0.955985		0.972678	0.939745	0.968884	0.964407	0.97931	0.982376	0.982546	0.966553	1.01439	0.961138	0.940987	0.948431	0.943062	0.959722	0.971403	0.96042	0.940107	0.959297	0.965013	1.007	0.985538	0.949677	0.961002	0.982323	1.00128	0.9904	0.915677	0.95153	0.963192
10.1	0.972291	0.983926	0.954385	1.0024	0.994326	0.958703	0.985534	0.980419	1.0103	0.973313	0.972528	0.970212	0.907032	0.957021		0.973744	0.931387	0.979601	0.962879	0.974625	0.973326	0.972509	0.955248	1.00696	0.966268	0.927591		0.943594	0.984711	0.968302	0.957162	0.940107	0.953547	0.962268	1.00028	0.983455	0.949044	0.949105	0.968009	0.993486	0.994191	0.95383	0.951102	0.967086
10.133	0.986269	0.984811	0.960495	1.0031	0.996814	0.971388	0.981676	0.964492	1.00715	0.979216	0.95718	0.965982	0.931518	0.969099	1.01406	0.968599	0.935236	0.978032	0.953709	0.971881	0.988587	0.983182	0.959546	1.00185	0.960939	0.937886	0.967006	0.966277	0.981804	0.974692	0.935998	0.936939	0.965126	0.952898	1.02479	0.991427	0.950495	0.946684	0.967085	1.00841	0.995794	0.9279	0.954026	0.974402
10.167	0.976577	0.97921	0.966411	0.983289	1.00158	0.980535	0.989172	0.972255	0.990329	0.991465	0.973781	0.959636	0.913836	0.949946	1.01081	0.971613	0.949311	0.975812	0.963883	0.987437	0.980635	0.978389	0.974218	1.00966	0.960739	0.925398	0.958085	0.982004	0.980777	0.972953	0.954539	0.941525	0.967349	0.956962	1.03084	0.991858	0.947254	0.933283	0.976935	1.00396	0.998532	0.939944	0.96961	0.962719
10.2	0.964181	0.970663	0.982757	1.0009	0.989351	0.969745	0.988951	0.988665	0.985786	0.999055	0.968767	0.971527	0.90933	0.957021	1.01002	0.962207	0.943867	0.970644	0.975137	0.978249	0.988132	0.981833	0.988426	1.04123	0.967231	0.958853	0.953815	0.965745	0.997118	0.983086	0.952367	0.937045	0.96179	0.967393	1.01753	0.989776	0.957238	0.939837	0.980936	1.01824	0.988715	0.94649	0.966508	0.957684
10.233	0.983758	0.961856	0.97007	1.0002	0.985834	0.989505	0.988951	0.990797	0.977704	0.99005	0.975035	0.962189	0.925235	0.95788		0.976758	0.943594	0.959276	0.974951	0.996807	0.981089	0.974231	0.978243	1.01058	0.950479	0.935282	0.967468	0.977618	0.97624	0.97405	0.960234	0.933439	0.946146	0.960843	1.01371	0.986043	0.948782	0.953653	0.980474	0.999893	0.991647	0.951553	0.959447	0.965473
10.267	0.990748	0.948776	0.974584	0.982294	0.988108	0.994256	0.950716	0.992447	1.0028	0.980802	0.962929	0.968535	0.924499	0.947016		0.956621	0.956075	0.969803	0.972157	0.97082	0.984383	0.971982	0.984786	1.01392	0.956489	0.943676	0.977504	0.963928	0.982832	0.967472	0.957875	0.930709	0.974481	0.962086	1.01436	0.998179	0.950495	0.950022	0.97405	1.01129	0.986172	0.942729	0.96091	0.946474
10.3	0.972754	0.955187	0.999764	1.0014	0.994113	0.981749	0.985846	0.989431	0.9844	0.986634	0.954368	0.965362	0.928574	0.967634	1.01439	0.958752	0.944995	0.953267	0.967834	0.983191	0.990783	0.968724	0.997133	1.02581	0.950197	0.955255	0.946854	0.967029	0.986341	0.983994	0.952181	0.922623	0.945034	0.970395	1.01166	0.993331	0.938612	0.944679	0.957426	0.993407	0.998451	0.961679	0.954455	0.955403
10.333	0.963334	0.954561		0.992988	0.983648	0.98468	0.980922	0.998961	0.982359	0.980802	0.978277	0.969593	0.92177	0.964955	1.01002	0.961948	0.93683	0.957706	0.97827	0.989377	1.00953	0.977412	0.989933	1.04503	0.970518	0.962656	0.960968	0.98094	0.986943	0.965279	0.962406	0.939594	0.950133	0.956962	1.00672	0.97581	0.941143	0.938333	0.954732	1.00592	0.99458	0.948841	0.952815	0.968699
10.367		0.955629	0.994122	0.999993	0.983648	0.947839	0.990991	0.968073	0.969814	0.987634	0.96669	0.961751	0.902311	0.957021		0.944825	0.945655	0.94098	0.977004	0.989377	0.999645	0.966289	0.980873	1.02311	0.952521	0.964146	0.938316	0.965745	0.988999	0.970118	0.966828	0.916287	0.955961	0.952898	1.00356	1.00216	0.938983	0.953861	0.978513	0.996285	0.99978	0.948227	0.953849	0.964528
10.4	0.987661	0.955003	0.98914	0.992988	0.991412	0.98761	0.994629	0.97672	0.989517	0.980974	0.972958	0.946868	0.913405	0.94891		0.954414	0.942934	0.928962	0.987177	0.98495	1.01172	0.974154	0.987688	1.01419	0.968194	0.964146	0.95466	0.9727	0.972056	0.972123		0.943637	0.951705	0.965528	0.999275	0.987084	0.93224	0.949435	0.957234	1.00991	0.992701	0.944212	0.965474	0.97098
10.433	0.984766	0.959719	0.994863	0.992988	0.989867	0.963454	0.99077	0.974587	0.989979	0.971312	0.963663	0.949422	0.904303	0.927685	1.01978	0.95379	0.947249	0.931641	0.982222	0.979825	1.00294	0.978311	0.972551	1.02023	0.94671	0.96824	0.950853	0.962111	0.978472	0.940816	0.959861	0.916724	0.960218	0.933719	1.00784	0.975379	0.926206	0.944593	0.965045	1.00833	1.00205	0.929712	0.962194	0.954931
10.467	0.97824	0.940855	0.977582	0.990585	0.981889	0.97053	0.998267	0.989831	0.976509	0.97773	0.965132	0.943257	0.906601	0.937439		0.947139	0.935236	0.943009	0.968992	0.988573	1.00385	0.980483		1.02469	0.980779	0.964643	0.959774	0.969287	0.980101	0.958623	0.967651	0.931146	0.946337	0.962086	0.98465	0.987336	0.944384	0.933612	0.953425	1.00158	1.00432	0.952241	0.969861	0.960634
10.5	0.976656	0.944243	0.970344	0.978276	0.986651	0.966563	0.994941	0.979252	0.96331	0.97014	0.962929	0.936473	0.903047	0.939333		0.920168	0.939278	0.962875	0.972048	0.993076	1.00203	0.986999	0.999764	1.00993		0.959555		0.963396	0.98712	0.956243	0.963942	0.921823	0.956613	0.950154	0.988934	0.989419	0.931159	0.954985	0.979167	1.00852	0.98269	0.931989	0.967365	0.961774
10.533	0.986349	0.971807	0.981241	0.986482	1.00063	0.963454	0.977376	0.974104	0.984862	0.957234	0.97002	0.963428	0.918736	0.929757		0.944125	0.948377	0.973133	0.975738	0.9967	0.987034	0.971719	0.988266	1.00966	0.957452	0.980025	0.953083	0.968534	0.997294	0.916807	0.946936	0.929472	0.917002	0.955461	0.985769	0.988125	0.926839	0.937953	0.976473	1.00695		0.941681	0.953849	0.962915
10.567	0.98411	0.981499	0.996652	0.992285	0.984163	0.948017	0.991836	0.967307	0.995176	0.957062	0.965221	0.958759	0.923027	0.936832		0.940305	0.956542	0.975352	0.988783	0.982827	0.963632	0.978948		1.00585	0.962582	0.970638	0.959582	0.955688	0.981555	0.925202	0.948472	0.932896	0.919495	0.948031	0.995919	0.995844	0.929447	0.942086	0.97405	0.993519	0.984099	0.941681	0.958664	0.951704
10.6	0.970595	0.99583	0.990269	0.99589	0.983434	0.929219	0.999332	0.987416	1.00391	0.958891	0.958953	0.961313	0.940404	0.919144	1.00036	0.937291	0.960857	0.98385	0.981218	0.979204	0.995363	0.986999	0.993879	1.00993	0.960739	0.970141	0.96562		0.992508	0.931968	0.973531	0.939669	0.914317	0.952277	0.996382	0.975305	0.917302	0.956697	0.982593	0.997049	0.986172	0.948481	0.949107	0.974875
10.633	0.975345	0.955888	0.985481	0.988679	0.999905	0.945086	0.987224	0.990514	0.998332	0.960306	0.956661	0.962189	0.956829	0.925612		0.924689	0.96498	0.964635	0.964298	0.990514	0.978627	0.978948	0.984626	1.00074	0.971681	0.973533	0.958659	0.960074	0.996546	0.96993	0.964129	0.949249	0.92885	0.956962	0.980638	0.990996	0.923336	0.937451	0.975899	1.00353	0.971625	0.95329	0.931027	0.963192
10.667	0.963877	0.958468	0.984353	0.983581	0.98944	0.944657	0.984339	0.987699	1.0026	0.962136	0.947366	0.956644	0.928574	0.925612		0.940929	0.954093	0.952157	0.985355	0.983889	0.981278	0.981569	0.971349	1.00093	0.944585	0.964848	0.962466	0.96446	0.978399	0.967018	0.976154	0.936939	0.935521	0.933097	0.995455	0.976346	0.927919	0.942795	0.969587	0.999274	0.95567	0.95347	0.937054	0.969172
10.7	0.980751	0.948852	0.987271	0.979478	0.982191	0.937582	0.995694	0.982551	0.998985	0.97014	0.965006	0.9422	0.935377	0.922253		0.948204	0.962919	0.944769	0.962585	0.981326	0.985481	0.97479	0.974716	1.01615	0.949034	0.963153	0.95662	0.940713	0.986195	0.957793	0.987279	0.95391	0.939126	0.947592	0.988934	0.989092	0.915327	0.930898	0.980553	1.00446	0.9552	0.947104	0.942224	0.966418
10.733	0.993338	0.959353	0.970731	0.986397	0.986437	0.960095	1.00576	0.979935	0.998332	0.953232	0.940059	0.95471		0.923111	0.995529	0.949711	0.970423	0.948099	0.967803	0.984328	0.98567	0.979506	0.973401	1.01189	0.941098	0.956164	0.955313	0.947136	0.977121	0.973673	0.988178	0.953473		0.948213	0.981486	0.98762	0.915065	0.950853	0.968471	0.985921	0.93858	0.961859	0.956345	0.96984
10.767	0.98411	0.964252	0.975712	0.964595	1.00063	0.985716	1.00341	0.972455	0.99406	0.953818	0.964272	0.956826	0.927533	0.930008	1.00394	0.952725	0.949778	0.948368	0.97302	0.969834	0.986579	0.969919	0.976576	1.00539	0.927069	0.964352	0.954198	0.935795	0.978149	0.976132	0.990164	0.946262	0.937284	0.931414	0.981949	0.980511	0.920543	0.945509	0.976552	0.989068	0.961614	0.953036	0.970038	0.977629
10.8	0.978896		0.97863	0.978397	0.986864	0.973816	0.995382	0.979935	0.98059	0.934737	0.963537	0.957883	0.920945	0.919396	1.0018	0.961948	0.95907	0.946339	0.981295	0.961525	0.972039	0.974713	0.965543	0.99685	0.939255	0.966544	0.955122	0.936548	0.978751	0.973297	0.993237	0.93712	0.952277	0.945287	0.980367	0.97297	0.920095	0.933111	0.969396	0.99398	0.974363	0.958638	0.969182	0.948755
10.833	0.988124	0.958025	0.974116	0.970689	0.995872	0.974245	0.989705		0.986169	0.94357	0.965006	0.943001	0.928053	0.926722	0.987446	0.966469	0.936637	0.953727	0.973916	0.962404	0.965185	0.970106	0.968911	0.991276	0.916808	0.984119	0.936277	0.971636	0.964289	0.976132	0.996309	0.9416	0.944685	0.942103	0.984842	0.97886	0.915775	0.9448	0.974974	0.983425	0.996928	0.942475	0.961944	0.973457
10.867	0.985885	0.957583	0.987932	0.952577	0.988623	0.983821	0.970854	0.987699	0.996021	0.944156	0.957484	0.954892	0.95358	0.940695	0.997665	0.958752	0.960857	0.949287	0.981295	0.980083	0.98923	0.97355	0.973208	1.00539	0.921457	0.946074		0.965212	0.968826	0.977494	1.00065	0.933514	0.937745	0.95916	0.993138	0.980763	0.921623	0.943798	0.96243	0.972488	0.989185	0.944932	0.944292	0.969367
10.9	0.987005	0.972799	0.981355	0.969985	0.9966	0.98986	0.977596		0.988401	0.936323	0.962499	0.944678	0.94981	0.917826	1.01527	0.972678	0.945929	0.950857	0.978238	0.991136	0.980635	0.977707	0.964886	0.997312	0.928231	0.965345	0.957543	0.985858	0.987223	0.985811	0.996945	0.915487	0.943955	0.947045	0.981949	0.967765	0.928552	0.942881	0.956772	0.970914	0.967365	0.928769	0.949285	0.958548
10.933	0.989708	0.956698	0.985207	0.966877	1.00406	0.979677	1.00031	0.967507	0.997599	0.945156	0.943605	0.928299	0.951803	0.928439	1.01123	0.961324	0.969489	0.953536	0.983008	0.989635	0.977984	0.962241	0.972936	0.990352	0.924263	0.958356	0.949546	0.958257	0.98414	0.982068	0.997581	0.926303	0.959139	0.94979	0.991364	0.970278	0.923783	0.940374	0.96447	0.983234	0.977181	0.945007	0.940156	0.940885
10.967	0.994458	0.959277	0.997894	0.958465	0.988623	0.994256	0.987665	0.988382	1.00206	0.952403	0.946416	0.948909	0.944479	0.933013	0.993624	0.975251	0.962919	0.944657	0.980847	0.977521	0.983019	0.974899	0.957221	1.00585	0.922901	0.967041	0.947045	0.949485	0.976094	0.981614	1.00545	0.916543	0.956645	0.96615	0.990708		0.950047	0.926557	0.969396	0.989911		0.941606	0.97571	0.938131
11	0.986813	0.975379	0.986336	0.965469	1.00136	0.988217	0.971386	0.975471	0.965271	0.962651	0.939414	0.943364	0.94981	0.952166	1.01012	0.978706	0.982163	0.950476	0.983008	0.974958	0.982376	0.973813	0.970306	0.986545	0.927351	0.972334	0.9527	0.955688	0.991158	0.98199	1.00283	0.939488	0.968303	0.955096	1.00599	0.967765	0.944013	0.947221	0.99179	0.99371	0.961225	0.963267	0.949107	0.967201
11.033	1.00052	0.966756	0.994041	0.961366	1.00385	0.987788	0.991524	0.981585	0.980702	0.959821	0.939844	0.948214	0.93798	0.928439	1.02415	0.967168	0.979442	0.969232	0.972573	1.00157	0.965373	0.977707	0.970578	0.990814	0.931319	0.969233	0.965046	0.955688	0.963687	0.989288	1.0002	0.933771	0.960902	0.962966	0.993873	0.961087	0.931236	0.931693	0.981669	0.987876	0.970378	0.95777	0.948073	0.955322
11.067	0.997625	0.956881	0.996572	0.947152	0.994628	1.01505	0.985846	0.980619	0.993518	0.946329	0.922723	0.949272		0.938193		0.993256	0.982163	0.964713	0.980137	0.977521	0.962268	0.957184	0.972551	1.004	0.930157	0.958647	0.972852	0.958789	0.975242	0.975224	1.00698	0.939307	0.954882	0.94653	0.979711	0.974443	0.934029	0.948432	0.995791	0.972679	0.953952	0.953575	0.946183	0.955794
11.1		0.976371	0.997039	0.964268	1.00012	0.991755	0.997201	0.970523	0.981626	0.953332	0.948189	0.95394	0.944047	0.920757		0.980837	0.974545	0.973402	0.96825	0.976202	0.981466	0.970928	0.976576	0.997965	0.947473	0.970432	0.977966	0.955688	0.971733	0.991292		0.938251	0.946639	0.958463	0.987815	0.985106	0.934477	0.951146	0.97201	0.984077	0.957159	0.944318	0.945754	0.973849
11.133	1.00759	0.956179	0.98661	0.951255	0.995357	0.991326	0.984248	0.994896	0.982551	0.947501	0.936083	0.938181	0.960168	0.935514		0.986422	0.980182	0.986608	0.953677	0.987952	0.984383	0.976808	0.972551	0.992391	0.954247	0.978415	0.966814	0.959542	0.981835	0.96199	1.01331	0.935264	0.951738	0.95678	1.0031	0.969847	0.932949	0.950939	0.985861	0.986763	0.949611	0.939255	0.952387	0.969286
11.167	1.01141	0.973166	0.985481	0.972971	0.9939	0.991326	0.990679	0.989548	0.980319	0.938253	0.945897	0.952006	0.962466	0.953024		0.974627	0.987687	0.971721	0.963665	0.983706	0.999378	0.961714	0.974603	1.00512	0.949117	0.95505	0.946201	0.967341	0.958725	0.9556	0.992414	0.929547	0.963126	0.984707	1.00422	0.971498	0.940773	0.955781	0.984746	0.994553	0.952543	0.960376	0.951781	0.974517
11.2	1.00218	0.95537	1.02035	0.968868	0.987592	0.982178	1.00514	0.997795	0.971121	0.930592	0.92575	0.939239	0.96173	0.951381	1.02034	0.978081	0.991342	0.963032	0.958895	0.984146	0.997825	0.973473	0.966008	1.0065	0.953085	0.970227	0.962083	0.963175	0.961808	0.970572	0.989605	0.938432	0.95979	0.98727	0.999275	0.96604	0.934477	0.947515	0.985208	0.975556	0.999471	0.95401	0.943864	0.979356
11.233	1.00303	0.974159	0.997233	0.971976	0.99111	0.99029	1.0015	0.980218	0.982742	0.935009	0.941617	0.961344	0.944568	0.952417	1.00575	0.981536	1.00017	0.951934	0.954758	0.97796	1.00422	0.968229	0.989003	0.983009	0.938375	0.968325	0.946201	0.966056	0.940578	0.957605	0.991778	0.941163	0.954882	0.98683	0.991172	0.971498	0.908661	0.945094	0.975357	0.979356	0.984649	0.911662	0.942224	0.989426
11.267	1.00666	0.966863	0.992252	0.972267	0.982102	0.979677	0.978479	0.977886	0.97847	0.927176	0.955496	0.953064	0.952413	0.945949	1.0163	0.984991	0.993597	0.936317	0.964932	0.978582	0.995175	0.970215	0.980681	0.993967	0.957053	0.966133	0.958467	0.954183	0.941605	0.973673	0.98672	0.943712	0.949323	0.987452	1.01158	0.95893	0.918644	0.946598	0.977589	0.972409	0.989655	0.940049	0.933524	0.986004
11.3	1.00461	0.986429	0.974777	0.977572	0.989138	0.992184	0.989081	0.989148		0.942255	0.954458	0.95456	0.951892	0.965102		0.994473	0.9997	0.941676	0.95323	0.985829	0.997182	0.978716	0.978163	1.01123	0.961503	0.963529	0.96143	0.976333	0.949226	0.969476	0.987433	0.954529	0.9471	0.984086	1.00394	0.962485	0.920805	0.954155	0.980745	0.96861	0.998062	0.910613	0.936448	0.971095
11.333	1.01786	0.971396	0.993574	0.980971	0.991324	0.98761	0.991653	0.989831	0.977816	0.933351	0.942656	0.955618	0.974296	0.960099	1.01551	0.989512	0.996785	0.929389	0.957552	0.981144	1.00048	0.974636	0.981996	1.01885	0.956372	0.968325	0.950661	0.967561	0.96078	0.943917	0.997022	0.932458	0.956915	0.986026	1.00124	0.961265	0.932949	0.954864	0.957809	0.961933	0.986917	0.913145	0.941869	0.980497
11.367	1.01133	0.985804	0.962284	0.948353	0.986349	0.98468	0.985443	0.983234	0.990362	0.953261	0.949228	0.957551	0.967492	0.958634		0.98356	0.987026	0.933369	0.947564	0.978142	0.98923	0.971192	0.984898	1.00427	0.977176	0.964231	0.933855	0.96991	0.957947	0.961614	0.985633	0.947318	0.977277	0.985587	1.00105	0.961875	0.912796	0.944177	0.945535	0.968419	0.989849	0.914374	0.963479	0.993908
11.4	1.00816	0.977623	0.971586	0.972267	0.998359	0.995722	1.02368	0.965658	0.988784	0.973171	0.989307	0.96222	0.959216	0.951988	1.02954	0.99216	1.00195	0.934478	0.951702	0.990074	0.995629	0.993701	0.979286	0.998236	0.948237	0.968325	0.949276	0.96991	0.958549	0.970572	0.991514	0.94688	0.97977	0.992652	0.996111	0.960834	0.922965	0.962714	0.972664	0.974444	0.98371	0.935929	0.952283
11.433	1.00369	0.978066	0.96143	0.965057	1.00415	0.991148	1.00354	0.962842	0.996404	0.963509	0.96103	0.967509	0.954621	0.958812		0.993849	0.990408	0.934669	0.952335	0.977521	0.997637	0.97389	0.971814	0.994429	0.967878	0.970929	0.956699	0.941777	0.977973	0.971215	0.977767	0.947318	0.965237	0.983904	0.9909	0.970888	0.9065	0.942759	0.984746	0.976478	0.978235	0.936978	0.953922
11.467	1.01879	0.969	0.970731	0.96286	0.989867	0.992613	0.996044	0.989548	0.995941	0.967511	0.970629	0.955618	0.942791	0.9507		0.984884	0.99313	0.947337	0.956472	0.984328	1.00203	0.986099	0.972743	1.013	0.976295	0.956951	0.961813	0.957816	0.968474	0.964371	0.987992	0.950923	0.97329	0.974716	0.996303	0.959183	0.905605	0.927438	0.985861	0.976669	0.980503	0.938895	0.948324	1.00217
11.5	1.00797	0.960636	0.984079	0.948851	0.983133	1.00426	1.00589	0.971289	0.987859	0.964095	0.973136	0.958609	0.950115	0.951559		0.983195	0.989087	0.925711	0.97492	0.980083	0.998923	0.983741	0.958071	0.997774	0.976777	0.960343	0.946121	0.928931	0.968899	0.956054	0.963756	0.944587	0.975323	0.96853	0.977394	0.980511	0.901732	0.938626	0.990324	0.986112	0.991647	0.937846	0.941086	1.00559
11.533	1.01925	0.970953	0.975519	0.957057	0.992141	0.984251	0.999149	0.974788	0.991207	0.956434	0.976163	0.951825	0.952108	0.960099	1.03939	0.973713	0.978668	0.929041	0.973206	0.975398	1.00021	0.981119	0.971814	1.01635	0.960224	0.970227	0.959582	0.952898	0.976519	0.965545	0.986006	0.957516	0.975593		0.986809	0.994119	0.912534	0.967556	0.984746	0.985381		0.937846	0.941692	1.00787
11.567	1.04956	0.975044	0.975051	0.967667	0.989867	0.978641		0.964492	0.991861	0.950603	0.973136	0.961601	0.950851	0.955525	1.0367	0.967944	0.986833	0.950016	0.973206	0.984146	0.990328	0.982469	0.970226	1.01273	0.955774	0.965842	0.955584	0.955688	0.977298	0.960252	0.995332	0.951979	0.976895	0.981341	0.986809	0.972182	0.909741	0.963717	0.970815	0.961281	1.0026	0.931555	0.948147	0.972627
11.6	1.02747	0.965795	0.99338	0.95486	0.992869	0.985716	1.00097	0.952063	0.951721	0.942356	0.967602	0.960981	0.953885	0.958456	1.03837	0.959162	0.974819	0.930801	0.963928	0.98971	0.997371	0.986813	0.958729	0.99435	0.964192	0.951367	0.959391	0.934822	0.973187	0.964449	0.978776	0.954091	0.972448	0.971092	0.9909	0.973223	0.899757	0.975822	0.967659	0.975556	0.988246	0.937666	0.951677	0.986868
11.633	1.04191	0.967748	0.982289	0.976079	0.992354	0.976139	0.986729	0.971772	0.966307	0.955019	0.959776		0.935987	0.969676	1.02917	0.951262	0.983644	0.93237	0.954125	1.00933	0.993622	0.991683	0.964149	0.979394	0.968923	0.906539	0.951506	0.943062	0.971557	0.96116	0.971809	0.949867	0.974671	0.981523	0.976275	0.984139	0.908213	0.98317	0.953728	0.970183	0.997592	0.930252	0.952105	0.984587
11.667	1.0118	0.97567	0.971666	0.973177	1.00458	0.983214	1.00793	1.00343	0.952646	0.962852	0.956535	0.963353	0.935987	0.957598	1.04353	0.967503	0.98796	0.93681	0.969593	0.982903	1.00907	0.996663	0.974059	1.0027	0.95237	0.965345	0.942776	0.940181	0.950679	0.970839	0.967014	0.956897	0.970876	0.981159	0.992483	0.972003	0.823311	0.967141	0.956884	0.978895	1.00193	0.951553	0.965193	0.984783
11.7	1.03454	0.987864	0.994315	0.987392	0.993598	0.982607	1.00536		0.958496	0.952847	0.959776	0.962295	0.931176	0.956562	1.02736	0.963241	0.978201	0.944388	0.989122	0.979279	0.994265	0.989961	0.979864	0.98989	0.955176	0.964146	0.932661	0.938144	0.970529	0.97632	0.989901	0.945643	0.962172	0.978415	0.987544	0.968448	0.826814	0.964011	0.929756	0.970183	1.00307	0.929023	0.94212	0.981361
11.733	1.01272	0.971838	0.982563	0.985984	0.993083	0.984931	1.00332	0.991481	0.99371	0.950846	0.937856		0.937459	0.969069	1.03466	0.979116	0.977267	0.943469	0.975444	0.983964	1.011	0.980002	0.969024	0.996006	0.964955	0.955958	0.937392	0.933758	0.973436	0.964449	0.965928	0.961121	0.964856	0.986284	0.983068	0.964894	0.840038	0.970564	0.945185	0.967036	0.982106	0.937052	0.951249	0.981557
11.767	1.01496	0.981012	0.977308	0.996388	0.994842	0.971817	0.992939	0.964775	0.991478	0.962923	0.957788	0.959742	0.94227	0.952417	1.04195	0.974854	0.967315	0.960005	0.979319	0.997837	1.00176	0.990411	0.973321	0.991546	0.949564	0.968942	0.929507	0.947136	0.974464	0.972577	0.971359	0.945206	0.947258	0.991591	0.99341	0.969742	0.920357	0.952321	0.953458	0.978895	0.952932	0.95007	0.939801
11.8	0.99473	0.982965	0.982289	0.998585	0.988321	0.984931	0.988015	0.965941	0.977354	0.957092	0.940148	0.960618	0.927622	0.950952	1.04845	0.970516	0.954174	0.961765	0.989122	0.977156	0.998923	0.993483	0.976689	1.00362	0.958463	0.962656	0.929236	0.950017	0.96103	0.971935	0.97724	0.96447	0.940777	0.985223	0.986696	0.963243	0.864775	0.945266	0.954574	0.969262	0.946128		0.941013	0.973964
11.833	0.997161	0.958499	0.982016	0.984782	0.993296	0.980357	0.983091	0.964292	0.972891	0.961094	0.941402	0.945297	0.932128	0.958205	1.05933	0.965006	0.961678	0.992348	0.959605	0.96903	0.984383	0.97648	0.976224	0.992852	0.94279	0.96824	0.94335	0.989712	0.969927	0.97787	0.973718	0.968951	0.92985	0.985662	0.974772	0.959257	0.841304	0.946477	0.96962	0.971487	0.968224	0.938895	0.950141	0.982893
11.867	0.982334	0.962147	0.983418	0.991083	0.990809	0.968531	0.988769	0.987499	0.986823	0.961265	0.933576	0.961676	0.92606	0.954489	1.04339	0.967761	0.958683	0.964635	0.967879	0.979719	0.993167	0.993932	0.979319	1.00808	0.971048	0.966544	0.940658	0.980187	0.968899	0.959609	0.971282		0.938554	0.974609	0.988279	0.956744	0.836088	0.973694	0.955036	0.962776	0.990319	0.938101	0.957808	0.973964
11.9	0.995849	0.965352	0.997894	0.988679	0.992567	0.963957	0.983624	0.981185	0.988592	0.96168	0.940363	0.958321	0.925019	0.942234	1.07122	0.960927	0.969376	0.994298	0.979396	0.987148	0.98832	0.98281	0.983616	1.01031	0.964955	0.970141	0.943159	0.955688	0.96564	0.951857	0.961693	0.947137	0.935218		0.976355	0.950676	0.839144	0.974905	0.956614	0.968149	0.971236	0.931989	0.935592	0.980807
11.933	0.991371	0.980386	0.989528	0.974671	0.99008	0.965852	0.983091	0.987782	0.980973	0.966682	0.944644	0.947669	0.931607	0.956562	1.0499	0.952769	0.977267	0.987639	0.971384	0.991393	0.992524	0.986517	0.978661	1.00827	0.976577	0.974441	0.945198	0.937832	0.98712	0.954504	0.95319	0.957953	0.937442	0.967544	0.986233	0.946259	0.938798	0.953739	0.941376	0.979547	0.981717	0.951553	0.953243	0.983365
11.967	0.976736	0.984659	0.979291	0.975169	0.982316	0.978714	0.979765	1.00158	0.974469	0.963095	0.933576	0.952338	0.921554	0.939481	1.06639	0.964123	0.987413	0.987639	0.945109	0.986269	0.983285	0.987417	0.986326	1.00446	0.975216	0.968942	0.960618	0.961891	0.979499	0.972577	0.962965	0.957334	0.947448	0.967801	1.00217	0.942957	0.844992	0.951318	0.944994	0.982424	0.974444	0.9236	0.947217	0.976049
12	0.963605	0.98208	0.972053	1.00439	0.996814	0.982074	0.996044	0.987499	1.00002	0.960851	0.932537	0.945116	0.936939	0.960099	1.01984	0.962617	0.962532	0.997168	0.971831	0.983524	0.988132	0.971237	0.967629	1.00939	0.98267	0.953269	0.954119	0.95901	0.98985	0.982068	0.972182	0.959009	0.938475	0.976732	1.00394	0.950066	0.850208	0.967141	0.949919	0.974635	0.989735	0.887979	0.953849	0.98128
12.033	0.979552	0.968115	0.973182	1.00269	0.994842	0.961707	0.996577	0.959144	0.982551	0.971513	0.929296	0.966163	0.918825	0.953882	1.02443	0.953652	0.963386	0.984231	0.963371	0.967969	0.970941	0.978652	0.976224	1.00493	0.976378	0.973739	0.965079	0.970131	0.974786	0.969742	0.972368	0.957953	0.933567	0.968423	1.00012	0.888701	0.849128	0.952028	0.955577	0.973252	1.00022	0.884578	0.949713	0.971878
12.067	0.988972	0.965093	0.979952	1.00049	0.999816	0.984576	0.991432	0.979052	0.988592	0.977516	0.940883	0.960437	0.92992	0.9507	1.04181	0.973788	0.968829	0.98913	0.976154	0.983524	0.98374	0.931912	0.966314	1.017		0.978535	0.95431	0.968314	0.97624	0.962068	0.96821	0.95646	0.950705	0.969924	1.01046	0.88888	0.924231	0.963008	0.955115	0.965462	0.999746	0.877778	0.949285	0.971682
12.1	0.972562	0.965535	0.981548	0.980971	1.00634	0.980609	0.97644	0.956811	0.970467	0.98259	0.928776	0.963428	0.929183	0.960099	1.02555	0.997121	0.949117	0.993569	0.951222	0.987148	0.967647	0.981646	0.977346	1.01569	0.982952	0.960754	0.96981	0.967782	0.985915	0.973297	0.965138	0.958134	0.947179	0.949683	1.02192	0.879005	0.870808	0.950609	0.954653	0.985572	0.978121	0.890001	0.943686	0.960667
12.133	0.979088	0.962956	0.974971	0.980971	0.991324	0.970603	0.98265	0.964775	0.987285	0.981761	0.93003	0.963428	0.927406	0.963637	1.05529	1.00245		0.99376	0.964452	0.989089	0.975788	0.983818	0.985011		0.994575	0.964352	0.945389	0.974737	0.984535	0.973751	0.960979	0.963671	0.949593	0.961615	1.02397	0.888196	0.952022	0.963215	0.947958	0.967227	0.995405	0.880818	0.952387	0.962476
12.167	1.00407	0.955844	0.978356	1.02229	0.989565	0.980787	0.985755	0.981185	0.971583	0.995011	0.941402	0.960437	0.918521	0.938874	1.0453	0.983012	0.973145	0.975733	0.95167	0.976717	0.96117	0.96483	0.969874	1.00131	0.947838	0.962159	0.943812	0.982224	0.981628	0.964527	0.97364	0.958134	0.957645	0.958431	1.00553	0.895484	0.947254	0.969769	0.948995	0.981311	0.994935	0.904651	0.953849	0.970069
12.2	0.990827	0.954775	0.971779	0.99958	0.998058	0.986396	0.980831	0.968556	0.958113	0.978345	0.962068	0.941323	0.918	0.940339	1.06504	0.994366	0.94282	0.971944	0.951222	0.993152	0.97378	0.982283	0.975486	1.00854	0.855726	0.95356	0.94335	0.985326	0.984359	0.980329	0.955735	0.963233	0.949132	0.955869	1.00487	0.875019	0.951389	0.951318	0.936721	0.979738	0.998337	0.918971	0.953421	0.949652
12.233	0.975537	0.949433	0.977034	1.0133	0.980343	1.00098	0.995291	0.990114	0.971121	0.977759	0.941921	0.953214	0.928574	0.943699	1.03015	1.00528	0.957749	0.997359	0.918202	0.975398	0.977074	0.972695	0.968944	1.00427	0.936814	0.957157	0.94335	0.964369	0.998571	0.950385	0.969482	0.970007	0.958567	0.968423	1.01521	0.885251	0.937903	0.940632	0.938299	0.984189	0.997398	0.959836	0.952387	0.952406
12.267	0.978896	0.951128	0.970457	1.00339	1.00333	0.98872	0.980077	0.977203	0.970197	0.984591	0.921774	0.955511	0.898756	0.945771	1.09241	0.961003	0.950051	1.00345	0.922786	0.983524	0.974878	0.976589	0.980906	1.00047	0.933327	0.957157	0.951697	0.945228	0.977766	0.940894	0.972554	0.974668	0.925515	0.954368	1.00869	0.890278	0.95355	0.981459	0.935143	0.983076	0.98418		0.954026	0.948039
12.3	0.986077	0.950502	0.996766		0.988836	0.975784	0.991212	0.981385	0.955419	0.989422	0.930549	0.97612	0.90179	0.947843	1.08233	0.962692	0.955961	0.975543	0.938625	0.980962	0.968479	0.998649	0.982959	0.988854	0.952287	0.961251	0.958388		0.984182	0.933142	0.959893	0.974231	0.92885	0.958431	1.01297	0.8901	0.945279	0.941133	0.937184	0.98891	0.980033	0.947433	0.955489	0.954019
12.333	0.993259	0.964208	0.985675		0.978371	0.978285	0.997643	0.985166	0.948915	0.991838	0.927308	0.975063	0.902006	0.958027	1.03498	0.946635	0.953433	0.981821	0.962476	0.992894	0.974424	0.99187	0.974557	1.00743	0.965436	0.959349	0.940005	0.955376	0.987868	0.93972	0.969032	0.973356	0.929501	0.965239	1.00804	0.888627	0.942671	0.944765	0.930027	0.991787	0.98371	0.950399	0.947394	0.947094
12.367	0.982447	0.956286	0.975712	0.998706	0.986135	0.980357	0.976219	0.969239	0.948724	0.982004	0.931588	0.974186	0.906817	0.956384	1.11485	0.953469	0.974465	1.00326	0.948166	0.974958	0.973514	0.965389	0.972504	1.02034	0.989926	0.958356	0.929698	0.987675	0.968091	0.932234	0.965324	0.983735	0.931995	0.978233	0.99341	0.887408	0.957423	0.931364	0.938299	0.987988	0.984844	0.928483	0.943081	0.953074
12.4	0.980863	0.939299	0.985675	0.987684	0.978886	0.983288	0.988639	0.961476	0.951801	0.991423	0.933576	0.956312	0.893425	0.966819	1.11518	0.967578	0.966381	0.999657	0.948166	0.989195	0.973326	0.978234	0.970259	1.01635	0.982471	0.964146	0.965079	0.967782	0.963554	0.977604	0.967046	0.974593	0.923751	0.95693	1.01093	0.887229	0.952208	0.961088	0.949074	0.970756	0.993251	0.941321	0.946788	0.967788
12.433	0.988893	0.946778	0.970731	0.993984	0.99454	0.987862	0.993784		0.943527	0.982833	0.941402	0.963353	0.912364	0.948702	1.00301	0.929695	0.952579	0.990049	0.976787	0.99432	0.975522	0.967561	0.986054	1.01162	0.979184	0.949671	0.943541	0.981692	0.958415	0.954504	0.968132	0.961408	0.928929	0.968681	1.01074	0.886188	0.956081	0.952529	0.949728	0.977894	0.995714	0.942804	0.956168	0.967315
12.467	0.993179	0.95389	0.975245	1.00339	0.981374	0.986396	0.97835	0.956328	0.946684	0.990494	0.949962	0.962477	0.901485	0.963281	0.992468	0.943621	0.946202	0.973973	0.969855	0.974701	0.971773	0.951831	0.979512	1.01319	0.971447	0.973242	0.946042	0.982004	0.96997	0.976508	0.967496	0.967126	0.939205	0.978672	1.00244	0.874304	0.946992	0.951526	0.96385	0.975398	0.98844	0.934775	0.952638	0.950125
12.5	1.00241	0.962697	0.973182	0.993486	0.997631	0.98018	1.0106	0.95866	0.98051	1.00391	0.943175	0.957808	0.907553	0.953098	1.11541	0.978567	0.949584	0.950778	0.965718	0.975322	0.97378	0.953553	0.987642	1.01142	0.96816	0.974441	0.970654	0.975269	0.991802	0.98199	0.960266		0.938093	0.962677	1.00039	0.898755	0.93619	0.974403	0.972393	0.957785	0.987031	0.955207	0.9628	0.95107
12.533	0.995418	0.961369	0.979485	0.989675	0.997631	0.987255	0.990458	0.959144	0.99575	0.996911	0.928561	0.951643	0.924499	0.949131	0.981921	0.99738	0.950245	0.975733	0.962924	0.992561	0.986125	0.977521	0.979047	1.00223	0.968841	0.952481	0.959694	0.991308	0.968869	0.969022	0.969932	0.951648	0.926245	0.951806	0.992754	0.899365	0.929447	0.955659	0.980857	0.974556	0.998451	0.972239	0.942903	0.970737
12.567	0.99094	0.967596	0.9933	0.997177	0.998359	0.97457	0.999241	0.960993	0.984974	0.980832	0.940668	0.962477	0.932864	0.933515	1.00817	0.988415	0.927618	0.987941	0.968142	0.988498	0.979348	0.972091	0.985396	1.00539	0.95413	0.960463	0.959233	0.978371	0.945759	0.976054	0.967946	0.948224	0.924021	0.963116	0.993873	0.900659	0.937717	0.968766	0.977701	0.994935	0.994774	0.954773	0.944794	0.97121
12.6	0.991404	0.958866	0.988512	0.985366	1.00458	0.983717	0.999994	0.944383	0.97085	0.976415	0.932842	0.971376	0.934121	0.954741	0.984847	0.965082	0.94865	0.98932	0.956811	0.980007	0.979082	0.966848	0.983151	0.998889		0.916337	0.960539	0.98617	0.9621	0.991026	0.960979	0.962389	0.931613	0.959675	0.988279	0.899186	0.949414	0.944679	0.9737	0.991787	1.0078	0.92378	0.960806	0.952879
12.633	0.99785	0.990444	0.991704	0.989469	0.993083	0.988291	1.00567	0.965458	0.985628	0.972171	0.931588		0.940924	0.965353	1.00078	0.952845	0.957475	1.00069	0.957258	0.978506	0.972682	0.974899	0.985124	1.0105	0.938939	0.942391	0.946234	0.992061	0.960647	0.982444	0.95049	0.949023	0.927817	0.967801	0.999275	0.882276	0.968302	0.949607	0.962001	0.990214	0.999391	0.948407	0.965621	0.970346
12.667	1.00773	0.970068	0.981274	0.987769	1.00239	0.99097	1.01499	0.971289	0.961652	0.983005	0.922204	0.956056	0.924804	0.933944	0.990794	0.959496	0.952032	1.01741	0.956178	0.975322	0.992979	0.964226	0.987177	1.01496	0.962548	0.900955	0.958309	0.978903	0.948666	0.979343	0.965774	0.938826	0.936791	0.97567	0.981949	0.896494	0.970277	0.94518	0.971198	0.99689	1.00279	0.942909	0.969579	0.959135
12.7	1.00997	0.97799	0.973569	0.991872	0.978886	0.975355	0.997422	0.983717	0.974931	0.970341	0.903311	0.954378	0.943958	0.952062	0.988331	0.966589	0.962258	1.02296	0.904972	0.985754	0.975145	0.970106	0.975679	1.01515	0.987037	0.94479	0.958309	0.982536	0.949518	0.992123	0.963788	0.939882	0.927166	0.961433	0.996111	0.904645	0.968117	0.944263	0.980857	0.986414	0.996183	0.933218	0.977246	0.9541
12.733	0.995803	0.969626	0.960882	0.982962	0.978371	0.984073	1.0031	1.00576	0.987477		0.899765	0.955874	0.932344	0.945593	1.00246	0.973423	0.944801	0.983312	0.918572	0.98257	0.987034	0.958533	0.978854	1.00019	0.966716	0.955873	0.963231	0.970131	0.967239	0.972045	0.969669	0.943925	0.945685	0.963374	0.97562	0.905433	0.981603	0.949607	0.964041	0.98864	1.00232	0.949455	0.980348	0.95296
12.767	0.998698	0.972648	0.963606	0.99067	0.971122	0.978212	1.01499	0.985366	0.978741	0.970513	0.901018	0.960105	0.944479	0.94059		0.957624	0.956542	1.00735	0.908847	0.977885	0.979991	0.975535	0.964374	1.00446	0.970202	0.965756	0.98273	0.960074	0.953805	0.951137	0.962888	0.931796	0.936521	0.956748	0.984842	0.903782	0.975122	0.938419	0.96181	0.982154	0.977959	0.940738	0.97664	0.966728
12.8	1.00765	0.979501	0.975165	0.991581	0.991839	0.976746	1.0031	0.98605	1.00225	0.988007	0.919393	0.960543	0.951803	0.937482	1.00134	0.979633	0.936637	0.984421	0.951145	0.988134	0.982642	0.965498	0.967934	1.00493	0.970684	0.948181	0.967692	0.963175	0.956712	0.97405	0.95963	0.932414	0.926896	0.961433	0.974037	0.90985	0.962083	0.95303	0.969428	0.98438	0.988635	0.923706	0.964587	0.946588
12.833	0.997306	0.965093	0.981742	0.993778	0.976097	0.98132	1.0137	0.988865	0.973353	0.979174	0.940274	0.963535	0.938195	0.929371	1.00134	0.968278	0.951839	0.989971	0.956811	0.985754	1.00248	0.970928	0.961392	1.00735	0.98287	0.952275	0.970384	0.944347	0.964934	0.972045	0.941724	0.936639	0.938745	0.970985	0.968171	0.908452	0.974489	0.947687	0.970736	0.977703	0.986837	0.95723	0.989905	0.984391
12.867	1.0097	0.984843	0.982403	0.987271	0.981889	0.974852	0.996889	0.971489	0.959883	0.981004	0.947062	0.968823	0.953059	0.945593	0.999993	0.955858	0.957942	0.979063	0.95573	0.961707	0.989685	0.961791	0.966812	1.00716	0.966516	0.949877	0.973538	0.958037	0.970499	0.971403	0.96551	0.93154	0.934488	0.964178	0.980287	0.903246	0.961003	0.956454	0.980857	0.994013	0.988635	0.95419	0.964942	0.959885
12.9	1.01576	0.970877	0.974971	1.00319	0.985105	0.971566	0.998396	0.973821	0.95357	0.987007	0.972743	0.972434	0.959648	0.948095	1.00269	0.963392	0.949971	0.977493	0.95942	0.971335	0.991692	0.981678	0.956437	1.0275	0.971646	0.948678	0.976883	0.946163	0.964685	0.978435	0.95004	0.926003	0.945225	0.956309	0.973766	0.918506	0.976202	0.957457	0.98736	0.97659	0.97702	0.95383	0.9689	0.961693
12.933	0.995723	0.97773	0.972908	0.997177	0.986135	0.960702	0.987041	0.971489	0.956535	0.969755	0.962929	0.967146	0.957655	0.934374	1.01077	0.968978	0.946589	0.970565	0.920101	0.96427	0.991049	0.981229	0.968127	1.02053	0.967878	0.937801	0.980691	0.963487	0.96075	0.969852	0.964874	0.930846	0.952165	0.967362	0.96547	0.917717	0.964058	0.949191	0.962734	0.982424	0.987501	0.931046	0.964336	0.972317
12.967	1.00028	0.981119	0.98719	0.995271	0.99008	0.946981	0.981364		0.959229	0.973171	0.969716	0.977722	0.937459	0.930407	1.01862	0.970485	0.950245	1.00827	0.954835	0.977703	0.972494	0.979956	0.966812	1.0275	0.966234		0.971037	0.983068	0.962204	0.96127	0.956371	0.948255	0.930041	0.977611	0.981406	0.912512	0.970987	0.968645	0.976585	0.989562	1.00185	0.939869	0.978029	0.950564
13	0.988542	0.978097	0.980613	0.99958	0.983133	0.947587	0.980077	0.984117	0.969734	0.985248	0.962929	0.953759	0.950546	0.957671	1.00348	0.962402	0.963112	0.971865	0.945294	0.972396	0.960793	0.969283	0.966812	1.01496	0.950843	0.960669	0.981344	0.999328	0.963657	0.952233	0.964688	0.922579	0.932264	0.962859	0.971065	0.905224	0.976388	0.960379	0.968966	0.999004	0.98844	0.945546	0.984661	0.965669
13.033	0.932977	0.987972	0.968588	0.998876	0.988409	0.950089	0.980298	0.975671	0.982551	0.992252	0.978061	0.968022	0.951587	0.94395	1.02671	0.964533	0.962452	0.985912	0.92856	0.973457	0.958331	0.960782	0.980089	1.01765	0.948718	0.943591	0.966577	0.9836	0.969222	0.960362	0.961429	0.92196	0.928468	0.971971	0.97936	0.918222	0.975755	0.956748	0.978625	0.975747	0.977295	0.962653	0.973893	0.966337
13.067	0.926452	0.986461	0.978083	1.00248	0.995658	0.935761	0.985222	0.978486	0.973815	0.966096	0.992156	0.964849	0.943006	0.949989	0.984193	0.944838	0.952032	0.970565	0.952674	0.975398	0.981655	0.97932	0.977652	1.02638	0.93942	0.972043	0.950424	0.968626	0.988822	0.968756	0.964051	0.92196	0.919304	0.964724	0.980287	0.913448	0.976835	0.965221	0.972122	1.00614	0.979369	0.960481	0.985946	0.970704
13.1	0.938383	0.9652	0.97423	1.00899	1.01762	0.963381	1.01179	0.965858	0.984783	0.981761	0.982557	0.965725	0.955573	0.947488	1.01291	0.938187	0.950905	0.973434	0.955916	0.969652	0.968479	0.957074	0.973162	1.01877	0.923947	0.967949	0.958962	0.987454	0.984462	0.956619	0.97409	0.936382	0.921067	0.964102	0.963888	0.923249	0.967931	0.949693	0.971198	0.999465	0.980778	0.958638	0.970968	0.954458
13.133	0.930274	0.9652	0.973569	0.989675	1.01213	0.978212	0.98287	0.981785	0.976047	0.97976	0.995397	0.977616	0.950026	0.934374	1.00236	0.953362	0.952693	0.972325	0.958972	0.968151	0.953107	0.966212	0.965304	1.00669	0.904588	0.957859	0.969922	0.979967	0.979925	0.957073	0.970382	0.926622	0.928659	0.955536	0.966397	0.914742	0.980971	0.9628	0.973429	1.00438	1.00127	0.971656	0.987586	0.973262
13.167	0.944909	0.97419	0.969716	1.00899	0.999905	0.982607	1.00332	0.972372	0.982089	0.962266	0.983076	0.974443	0.953059	0.930836	1.01807	0.944138	0.956268	0.965666	0.954387	0.965149	0.964165	0.967934	0.975679	1.01561	0.920659	0.964146	0.946154	1.00628	0.97787	0.963008	0.971918	0.929609	0.914587	0.966407	0.964351	0.915173	0.993115	0.945058	0.971851	1.00706	0.997203	0.967896	0.981131	0.969367
13.2	0.97661	0.951678	0.965396	1.00679	1.00985	0.997187	1.00407	0.960627	0.974006	0.962438	0.991636	0.968279	0.947512		1.01886	0.957624	0.956075	0.959197	0.952674	0.972214	0.967459	0.958083	0.976144	1.02907	0.941064	0.952857	0.955346	0.972259	0.979749	0.964559	0.974727	0.920286	0.924403	0.948107	0.957174	0.912407	0.968379	0.935582	0.963579	0.987415	0.979255	0.960916	0.981914	0.978297
13.233	0.993292	0.970542	0.979211	1.00489	1.00209	0.983037	1.00536	0.971406	0.974469	0.963852	0.981303	0.972328	0.963113	0.943521	0.994509	0.947517	0.962838	0.985531	0.943133	0.967089	0.957954	0.965049	0.984467	1.00689	0.980944	0.957157	0.961845	0.978682	0.966315	0.97004	0.964688	0.929428	0.93487	0.953231	0.980095	0.907811	0.980523	0.942637	0.965157	0.988337	0.995875	0.969993	0.987158	0.971844
13.267	0.998698	0.982111	0.970183	0.996679	0.99111	0.976998	1.00975	0.959944	0.96704	0.967097	0.980049	0.97893	0.965105	0.945593	1.01616	0.942373	0.971937	0.960116	0.950065	0.982645	0.981544	0.974	0.980441	1.02053	0.961386	0.963443	0.955346	0.990024	0.976416	0.947582	0.967573	0.938569	0.937554	0.96154	0.966861	0.918654	0.99006	0.942136	0.962001	0.988798	0.988132	0.969379	0.986124	0.981246
13.3	1.00681	0.962178	0.971586	1.00559	0.991625	0.965527	1.00097	0.964892	0.979395	0.952604	0.98861	0.961313	0.964585	0.947236	0.996972	0.955417	0.955414	0.966125	0.944847	0.969834	0.986203	0.956734	0.982029	1.01877	0.963029	0.95356	0.946154	0.987986	0.976416	0.963008	0.981321	0.929684	0.942922	0.958978	0.976547	0.920126	0.971172	0.954033	0.958192	0.990754	0.98946	0.97209	0.980097	0.979633
13.333	0.999162	0.969474	0.978824	0.999787	0.983648	0.957667	1.00225	0.957894	0.962385	0.961265	0.979011	0.965544	0.957997	0.946023	1.02211	0.972723	0.970069	0.966775	0.931617	0.967711	1.00229	0.966321	0.978196	1.00242	0.967678	0.929201	0.958691	0.984353	0.979925	0.960174	0.976076	0.926516	0.933297	0.955354	0.979903	0.89984	0.980709	0.941427	0.966926	1.00891	0.998143	0.965364	0.979063	0.974794
13.367	0.998042	0.978723	0.960221	0.987684	1.0054	0.976139	1.01392	0.977803	0.980973	0.965267	0.975984	0.982723		0.942485	1.0018	0.951596	0.958136	0.961876	0.94071	0.96903	0.988665	0.967221	0.968944	1.01227	0.956737	0.958562	0.946808	0.990556	0.969398	0.972499	0.96866	0.933108	0.944034	0.972593	0.994528	0.909894	0.976573	0.945767	0.961077	0.994362	0.981717	0.967462	0.981559	0.978216
13.4	1.00364	0.964758	0.966992	1.0089	0.997631	0.970959	1.00514	0.999361	1.00291	0.952189	0.969931	1.00078		0.956028	0.999108	0.944321	0.95907	0.979522	0.954835	0.975838	0.971929	0.963699	0.971847	0.999733	0.960024	0.960754	0.952001	0.966056	0.977444	0.971403	0.960343	0.944362	0.938666	0.969409	0.990708	0.902963	0.970725	0.978329	0.943607	1.00733	0.997868	0.948512	0.979063	0.973849
13.433	0.998506	0.947145	0.95524	1.00211	0.980645	0.980106	1.00075	0.986733	0.987668	0.959436	0.966386	0.983962		0.953349	0.996414	0.942997	0.965367	0.973704	0.96348	0.965771	0.995064	0.96235	0.967084	1.00911	0.965636	0.963649	0.946808	0.974205	0.975139	0.973141	0.954012	0.921673	0.956994	0.955718	0.972071	0.913805	0.976388	0.960587	0.95596	0.975366	0.98946	0.964316	0.980097	0.987813
13.467	0.987038	0.949724	0.985788	0.992199		0.97571	0.954483	0.976154	0.984974	0.965854		0.975063		0.95403	0.995067	0.955417	0.952693	0.965475	0.954835	0.971335	0.993135	0.965158	0.979704	1.00177	0.975697	0.947976	0.947461	0.970663	0.981555	0.97004	0.970832	0.917012	0.952086	0.963405	0.981757	0.918654	0.970092	0.939421	0.953266	0.972679		0.963881	0.973642	0.9862
13.5	0.994491	0.956394	0.962478	0.99941	0.980432	0.989431		0.96964	0.987668	0.982519	0.969412	0.97612		0.951528	1.00561	0.941932	0.961985	0.961496	0.95394	0.974519	0.975489	0.960364	0.971382	1.00446	0.970085	0.947976	0.945231	0.985637	0.974111	0.957527	0.956635	0.917268	0.955152	0.953595	0.986233	0.916319	0.980523	0.955745	0.937566		0.990594	0.970428	0.969255	0.989426
13.533	1.00214	0.962804	0.988045	0.982706	1.00012	0.969849		0.967307	0.996866	0.982519	0.967943	0.983781		0.946348	0.989909	0.953286	0.959263	0.970834	0.963295	0.969834	0.99268	0.970401	0.971382	0.997312	0.950444	0.943882	0.943924	0.979967	0.97326	0.966752	0.975626	0.917886	0.964698	0.968712	0.994336	0.924112	0.99509	0.946978	0.946763	0.98139	0.999001	0.945981	0.969433	0.987145
13.567	0.997658	0.957905	0.976293	0.981006	0.973698	0.979425		0.981585	1.00429	0.968441	0.958864	0.986334		0.946955	0.992372	0.946635	0.967428	0.982392	0.954835	0.974519	0.997981	0.956657	0.964182	1.00716	0.973572	0.943385	0.950885	0.970442	0.975388	0.95488	0.96821	0.917705	0.948863	0.959524	0.986233	0.923071	0.990955	0.960085	0.94407	0.982964	0.990319	0.966667	0.979418	0.984864
13.6	1.00148	0.962621	0.985321	0.98971	0.974427	0.986678		0.978569	0.989708	0.973272	0.965651	0.97612		0.955244	0.999666	0.933591	0.962919	0.980632	0.945928	0.973018	0.991127	0.954671	0.982029	1.00335	0.966599	0.944875	0.951347	0.981563	0.981129	0.969852	0.971918		0.95979	0.958023	0.998812	0.915783	0.98168	0.956454	0.969158	0.995936	0.996458	0.948767	0.985016	0.979356
13.633	1.01025	0.96778	0.969055	0.98971	0.949162	0.98357		0.983434	0.984783	0.961023	0.964182	0.983161		0.952742	0.989909	0.953727	0.960857	0.962605	0.95394	0.968333	0.982532	0.976544	0.985861	1.00177	0.948601	0.966544	0.963231	0.997511	0.972907	0.958357	0.97499	0.950411		0.96333	1.00132	0.922104	0.983393	0.949399	0.946955	0.973331	0.994191	0.953216	0.969255	0.966728
13.667	1.00847	0.958347	0.970651	0.985401		0.978138	0.96198	0.974104	0.993901	0.951947	0.949569	0.984657		0.95292	0.988004	0.942814	0.973065	0.972404	0.964375	0.976202	0.973482	0.963886	0.978854	0.991929	0.964474	0.95666	0.962116	0.992372	0.966917	0.952422	0.983307	0.947243	0.960902	0.964209	0.992019	0.898873	0.98276	0.965221	0.942492	0.972679	0.982106	0.952601	0.983554	0.978216
13.7	1.00689	0.995893	0.97855	0.997212	0.96469	0.976066	0.958654	0.983234	0.979586	0.956363	0.959902	0.974262		0.949131	0.993393	0.974488	0.941146	0.973513	0.959157	0.969137	0.971929	0.965871	0.974364	0.989237	0.976179	0.961251	0.946425	0.989271	0.972305	0.973329	0.980498	0.928159	0.94035	0.966953	1.00869	0.911797	0.979334	0.96159	0.947225	0.98139	0.981636	0.967536	0.98416	0.972708
13.733	0.991788	0.964758	0.972908	0.991204	0.981977	0.956661	0.979545	0.990231	0.975968	0.954948	0.94853	0.983418		0.957671	1.01314	0.976878	0.977187	0.971294	0.964113	0.97276	0.97458	0.975908	0.970996	0.995465	0.960987	0.946074	0.94531	1.00296	0.973333	0.966297	0.995782	0.920073	0.956455	0.949896	0.992946	0.903647	0.974304	0.962592	0.951035	0.976017	0.983435	1.00019	0.964012	0.978688
13.767	0.993835	0.990292	0.979678	0.985401	0.993473	0.938366	0.973867	0.979252	0.979969	0.962438	0.954064	0.984475		0.957242	1.01068	0.966589	0.967895	0.965935	0.973468	0.964634	0.981356	0.974186	0.972584	1.01162	0.952088	0.944172	0.951809	0.97536	0.970852	0.967394	1.00754	0.924554	0.95377	0.956522	0.992483	0.903216	0.9806	0.962091	0.967388	0.979626	0.989769	0.973393	0.97478	0.963583
13.8	1.00399	0.977654	0.980807	1.00161	0.98601	0.943976	0.976972	0.978769	0.983779	0.965439	0.954888	0.991879		0.960351		0.969344	0.950631	0.962605	0.958448	0.977006	0.990861	0.955198	0.982494	1.00577	0.949282	0.944172	0.943079	0.975581	0.971527		0.997318	0.933258	0.950435	0.96333	0.986153	0.896106	0.965586	1.00463	0.962192	0.979896	0.994304	0.958818	0.975386	0.976879
13.833	0.991404	0.970359	0.972634	0.989504	0.97949	0.9344	0.981896	1.00238	0.986935	0.968683	0.951342	1.00271		0.942485		0.966771	0.958603	0.962146	0.966907	0.955264	0.986469	0.959992	0.970259	0.982738	0.966035	0.952361	0.948193	0.994942	0.9806	0.960816	0.991623	0.924991	0.945527	0.978082	0.972647	0.895497	0.982128	0.964011	0.959499	0.97341	0.986561	0.952707	0.978059	0.966337
13.867	1.00716	0.974007	0.973101	1.00181	0.99596	0.93733	1.00696	0.985967	0.984241	0.9731	0.950823	0.975939		0.954134	1.01123	0.957989	0.955221	0.961496	0.965565	0.969758	0.980258	0.962613	0.982687	0.989237	0.960705	0.944172	0.957847	0.965524	0.974683	0.952876	0.996418	0.931146	0.939508	0.966589	0.986809	0.892121	1.00101	0.949399	0.943337	0.988146	0.969472	0.941532	0.972033	0.944584
13.9	0.985806		0.972908	1.00973	1.00124	0.943621	1.00439	0.981302	0.981085	0.949774	0.936209	0.970832		0.960528	1.00933	0.955417	0.941613	0.955027	0.968173	0.974443	0.976054	0.955648	0.983072	1.00242	0.952088	0.961251	0.971961	0.972479	0.965962	0.960738	0.970009	0.913556	0.941541	0.990272	1.00348	0.910935	0.97844	0.954033	0.969811	0.97767	0.98836	0.947644	0.976597	0.964056
13.933	0.99569	0.9652	0.982016	0.981006	1.00197	0.966311	1.00439	1.01082	0.985819	0.95319	0.947277	0.97189		0.948273	1.00473	0.969268	0.941419	0.967314	0.961875	0.961268	0.970941	0.966771	0.965032	1.01189	0.949482	0.944875	0.962769	0.951302	0.969897	0.961458	0.97634	0.93009	0.924324	0.974094	0.993985	0.900702	0.97844	0.956246	0.982355	0.966272	0.987695	0.966593	0.976597	0.977075
13.967	0.99681	0.969733	0.991317	0.999324	1.00424	0.981927	0.977505	0.994613	0.995941	0.947187	0.958864	0.97189		0.965102	1.01449	0.961993	0.960197	0.977112	0.951254	0.962769	0.967381	0.974636	0.975599	1.02573	0.961585	0.968942	0.977345	0.962955	0.964934	0.953706	0.982034	0.93457	0.923212	0.966847	0.995376	0.885874	0.983841	0.965722	0.960152	0.95284	0.976275	0.933937	0.987011	0.968146
14	1.00446	0.955768	0.984272	0.995719	0.997506	0.974423	0.990679	0.986933	0.994634	0.944357	0.942262	0.97674		0.94845	1.02694	0.952845	0.95316	0.970184	0.955391	0.958887	0.974502	0.963963	0.996157	1.01496	0.964872	0.946776	0.979384	0.983821	0.969471	0.951967	0.980498	0.933077	0.944225	0.977096	0.994257	0.90799	0.971511	0.97691	0.962384	0.972758	0.969196	0.952887	0.978665	0.970427
14.033	0.999241	0.97596	0.996959	1.00343	1.0087	0.97235	0.97644	0.985284	0.98432	0.936939	0.94853	0.961238		0.95113	1.02638	0.983088	0.968555	0.971753	0.964484	0.964891	0.9756	0.964862	0.969987	1.01208	0.965553	0.954964	0.971308	0.965304	0.982054	0.941835	0.97634	0.962539	0.927929	0.987785	0.999196	0.915709	0.978177	0.957457	0.960344	0.967194	0.977409	0.948692	0.97995	0.980025
14.067	0.998777	0.988414	0.989254	1.00102	0.99047	0.984606	0.986508	0.979853	0.985245	0.945772	0.963144	0.989945		0.971319	1.03446	0.966847	0.967428	0.958356	0.959451	0.980007	0.977718	0.962504	0.959147	1.01096	0.956455	0.95517	0.964808	0.96969	0.985988	0.940472	0.96087	0.950486	0.9221	0.99441	0.986153	0.906875	0.974937	0.939214	0.974466	0.975715	0.989024	0.914119	0.988901	0.978884
14.1	0.977809	0.992245	0.981274	0.993315	1.01689	0.983748	0.957809	0.992481	1.00476	0.949602	0.949784	0.977178		0.957169	1.01551	0.981839	0.951372	0.984881	0.970782	0.959327	0.974502	0.968384	0.981212	1.01477	0.963229	0.948472	0.978922	0.947228	0.982479	0.947958	0.963306	0.963671	0.942652	0.986724	0.99715	0.899587	0.972962	0.960085	0.961651	0.980166	0.989024	0.928005	0.962121	0.969955
14.133	1.00839	0.988781	0.983999	0.994517	0.977429	0.984606		0.978203	0.989517	0.949188	0.962105	0.958246		0.953631	1.02392	0.957182	0.959537	0.971753	0.962323	0.953581	0.97825	0.970819	0.958217	1.00085	0.942708	0.960052	0.970846	0.968937	0.975887	0.947504	0.998667	0.949686	0.951547	1.0021	0.992675	0.903499	0.981866	0.961088	0.977159	0.97794	0.988829	0.916756	0.994928	0.953236
14.167	0.999817	0.979975	0.97855	0.995015	0.96915	0.968561	0.98491	0.976837	0.991749	0.932694	0.970146	0.966964	0.943564	0.955096	1.03446	0.984594	0.962919	0.972213	0.963851	0.957387	0.987755	0.966025	0.956164	0.994159	0.936415	0.956866	0.965923	0.969158	0.976313	0.945954	0.981025	0.959884	0.939968	0.982918	1.00348	0.911397	0.97989	0.948898	0.947529	0.96163	0.979952	0.924605	0.973569	0.963502
14.2	0.996459	0.982996	0.973101	0.982706	0.977643	0.969598	0.959316	0.974705	0.99779	0.933108	0.968374	0.959122	0.949631	0.956562	1.00552	0.987167	0.933255	0.98802	0.96277	0.955264	0.980446	0.966925	0.962049	1.00196	0.973971	0.968942	0.972885	0.976113	0.974257	0.957637	0.977953	0.968769	0.951165	0.97611	1.00367	0.900985	0.965324	0.947687	0.966385	0.979053	0.980616	0.926957	0.968399	0.949538
14.233	1.00615	0.990292	0.977422	0.988011	0.971122	0.973742	0.974088	0.970923	0.994251	0.923447	0.946453	0.955511	0.951624	0.95967	1.02336	0.964899	0.980102	0.99422	0.982113	0.95208	0.994343	0.968011	0.967662	0.993697	0.965072	0.969439	0.9675	0.962735	0.979822	0.976352	0.977953	0.966039	0.953849	0.991044	1.00032	0.899944		0.957872	0.964807	0.962743	0.989104	0.942506	0.966759	0.967673
14.267	1.00681	0.986644	0.994816	1.00152	0.987379	0.97728	0.978479	0.982868	0.991749	0.921617	0.96712	0.954015	0.961462	0.96192	1.01685	0.968537	0.964706	0.976652	0.97671	0.958887	0.989685	0.955166	0.970179	0.991196	0.961386	0.96096	0.981344	0.968937	0.964332	0.961834	0.979489	0.929728	0.96052	0.973366	1.01737	0.902458	0.962083	0.948396	0.971501	0.973219	0.996378	0.929054	0.967187	0.965588
14.3	1.00951	0.984065	0.952709	0.999616	0.976826	0.987463	0.96615	0.972572	0.995559	0.913785	0.965132	0.966783	0.957171	0.95856	1.02201	1.00429	0.938231	0.980632	0.984537	0.953323	0.984383	0.968647	0.962242	0.972163	0.959261	0.958562	0.953578	0.966368	0.978192	0.962742	0.957875	0.943094	0.954501	0.975306	1.00637	0.902279	0.953627	0.95182	0.956264	0.966081	0.985233	0.948003	0.971574	0.955518
14.333	1.00905	0.979975	0.976487	0.999616	0.945129	0.977887	0.98061	0.97957	0.99779	0.922032	0.965651	0.949785	0.961462	0.965635	1.02257	0.983712	0.957008	0.974814	0.983456	0.954203	0.981733	0.954266	0.959804	0.986275	0.955774	0.954759	0.952001	0.968937	0.990173	0.964481	0.978589	0.93184	0.954961	0.989619	1.01513	0.90271	0.942563	0.945767	0.968616	0.963586	0.995049	0.927571	0.972608	0.947061
14.367	1.00634	0.980234	0.975165	0.994517	0.964086	0.978923	0.970009	0.97977	1.0016	0.935867	0.971704	0.975063	0.957907	0.966672	0.997107	0.982463	0.939552	0.966585	0.984984	0.965073	0.982187	0.955989	0.974477	1.00577	0.95413	0.952361	0.958309	0.972039	0.970572	0.96055	0.98582	0.935883	0.953849	0.985116	1.00572	0.891006	0.951914	0.949105	0.966576	0.977018	0.993915	0.93918	0.958058	0.959689
14.4	1.00113	0.973122	0.976761	0.988508	0.96366	0.978064	0.974179	0.964526	1.01591	0.919788	0.932663	0.975501	0.954874	0.968315	1.00765	0.979891	0.954754	0.968805	0.976339	0.957204	0.9756	0.962318	0.973547	1.01069	0.961186	0.95356	0.974653	0.969469	0.97596	0.977072	0.979039	0.919092	0.945606	0.982371	1.01336	0.892047	0.946065	0.958374	0.972888	0.960708	0.99458	0.936469	0.960983	0.950483
14.433	0.999082	0.973122	0.962478	0.974002	0.956109	0.988499	0.995603	0.976754	0.994634	0.949188	0.940489	0.963172	0.958644	0.95002	1.02011	0.986284	0.95448	0.959466	0.993073	0.958887	0.983285	0.968647	0.974012	1.00327	0.972327	0.948763	0.968154	0.949797	0.979895	0.960096	0.984097	0.920405	0.963474	0.989361	1.00394	0.904183	0.940664	0.940632	0.974928	0.9571	0.984844	0.922328	0.960983	0.957131
14.467	0.997499	0.985576	0.976761	0.982706	0.966876	0.990571	0.982741	0.975788	0.989708	0.94936	0.954584	0.966783	0.969217	0.958989	1.0182	0.995432	0.954674	0.952998	0.964823	0.955703	0.962989	0.967748	0.974942		0.945513	0.955255	0.95404	0.966368	0.990671	0.962742	0.995672	0.926122	0.957455	0.999171	0.992946	0.905045	0.931313	0.935998	0.974466	0.95284	0.988715	0.940663	0.954351	0.947256
14.5	1.00086	0.99136	0.969716	0.98971	0.975368	0.978493	0.971386	0.973456	0.99779	0.959022	0.958129	0.957007	0.97173	0.95856	1.0228	0.976619	0.963499	0.956787	0.956363	0.956583	0.960793	0.960519	0.977379	1.00977	0.959543	0.958853	0.966768	0.958569	0.975784	0.963463	0.981662	0.91505	0.956803	0.989104	1.00105	0.894129	0.943643	0.933577	0.9949	0.971184	0.992587	0.940663	0.971397	0.967673
14.533	0.992285	0.988598	0.976567	0.999822	0.973521	0.995752	0.977596	0.991715	0.983013	0.979103	0.942262	0.962552	0.968697	0.954845	1.02796	0.976619	0.980022	0.967314	0.967879	0.958266	0.959695	0.972914	0.976722	1.01608	0.966798	0.964643	0.951539	0.939208	0.983228	0.97488	0.975145	0.936758	0.963284	0.981674	1.00217	0.909567	0.932841	0.943554	0.970003	0.970533	0.984649	0.927825	0.957704	0.963698
14.567	0.990701	0.974633	0.973843	0.996011	0.957264	0.984103	0.981455	0.975305	0.982089	0.978517	0.954064	0.972071	0.965663	0.969602	1.03558	0.990729	0.981423	0.980901	0.962029	0.973018	0.969843	0.965049	0.984194	1.00735	0.981027	0.942477	0.966577	0.922105	0.987339	0.968302	0.986456	0.935008	0.952356	0.980355	0.997885	0.901417	0.937609	0.946892	0.972043	0.963395	0.97284	0.929488	0.962696	0.966728
14.6	0.99881	0.974816	0.967927	0.992611	0.977554	0.969702	0.969255	0.983751	0.985436	0.984348	0.955103	0.96018	0.958859	0.9552		0.993742	0.963966	0.974433	0.956811	0.973897	0.971396	0.960255	0.973354	1.01115	0.966317	0.932096	0.940579	0.940713	0.985709	0.970306	0.9699	0.935883	0.952547	0.972668	1.00263	0.907053	0.938242	0.958374	0.967771	0.977018	0.991258	0.930357	0.953745	0.965115
14.633	0.981473	0.972679	0.966331	1.00442	0.974853	0.983245	0.988639	0.983268	0.976047	0.978517	0.950823	0.974625	0.952792	0.965028	1.04343	1.00039	0.96556	0.979982	0.972464	0.95728	0.981811	0.963063	0.967934	1.00762	0.980745	0.932799	0.946154	0.93708	0.987339	0.973784	0.972072	0.931659	0.959488	0.97373	0.994528	0.90393	0.947593	0.95616	0.981431	0.97767	0.981912	0.913685	0.957098	0.955713
14.667	0.993404	0.981043	0.976761	0.987015	0.960053	0.971774	0.99485	0.973656	0.966657	0.983348	0.956356	0.964849	0.945988	0.955023	1.04287	0.989663	0.9649	0.968614	0.967694	0.96621	0.986846	0.956284	0.967277	1.01208	0.958779	0.948969	0.926656	0.919536	0.976459	0.972421	0.967278	0.914868	0.951435	0.984601	0.988662	0.898293	0.948858	0.944972	0.976968	0.975254	0.967559	0.927211	0.950037	0.94887
14.7	0.996107	0.984248	0.970651	1.00293	0.977341	0.96427	0.982962	0.968025	0.980127	0.966854	0.973477	0.97736	0.944731	0.965028	1.03748	0.970592	0.977847	0.979522	0.971384	0.969834	0.992147	0.961078	0.968864	1.00985	0.974452		0.938348	0.931941	0.983903	0.963463	0.981662	0.905545	0.951896	0.989908	0.995184	0.895349	0.938242	0.940131	0.972696	0.963395		0.956287	0.945045	0.949814
14.733	0.997691	0.977579	0.971779	0.984818	0.967089	0.968666	1.00749	0.986284	0.97093	0.974687	0.95761	0.957808	0.942218	0.965887	1.02043	0.972723	0.967428	0.980823	0.973993	0.970895	0.982265	0.967407	0.982607	1.02934	0.980263	0.957363	0.944577	0.951302	0.978089	0.968036	0.975331	0.911882	0.958836	0.974169	0.984379	0.895349	0.951914	0.945266	0.94984	0.967194	0.973504	0.950789	0.965798	0.975266
14.767	0.992941	0.977136	0.9761	0.990123	0.969577	0.966771	0.979324	0.990066	0.983937	0.978103	0.960422		0.946508	0.959419	1.01425	0.979815	0.971277	0.99219	0.965347	0.977081	0.978062	0.9628	0.980362	1.01923	0.962067	0.944875	0.949962	0.960606	0.981421	0.972421	0.973608	0.935264	0.956613	0.990347	0.981678	0.901848	0.949306	0.957665	0.976968	0.980818	0.990594	0.962578	0.965193	0.961774
14.8	0.994524	0.988964	0.974971	0.998329	0.976826	0.961768	1.0153	1.00016	0.963772	0.979518	0.97097	0.94909	0.940441	0.952343		0.971657	0.959263	0.974623	0.983981	0.971592	0.986657	0.979352	0.975214	1.01923	0.964192	0.943179	0.935848	0.974296	0.989042	0.973972	0.963569	0.91698		0.990605	0.986153	0.885547	0.949306	0.949399	0.982355	0.965811	0.973974	0.944932	0.961057	0.946393
14.833	0.988926	0.991544	0.972714	0.983118	0.973308	0.977813	1.01091	0.991515	0.956997	0.980761	0.965221	0.95252	0.944731	0.965028	1.02211	0.987532	0.954287	0.981552	0.967061	0.99626	0.974125	0.96733	0.981949	1.02173	0.982388	0.952566	0.935848	0.967561	0.986737	0.989852	0.978403	0.909588	0.963553	0.980795	0.9718	0.873233	0.944985	0.973694	0.975852	0.965811	0.97851	0.947209	0.961234	0.971372
14.867	0.973635	0.966009	0.963606	0.980217	0.967302	0.959518	0.997955	1.00648	0.945759	0.978345	0.967209	0.959923	0.942218	0.956917		0.99499	0.954754	0.982661	0.958154	0.988209	0.980713	0.956207	0.962787	1.01746	0.955093	0.949671	0.953116	0.960826	0.991875	0.978811	0.971436	0.921461	0.965777	0.983615	0.980559	0.879048	0.948858	0.957163	0.965348	0.970072	0.978785	0.940918	0.954602	0.960634
14.9	0.996107	0.960408	0.985127	0.997625	0.974036	0.964699	0.997422	0.982385	0.961461	0.976759	0.951861	0.946174	0.950799	0.975641	1.02727	0.989222	0.968829	0.984691	0.948351	0.981144	0.98821	0.973209	0.973819	1.01635	0.949282	0.941483	0.950885	0.965212	0.974756	0.993595	0.97035	0.934827	0.957724	0.983175	0.983723	0.886767	0.937161	0.951111	0.973891	0.965811	0.98946	0.949561	0.951928	0.972317
14.933	0.991165	0.945817	0.964735	0.98602	0.996512	0.97617	0.9866	1.00696	0.969734	0.987007	0.953115	0.957883	0.944211	0.967959	1.03131	0.990729	0.962919	0.985341	0.960948	0.983085	0.987567	0.971937	0.973627	1.01412	0.976179	0.931599	0.935656	0.985326	0.991273	0.977981	0.978403	0.913812	0.971145	0.979112	0.992483	0.888239		0.972276	0.968313	0.973871	0.977651	0.941532	0.921972	0.969091
14.967	1.0002	0.974999	0.982209	0.988217	0.998271	0.970131	0.982741	1.00628	0.966849	0.989665	0.959383	0.968097	0.952055	0.961491	1.02917	0.975736	0.95907	0.982011	0.971569	0.992015	0.981167	0.964522	0.972312	0.990622	0.976859	0.942682	0.954693	0.970131	0.980321	0.998889	0.975408	0.935008	0.945876	0.970621	0.99472	0.879048	0.954969	0.958166	0.970353	0.972949	0.984455	0.926777	0.928604	0.970899
15	0.988926	0.9701	0.973101	0.987221	0.981801	0.982638	0.990991		0.971121	0.986663	0.965436	0.959999	0.949022	0.969173	1.02592	0.97423	0.969022	0.977303	0.937282	0.994577	0.977874	0.954935	0.965497	1.01523	0.98179	0.946571	0.954231	0.97292	0.990671	0.981912	0.970164	0.922517	0.956343	0.968863	0.988007	0.878186	0.962978	0.957457	0.975087	0.98166	0.999196	0.938746	0.941869	0.960829
15.033	1.00113	0.980417	0.974504	0.98432	0.994025	0.96202	0.977064	0.99598	0.987939	0.996497	0.967728	0.955768	0.958644	0.972104	1.02132		0.957475	0.983771	0.949694	0.983267	0.993512	0.966957	0.963717	0.996659	0.982952	0.958647	0.965191	0.984041	0.977237	0.971325	0.99305	0.890686	0.938014	0.955869	0.997038	0.878186	0.954784	0.958875	0.967468	0.989068	0.96709	0.943375	0.941692	0.972513
15.067	0.995723	0.97187	0.993768	0.996629	1.00003	0.96202	0.989484	1.00326	0.973353	0.995911	0.971489	0.950041	0.97173	0.955274	1.0432	0.981246	0.950905	0.999578	0.977682	0.994395	0.985183	0.966507	0.967357	1.02507	0.975697	0.942477	0.963423	0.976022	0.985283	0.976884	0.978217	0.892798	0.942001	0.973987	1.02135	0.883213	0.972329	0.950817	0.971086	0.980166	0.987112	0.950535	0.963302	0.971568
15.1	0.99777	0.972496	0.979485	0.987719	0.974036	0.967629	0.990238	0.979087	1.0001	0.992495	0.973996	0.971708	0.983865	0.982287	1.03837	0.983819	0.956348	1.00161	0.952936	0.993076	0.993778	0.959992	0.975872	1.00585	0.976179	0.947564	0.960922	0.984573	0.975358	0.99076	0.983198	0.903177	0.927929	0.974609	1.00784	0.896821	0.941559	0.978536	0.987248	0.984426	0.997398	0.942506	0.963479	0.977743
15.133	0.996187	0.965643	0.98295	0.995427	0.992781	0.988426	0.966462	0.99453	1.0066	1.00174	0.974516	0.97189	0.964927	0.9765	1.03433	0.994732	0.95316	0.991809	0.967432	0.985829	1.01006	0.968679	0.985124	1.01977	0.97241	0.938879	0.939846	0.983821	0.978441	0.986563	0.986906	0.933952	0.963935	0.948804	1.01297	0.909136	0.9654	0.961296	1.00249	0.98573	0.967365	0.970967	0.971146	0.97499
15.167	1.00383	0.975334	0.976373	1.01064	0.971034	0.973668	0.962604	0.951898	1.01107	1.0034	0.992156	0.97955	0.985427	0.974427	1.02355	0.972464	0.95973	0.995599	0.955097	0.996078	0.99817	0.977816	0.981757	1.02331	0.963112	0.944875	0.952383	0.986922	0.990848	0.9987	0.996681	0.939926	0.96754	0.944741	1.01436	0.904971	0.960447	0.975614	0.982976	0.983695	0.975578	0.952812	0.98181	0.991039
15.2	1.00337	0.981119	0.989528	1.00073	0.98905	0.975311	0.982741	0.984235	1.00595	1.0014	0.993194	0.977178	0.98417	0.983575	1.03521	0.999435	0.966301	1.00854	0.959234	0.99714	0.995786	0.959278	0.984002	1.02423	0.974253	0.965139	0.952845	0.993125	0.986487	0.989476	1.00084	0.932896	0.968191	0.957112	1.02945	0.921272	0.944167	0.976115	0.998214	0.997589	0.978979	0.966518	0.980525	0.975934
15.233	1.00989	0.983957	0.9805	0.968612	0.986047	0.980314	0.985001	0.982385	1.02947	0.996811	0.991636	0.97674	0.994528	0.990221	1.03791	0.98595	0.972404	1.01121	0.970751	0.99714	1.00237	0.975645	0.994184	1.02804	0.994375	0.956951	0.953498	1.00425	0.985459	0.996962	0.984656	0.955404	0.976244	0.969302	1.01213	0.921703	0.952623	0.989724	0.993751	1.0063	0.985589	0.962938	0.980525	0.99218
15.267	1.00877	0.986537	0.98661	0.985316	0.997756	0.985746	0.983495	0.98705	1.0225	1.00723	0.993409	0.968641	0.994528	0.979001	1.03038	0.99216	0.970343	1.00253	0.988565	0.99908	1.01298	0.969315	0.994649	1.02692	0.961468	0.978415	0.965574	0.985417	0.99744	1.00244	0.977503	0.942038	0.969573	0.984237	1.01575	0.934018	0.958286	0.982963	0.995982	1.01547	0.985783	0.976645	0.977423	0.980301
15.3	0.997499	0.988674	0.970264	1.00753	0.993509	0.980744	1.01455	0.988216	1.03597	1.00223	0.998728	0.994796	0.982178	0.992544	1.02555	0.987015	0.976913	1.01787	0.97444	0.993152	1.00631	0.966244	0.990351	1.03546	0.981591	0.968325	0.983957	0.990024	0.999672	1.00728	0.98447	0.945387	0.977816	0.980173	1.01911	0.911471	0.957839	0.985384	0.987248	1.00768	0.991258	0.967567	0.982416	0.988286
15.333	1.02603	0.993206	0.991123	1.01043	0.971762	0.989462	0.994408	1.01327	1.0225	1.00364		0.96908	0.996305	0.997118	1.02499	1.00414	0.965367	1.00337	0.990912	1.00314	1.00476	0.972573	0.997359	1.01773	0.969886	0.980813	0.969843	1.00522	1.00439	1.00263	0.992787	0.953654	0.976244	0.971683	1.0124	0.909388	0.988871	0.995862	1.00964	1.00926	0.990789	0.963553	0.979314	0.97613
15.367	0.997691	0.987605	0.988866	1.01113	1.00294	0.986353	1.00319	0.99433	1.0133	0.997811	0.98861	0.980533	0.989502	0.995224		0.985326	0.987993	1.00559	0.977234	1.00527	0.987833	0.979352	0.993334	1.01327	0.943471	0.990491	0.973188	0.999328	0.996941	1.0187	0.98402	0.937301	0.984948	0.983797	0.996654	0.925079	0.981124	0.97883	0.999521	1.00147	0.990789	0.977693	0.970791
15.4	1.00468	0.990627	1.00334	1.00413	1.00273	0.98178	0.994187	1.01074	1.02138	1.00223	0.998209	0.979913	0.987509	0.989184		0.99216	0.973065	0.998659	0.981557	1.00076	1.00347	0.987404	1.00371	1.0195	0.954894	0.994088	0.97365	0.997731	0.987618	1.01057	0.986006	0.977836	0.980691	0.976368	0.991059	0.925079	0.983285	0.993148	1.02646	1.01778	0.982381	0.980839	0.97828	0.990567
15.433	1.00244	0.994717	1.0165	0.997127	1.00771	0.98178	1.00093	1.01142	1.02585	1.00423	0.990383	0.97331	0.992536	0.986254	1.02095	0.998187	0.988267	0.997549	0.982638	1.00589	1.01033	0.979352	0.992019	0.99916	0.98179	0.974817	0.972073	0.993345	0.995062	1.00437	0.973795	0.975543	0.977546	0.979112	1.01398	0.913984	0.991108	0.99486	1.00583	1.01555	0.999941	0.97979	0.980599	0.976407
15.467	1.00356	0.995343	0.996572	1.01213	0.999728	0.989891	1.00993	1.00724	1.01869	1.00381	0.996651	0.979656	0.988766	0.984182	1.0426	0.996239	0.981036	0.999309	0.995682	1.01588	1.00942	0.979352	1.01277	1.02757	1.00259	0.989001	0.981265	1.00371	0.99772	1.02199	0.998667	0.978092	0.963474	0.97893	1.00055	0.929675	0.988948	0.995361	1.00156	1.01398	0.995405	0.990351	0.994292	0.97204
15.5	1.00198	0.990627	0.988205	1.00392	0.994238	0.994465	1.00661	1.01259	1.01915	0.996983	0.977757	0.96565	0.990543	0.988148	1.03094	1.00954	0.97089	1.00532	0.999819	1.01332	0.995331	0.995269	1.00193	1.0388	1.00075	0.990697	0.969843	1.00137	1.00165	1.0145	0.974245	0.983373	0.972178	0.991484	1.0205	0.929853	0.994163	0.997782	1.00918	1.01018	0.994271	0.993497	0.995754	0.97802
15.533	1.00086	0.983774	0.998361	1.00442		0.99257	1.00789	0.995296	1.0317	1.00664	0.988091	0.966269	0.991279	0.977965	1.03206	0.985143	0.990602	0.999769	0.985694	1.00351	1.01006	0.978453	1.00015	1.0453	0.981391	1.00128	0.975227	1.01324	0.997118	1.00437	1.00129	0.97405	0.972178	0.975306	1.01174	0.922134	0.995876	0.991436	1.02396	1.01509	0.992473	0.995414	0.994897	0.979161
15.567	1.00738	0.978173	1.00128	1.01143	0.997454	0.990069	0.997293	1.02132	1.02027	1.00564	0.995397	0.954817	0.980921	0.986076	1.00771	0.999694	0.984965	1.02426	0.996763	1.00907	1.00676	0.984782	1.00894	1.04261	1.00307	0.997686	0.977919	1.00938	0.997118	1.00437	1.00283	0.969825	0.981803	0.983615	1.03829	0.920052	1.00568	0.987805	1.01095	1.01286	0.999082	0.991834	0.981633	0.997492
15.6	1.00151	0.988231	1.00287	1.01943		1.00007	1.00896	1.00841	1.02519	1.00606	0.976504	0.966269	0.978623	0.990043	1.02207	1.00032	0.993597	0.999769	0.972017	0.985207	1.00411	0.972123	1.02109	1.04103	1.0173	1.00178	0.97588	1.00885	0.984961	1.00437	0.987356	0.982573	0.982724	0.977247	1.03112	0.931147	1.0037	1.00171	1.0168	1.01732	0.989071	0.984419	0.99119	0.997964
15.633	0.997035	0.979425	0.995637	1.02013	1.00397	1.00197	1.00896	1.00724	1.0277	0.996983	0.980784	0.955874	0.986468	0.98504		1.01123	0.995851	1.00624	0.966799	1.00783	1.00411	0.993283	1.00828	1.05042	0.996301	1.00298	0.987111	1.01067	0.999423	0.997072	0.982561	0.97325	0.983836	0.987239	1.02571	0.923175	1.00694	0.992439	1.01726	1.00527	0.99568	1.01436	1.01408	0.984668
15.667	0.982864	0.981119	0.99949		1.00573	0.998609	1.01388	1.01336	1.02612	1.00364	0.97953	0.972434	0.983955	0.986683		1.00058	0.974819	1.01852	1.0009	1.01233	1.01774	0.987404	1.00557	1.05757	1.01634	1.00108	0.975227	1.01506	0.995913	1.00392	0.981475	0.969644	0.975132	0.994486	1.04863	0.941127	0.998484	0.999702	1.00537	0.988495	0.994077	1.00511	0.998679	0.986281
15.7	0.96487	0.993573	0.998088	1.01943	1.002	0.989033	1.00018	1.01267	1.03466	1.00206	0.989344	0.967146	0.999339	0.990043	1.00906	0.998628	0.984305	1.00911	0.990017	1.02002	1.0193	0.98216	0.955746	1.0571	0.986921	0.994088	0.994726	1.01195	0.99882	1.00611	0.984097	0.958647	0.982994	0.992545	1.01965	0.930463	0.996509	0.998491	1.00695	1.00342	0.983401	1.00171	0.990407	0.989035
15.733	0.980433	0.987346	1.00241	1.01582	0.989263	0.991105	1.00222	0.99413	1.0053	1.00506	0.97097	0.968641	0.986468	0.98504	1.04093	0.992235	0.98139	1.01669	0.961133	1.00172	0.999911	0.990025	0.952844	1.05199	1.01305	1.00517	0.987111	1.02586	1.00293	1.01998	0.980575	0.970519	0.989474	0.97849	1.01472	0.929422	0.992188	1.00555	1.00918	1.02131	0.978396	1.00615	0.997039	0.997769
15.767	0.993676	0.983072	1.00241	1.02162	0.991235	0.982135	1.00479	1.02715	1.0302	1.00206	0.977757	0.98159	0.973076	0.985469	1.03981	0.993301	1.00608	1.00846	0.996315	1.01489	1.00741	0.993547	1.00267	1.04123	0.994375	1.00587	0.989341	1.00907	0.999246	1.01269	0.991251	0.97245	0.968731	0.993425	1.01136	0.937751	1.0091	0.989724	1.01615	1.02779	0.989816	1.00572	0.999535	0.997769
15.8	0.986031	1.00024	1.00692	1.00231	0.988748	0.984207	0.999112	1.02132	1.0143	0.982975	0.986318	0.986259	0.97182	0.99694	1.01356	0.996497	0.989748	0.99395	0.980476	1.00871	0.99726	0.990925	0.995931	1.04949	0.974253	1.01117	0.994072	0.996447	1.00644	1.0083	0.983647	0.969901	0.972527	0.979552	1.02282	0.928128	0.988948	1.00625	1.02219	1.02177	0.99001	0.996208	1.00392	1.02066
15.833	0.981552	0.994642	1.02148	1.01483	1.00676	0.988959	1.0094	1.02015		0.99764	0.974731	0.982648	0.979144	0.991937	1.03005	0.995249	0.975946	0.984152	1.00496	0.999338	1.0043	1.01145	1.01556		0.996218	1.00418	0.991842	0.992593	1.0013	1.00346	0.985743	0.974562	0.988362	0.982114	1.00754	0.938182	0.999117	0.997696	1.01884	1.02937	0.987548	1.00232	1.00849	0.994347
15.867	0.993292	0.974892	0.997427	1.00301	1.00625	0.991889	0.991615	1.01947	1.02908	0.999055	0.988306	0.9933	0.980921	0.985291	1.0314	0.990546	0.996592	0.992381		1.00765	1.00805	1.00774	1.01107	1.04549	0.993213	0.997189	0.98915	1.00938	0.996163	1.00055	0.973345	0.974306	0.986599	0.991226	1.02394	0.92856	1.00236	1.00212		1.01797	0.983871	0.993677	1.01744	0.986281
15.9	1.00094	0.985652	0.998555	0.994311	1.01577	0.984814	0.99676	1.0183	1.02462	0.993638	0.977757	0.999026	0.993792	0.98279	1.0387	0.99569	0.988427	0.976574	1.00153	1.00402	1.00824	0.97853	0.993028		0.998061	0.996487	0.994072	1.00265	0.999246	0.996164	0.976154		0.984375	0.989543	1.01676	0.926046	0.992636	1.00525	1.02738	1.02	0.99048	1.00355	0.999786	0.99407
15.933	0.981168	0.988414	0.971586	1.01362	1.00604	0.969806	1.00244	1.02229	1.02862	0.986977	0.954584	0.986516	0.985948	0.985721	1.04218	0.997821	1.0011	0.988861	0.963109	0.993152	1.00211	0.975908	1.00902	1.05218	0.989926	1.01237	0.979305	0.995694	1.00336	0.998168	0.98357	0.985378	0.985948	0.991044	1.00306	0.927087	1.00973	1.00525	1.02042	1.01574	1.0087	1.00102	0.992548	0.985809
15.967	0.992636	0.98672	0.979485	1.01412	1.005	0.970235	0.996227	1.01384	1.0262	1.00306	0.965651	0.989689	0.97234	0.98279	1.01974	1.00039	1.00382	1.00199	0.973097	1.00084	1.00695	0.975908	1.00743	1.04838	0.988482	0.996983	0.998803	1.0065	0.996765	1.00429	0.981848	0.984066	0.985948	0.989983	1.00372	0.935238	1.00388	0.996278		1.02714	0.982073	1.0012	1.01416	0.991316
16	0.996922	0.979425	0.98042	0.9825	1.01401	0.970235	1.01486	1.03073	1.04051	1.00889	0.972958	1.00096	0.963023	0.994439	1.02322	0.99738	0.993403	1.00356	1.00738	0.978036	0.99726	0.984223	1.00584		0.986157	1.00128	1.00261	1.00265	0.990173	1.01068	0.985293	0.983885	0.998447	0.970803	1.00484	0.919547	0.991293	1.0106	1.02423	1.03436	0.99142	0.982862	1.01751	0.991789
16.033	0.996266	0.979425	1.00579	1.01172	1.00552	0.98585	0.995474	1.02627	1.01877	1.02255	0.969197	0.999283	0.966057	0.988829	1.03354	0.986025	0.98796	1.01049	0.992626	0.994213	1.00714	0.989653	1.00089	1.04057	0.989444	0.990491	1.00196	1.00597	0.993256	1.001	0.991623	0.981154	0.987981	0.979112	1.01024	0.927697	1.00452	1.00354	1.03342	1.01444	0.993882	1.02206	1.01416	0.997492
16.067	0.994219	0.99081	0.995637	0.997006	0.992994	0.986709	0.991836	1.02015	1.01904	1.00872	0.975984	0.987392	0.966793	0.981325	1.02457	0.984519	1.00382	1.00513	0.997396	0.982721	1.00502	0.99381	1.00902	1.05553	1.01558	1.00347	0.984689	1.00371	0.994107	0.989774	0.986642	0.982829	0.989744	0.984419	1.0163	0.932293	0.994349	1.00183	1.00899	1.01666	0.98528	0.994471	1.01476	0.989231
16.1	0.996922	0.995969	0.995637	0.9888	1.00376	0.98921	0.984339	1.01617	1.02685	1.0093	0.978492	0.992061	0.968786	1.00134	1.01537	0.997121	0.992936	1.01095	1.0063	0.982721	1.01097	0.996432	1.01463	1.03965	0.973771	1.00008	0.987843	0.996979	1.00549	1.0032	0.987915	0.981336	1.00297	0.979916	1.00279	0.933513	0.996957	0.996486	1.01772	1.02917	0.987743	0.977619	1.00917	0.990844
16.133	1.00634	0.987163	1.00653	0.980096	1.005	0.984207	0.987977	1.01782	1.03651	1.00606	0.962625	0.986772	0.951624	0.975966	1.02648	0.985584	0.995191	1.01917	1.00153	0.988285	1.00832	0.985759	1.0137	1.04838	0.981508	0.999381	0.982921	1.00158	1.00591	0.99571	0.97724	0.974743	1.00297	0.986541	1.01136	0.931683	1.01271	1.01009	1.02042	1.0111	0.983207	0.983116	1.00271	0.998632
16.167	1.01399	0.994199	0.9977	0.974294	0.998271	0.981706	1.01175	1.02132	1.00919	1.01914	0.956572	0.988268	0.944605	0.996333	1.02188	0.993484	0.994064	1.01095	1.00567	0.98316	1.00567	0.996432	0.999491	1.05914	0.957899	1.00128	0.987382	1.00265	1.01233	1.01068		0.979405		0.984601	1.01452	0.929348	0.991741	1.00696	0.9996	1.01601	0.981133	1.00669	1.01744	0.986949
16.2	1.00905	0.994016	0.990462	0.986603	0.991537	0.997751	1.01304	1.01054	1.01588	1.01713	0.973692	0.992499	0.947854	0.971999	1.03758	0.973347	1.0011	1.01473	0.986513	0.979354	1.00942	0.995982	1.0036	1.06026	0.984514	1.01476	0.990074	0.985105	1.0119	0.994802	0.980498	0.981954	0.996494	0.995911	0.996733	0.93204	1.00101	1.00888	1.00453	1.02138	0.984341	0.994725	1.00702	0.989231
16.233	0.997114	1.00345	0.994315	0.993109	0.997542	0.983171	1.01379	0.984518	1.02685	1.02238	0.976934	0.983599	0.974853	0.987364	1.00673	0.992418	1.00542	1.01493	0.994787	0.987041	1.01225	1.01478	1.01958	1.05107	0.975897	1.00827	1.01115	0.995162	1.00882	0.998999	0.983757	0.982573	0.98779	0.998034	1.02347	0.927444	0.996062	1.00133	0.996907	1.02492	0.961501	0.997871	1.01512	0.99816
16.267	1.00187	0.998915	0.99525	1.00351	1.00024	0.991105	0.999332	0.976154	1.00157	1.02021	0.964093	0.985095	0.969827	0.987793	1.01918	0.977609	1.01424	1.01362	0.979134	0.991908	1.00127	0.992088	0.998641	1.05441	0.987319	1.01547	1.0208	0.981472	1.00531	0.972985	0.978962	0.992333	0.985566	0.99009	0.994224	0.933513	1.01145	1.00154	1.00564	1.00684	0.963299	0.991759	1.01658	0.991984
16.3	0.994411	0.992505	1.01311	0.998414	1.00573	0.98921	1.02954	0.975188	1.0078	1.02079	0.987267	0.988525	0.978408	0.981754	1.02434	0.991094	0.999313	1.01538	1.00936	1.00428	0.982532	0.984673	1.01238	1.05757	1.00271	1.01307	0.990998	0.98639	0.998291	0.991513	0.989901	0.992333	0.988711	0.999278	1.01333	0.921629	1.01279	1.00204	0.991519	1.03121	0.931857	1.01176	1.0245	1.00414
16.333	0.991053	1.01074	1.01198	1.00181	1.00325	0.988174	1.00244	1.00733	1.017	1.02638	0.977668	0.971089	0.984475	0.975715	1.03029	0.99047	0.996125	1.0067	1.00127	0.998791	1.00676	0.984037	1.00874	1.04123	1.00087	1.01187	0.998421	0.999016	0.98819	0.999907	1.00121	0.993389	1.00075	0.994593	1.01622	0.926046	0.995244	1.01786	0.996907	1.02852	0.940459	1.008	1.00806	0.991039
16.367	0.995531	0.998732	0.99525	1.01002	1.00397	0.988174	0.998267	1.03266	1.01792	1.00713		0.981302	0.988766	0.992367	1.01895	0.998187	1.00476	1.00513	1.00388	1.00417	0.986281	1.00276	1.00995	1.05265	1.00347	1.00848	0.995729	0.953871	0.999143	0.980738	0.995332	1.00887	1.00075	0.994593	1.0124	0.928307	0.995429	1.00083	1.00629	1.0225	0.924778	1.00084	1.01847	0.990371
16.4	0.992636	0.998732	1.00408	1.00422	0.998484	0.977561	0.992056	1.03335	1.02331	1.01579	0.97568	0.985533	0.967314	0.99133	1.02109	0.989146	0.996592	1.01963	0.985432	0.99817	1.00805	0.986845	0.989196	1.05376	0.998061	1.00918	1.00577	0.96468	0.98819	1.00694	0.99904	0.986178	1.00232	0.988407	1.01062	0.925794	1.00605	0.987425	1.01057	1.02472	0.965567	1.00442		1.00111
16.433	0.984527	0.997221	0.99957	1.00882	1.002	0.991283	1.0153	1.02257	1.017	1.01655	0.971615	0.97893	0.973597	0.984255	1.02276	1.00024	1.01378	0.989511	1.02233	1.00904	1.00127	1.0052	0.998641	1.04634	0.981027	1.02485	0.984036	0.958257	0.992125	1.00584	1.00844	1.00016	1.00899	0.993349	1.01556	0.956312	1.01711	1.01172	1.00833	1.01713	0.987192	0.999788	0.992297	0.988758
16.467	0.998234	1.00842	0.999103	0.990912	1.01049	0.980241	1.01091	1.03665	1.02889	1.01113	0.974642	1.00042	0.990022	0.992796	1.0314	0.98356	0.992276	1.00134	0.981295	1.00348	0.99817	0.992538	0.997054	1.04457	0.99245	1.00968	1.00688	0.965745	1.00283	0.984293	0.988815	1.00482	0.993349	0.98266	1.01379	0.92328	1.00776	1.01978	1.0153	1.02852	0.993801	1.008	1.02553	0.992653
16.5	0.987886	1.0022	0.997039	0.996011	1.00925	0.987745	1.00887	1.02917	1.02173	1.01155	0.985279	0.988087	0.986252	0.99176	1.03085	0.990836	0.990021	1.00421	0.986513	1.0093	1.01116	0.99471	1.00201	1.04745	0.989444	0.993301	1.00261	0.952054	0.99581	0.963839	0.997768	1.00755	1.00224	0.997852	1.00661	0.920945	1.01793	0.99448	1.00814	1.03371	0.986998	1.03306	1.00952	0.991039
16.533	1.00094	1.01377	0.993654	0.994517	1.01049	1.00189	1.00576	1.01111	1.01253	1.01113	0.974427	0.998482	0.986989	0.980718	1.02759	0.984002	1.01424	0.99395	1.00064	1.00604	0.999723	0.993174	1.00789	1.05441	1.00271	1.00219	1.00261	0.95901	0.990422	0.9821	0.989901	1.00992	1.00826	0.996791	1.00997	0.933439	1.0199	1.01051	1.0178	1.03547	0.987192	1.01707	1.00332	0.986281
16.567	1.00074	0.992947	0.987077	1.01072	1.00998	0.985244	1.01455	1.01062	1.01969	1.01755	0.974946	0.989582	0.971084	0.984255	1.02355	0.973454	0.996592	1.01604	0.987593	1.00498	1.0096	0.991638	0.992836	1.05061	0.979583	1.00339	1.0015	0.999768	1.0191	0.972155	0.997318	1.00781	1.00447	1.0006	1.00372	0.924069	1.01756	0.989846	1.01195	1.0187		1.00991	1.01951	1.00119
16.6	1.01268	0.996778	1.00268	1.01893	1.01174	0.989388	1.01432	1.02957	1.01858	1.01579	0.986013	0.995928	0.993792	0.989865	1.01626	0.985874	1.0072	1.00402	0.99173		0.966816	0.998867	1.01901	1.04457	1.00832	1.01088	0.992957	0.997952	0.98358	0.959376	0.992973	1.01054	1.00447	0.995911	1.01043	0.922596	1.01927	0.996607	1.01084	1.02584	0.979724	1.0135	1.01726	1.00213
16.633	1.00298	1.01439	1.00089	1.00351	1.00595	0.982742	1.0094	1.0249	1.00314	1.01496	0.986837	0.994871	0.994313	0.979859	1.00761	0.987822	1.01471	1.00402	0.992811	1.01054	0.96015	1.00194	1.00116	1.05218	1.01025	1.01009	1.01292	0.992813	0.988543	0.971967	0.997131	1.00676	1.0029	1.00166	1.01537	0.914267	1.02512	0.999737	1.02969	1.02092		1.00991	1.00617	1.00575
16.667	1.00951	1.00816	0.99525	1.00542	1.00376	0.979812	0.995694	1.02772	1.00203	1.00813	0.987571	0.986591	0.961982	0.997547	1.00301	0.996346	1.00316	1.00088	1.00064	1.01965	0.959773	0.974	1.00275	1.03334	1.01045	1.00868	0.990265	0.997731	0.982552	0.970871	0.996045	1.01652	1.00401	0.992288	1.00121	0.924931	1.01297	1.01656	1.00991	1.03547	0.994271	0.982936	1.01056	0.990452
16.7	1.00839	1.00879	0.98661	0.991908	0.998484	0.987923	1.01038	1.01742	0.98298	1.01396	0.981518	0.986591	0.960205	0.990472	1.01087	0.985508	1.00269	0.997359	1.00954	1.02734	0.988853	0.995796	0.990783	1.04253	0.979865	0.962159	1.00438	1.00158	0.986062	0.996164	0.998217	1.00315	1.00891	0.983539	1.00978	0.919116	1.01513	0.994186	1.02831	1.02695	0.977651	1.00424	1.00763	1.00442
16.733	0.989277	1.00835	0.995911	1.01122	1.00076	0.988781	1.00598	1.00712	0.983172	1.01396	0.982557	1.00676	0.974853	0.987615	1.05282	0.98977	0.995465	1.00781	0.989122	1.01647	1.00631	0.980965	0.990591	1.04207	0.991769	0.961868	1.00753	0.996135	0.986664	0.983916	0.994695	1.01695	0.998638	1.00148	1.01676	0.92389	1.00686	0.990053	1.02542	1.02492	0.983126	1.01899	0.99729	1.00005
16.767	1.01538	1.00639	0.9977	1.01313	0.975493	0.992319	0.999994	1.02402	1.013	1.01479	0.988395	0.99892	0.956435	0.996155	1.02443	0.984184	0.99978	1.00827	0.985694	1.01329	0.988477	0.998231		1.04095	1.00155	0.955873	0.996765	0.996135	1.00215	0.992045	1.00391	1.01775	1.00799	1.00041	1.00688	0.920157	1.02035	0.997818	1.01688	1.02722	0.97906	1.00275	0.988088	0.995015
16.8	1.00279	1.00897	0.999296	0.993315	0.98077	0.998787	0.991744	1.0212	1.01458	1.01738	0.986622	0.992755	0.979144	0.998228	1.03466	0.994291	1.00269	1.00578	0.984166	1.02478	1.00676	0.975535	1.00228	1.06064	1.03658	0.964061	0.998995	1.01217	0.989145	0.997338	1.00563	1.00184	1.0241	0.975488	1.01564	0.932219	1.01513	0.983707	1.02942	1.02407	0.987467	1.01096	0.971115	0.992929
16.833	1.01723	1.02143	1.00813	0.986311	0.987504	0.990246	0.998708	1.02518	1.01858	1.01079	0.978581	0.990822	0.980616	1.01824	1.03958	0.984443	1.00448	1.00735	0.989831	1.00428	1.00457	0.988008	0.998448	1.05172	1.03377	0.977336	1.00911	0.98661	0.989747	0.980361	1.01522	1.00799	1.00669	0.982554	1.01406	0.913836	1.01774	0.998527	1.01976	1.03075	0.975383	1.00293	1.00082	1.00461
16.867	1.00558	1.01093	1.00926	1.00853	0.977981	0.997751	1.01574	1.0212	1.00873	1.01938	0.996955	0.99126	0.969522	1.00409	1.03689	0.997304	1.01331	1.01317	0.992888	1.01709	0.988931	0.998045	0.986293	1.04411	1.03213	0.987922	1.0028	1.0034	1.0013	1.00082	1.00953	1.01054	1.00623	0.98874	1.02085	0.929527	1.00623	0.983707	0.994867	1.04687	0.967445	1.01646	1.00057	0.998632
16.9	1.02534	1.01671	1.00268	1.00633	1.00076	0.997322	1.00257	1.02237	1.02108	1.02038	0.966994	0.989764	0.978623	1.00116	1.04497	1.00928	1.00363	1.01252	1.00701	1.01003	0.991582	0.982314	1.0005	1.05868	1.01113	1.00509	0.998995	0.993125	0.995561	0.984935	0.995145	1.01397	1.0116	0.978308	1.01703	0.919547	1.011	0.978572	0.985016	0.997207	0.977732	0.999609	1.01305	0.999577
16.933	1.00287	1.0225	0.985481	0.996921	1.01826	1.00379	0.995824	1.02567	1.02219	1.01155	0.954153	0.983599	0.979664	0.988473	1.04878	1.00502	0.997526	1.00245	0.992255	1.00702	1.00438	0.978607	0.999186	1.04522	1.01906	1.00649	0.994072	0.99463	0.984006	0.981114	1.00754	1.00781	1.00937	0.983872	1.01097	0.912185	1.02486	0.998025	0.978513	1.03547	0.977262	1.02825	1.01262	1.00166
16.967	1.01658	1.02338	1.00541	1.01673	1.01101	1.01794	0.98265	1.02683	1.02424	1.01638	0.985368	0.997606	0.984475	0.988903	1.05473	0.994732	1.01152	1.01538	1.00638	1.00896	1.01563	0.989094	1.00704	1.05664	0.989444	1.00409	0.992957	0.992593	0.989571	0.965499	1.00275	0.992952	1.00715	0.990058	1.00268	0.920335	1.00426	0.991472	0.980745	1.03167		0.999174	1.00892	0.990648
17	1.02561	1.00194	1.00992	1.00032	1.00376	0.985673	0.988327	1.01421	1.01365	1.01355	0.979315	0.984838	1.00164	0.982864	1.05069	0.996604	1.00429	1.01604	0.993783	1.02046	1.00923	0.987558	0.996941	1.05461	0.996218	1.0024	1.00753		0.987089	0.980926	0.994882	0.988909	1.01206	0.978566	1.00333	0.920767	1.02657	0.985627	1.00472	1.02898	0.997284	1.0093	1.01245	1.00005
17.033	1.03037	0.99571	1.00607	1.01213	1.01753	1.00715	0.985222	0.997312	1.00222	1.01172	0.974086	0.984219	0.999644	0.988473	1.04688	0.98595	1.0025	0.998009	1.00161	1.01639	1.01983	0.980592	1.00348	1.06176	0.983152	1.00579	0.994534	0.988207	0.996163	0.982664	1.00492	1.00333	1.0241	0.982811	1.00333	0.933944	1.02288	0.99097	1.00491	1.02787	0.978866	0.9914	1.0164	0.9971
17.067	1.01117	0.982813	1.00268	1.00853	1.0165	0.982387	0.985976	1.00926		1.00271	0.973566	0.98783	1.00268	0.979504	1.04878	1.00458	1.00522	0.997089	0.990094	1.01984	1.01718	0.991715	1.01947	1.04588	0.9967	1.0024	0.990727	0.978903	1.00045	0.996806	1.00384	0.989346	1.0091	0.99306	1.00743	0.924069	1.01983	1.00145	1.00202	1.03297	0.991144	0.990171	1.0251	0.983136
17.1	1.00781	0.993573	1.00832	0.996217	1.01277	0.987996	0.999682	1.00527	0.991445	1.01113	0.977112	0.987649	0.999644	0.997621	1.04767	1.00307	1.00495	0.988591	1.00269	1.01259	1.01252	0.98475	1.01003	1.05172	1.00299	1.00719	0.991842	0.996447	0.985988	1.00475	1.00275	0.978092	1.01651	0.988997	1.0146	0.923637	1.01614	0.98976	1.01206	1.04752	0.983207	0.989737	1.01141	0.982468
17.133	1.02581	1.00407	0.999023	1.01263	1.00955	0.995678	1.00824	0.998478	0.995255	1.01055	0.977631	0.982542	0.991063	0.996155	1.06225	1.01549	1.00382	1.02139	1.01726	1.02258	1.01608	0.989993	1.00395	1.05999	0.997862	1.0055	0.994996	0.987454	0.983507	1.00766	0.999676	0.991896	1.01651	0.999868	1.00565	0.92511	1.02936	0.981702	1.00602	1.03232	0.998693	0.98746	1.0102	0.96984
17.167	0.989357	0.985393	1.01377	1.00782	1.00252	1.00715	1.01317	0.990514	1.00037	1.01313	0.981392	0.992317	0.992841	0.994512	1.05036	1.00928	1.01086	1.00088	1.01439	1.01409	1.02248	0.995873	1.01293	1.05126	0.996019	0.992598	0.997226	0.965524	1.00063	0.993783	0.996418	0.997613	1.02716	1.00499	1.00808	0.931788	1.00958	0.980284	1.00649	1.0263	0.993882	0.99104	1.01098	0.970508
17.2	1.00194	0.995893	0.988399	0.996714	1.00655	0.996966	1.02013	1.00906	0.99991	1.01272	0.981911	1.00016	0.994097	0.984684	1.02634	0.993225	1.01471	1.00134	1.00314	1.01621		0.995237	1.00441	1.04791	1.01422	0.999793	0.98692	0.987454	0.9806	0.999077	0.99814	0.98909	1.00596	0.987314	1.01599	0.923816	1.01588	0.993391	1.00379	1.03344	0.999163	0.995234	1.01184	0.970704
17.233	1.01005	0.961628	1.00653	1.00181	1.005	1.00076	1.00953	1.01421	0.977513	1.01655	0.986407	0.998663	0.992536	0.989939	1.03308	1.0123	1.00495	1.00846	0.981634	1.01771	1.01279	0.981492	1.01862	1.05238	1.01702	0.997395	1.00057	0.990556	0.982054	1.00811	1.00601	0.982317	1.01133	0.992439	0.980685	0.932576	1.01066	0.998025	0.99756	1.0377	1.00209	1.00598		0.983527
17.267	1.02805	0.946336	1.01829	0.996508	0.999728	0.998254	1.00514	1.00857	0.993868	1.02238	0.982646	1.01231	0.965537	0.982183	1.03981	1.01656	1.00748	0.99552	1.01574	1.00146	1.02551	1.00048	1.0175	1.05441	1.01586	1.00459	1.00865	0.992372	0.982479	1.00766	0.992709	0.985485	1.02134	1.00269	1.01954	0.933007	1.01822	0.996313	1.01234	1.02361	0.994157	1.01252	1.0127	0.97802
17.3	0.998121	0.951052	0.9977	0.998414	1.00252	0.996359	1.01082	1.00274	0.999256	1.01755	0.983684	0.989764	0.957692	0.986757	1.01681	1.01061	1.0163	0.999769	1.00403	1.02452	1.01498	0.996136	1.01432	1.05664	1.00279	1.00389	1.01422	0.974828	0.968018	0.997792	0.998327	0.971681	1.01328	1.01162	0.999322	0.92166	1.00131	0.988048	1.02246	1.02426	1.00049	0.995234	1.01245	0.968895
17.333	1.01071		1.00653	0.968491	0.996512	0.995323	1.02346	1.0177	1.01542	1.01614	0.979923	0.968717	0.953401	0.973036	1.00873	1.01256	1.01743	0.997549	0.98838	1.02346	1.00484	0.991343	1.01254	1.04588	1.01237	1.00248	0.998342	0.99162	0.997118	0.992953	0.99046	0.986722	0.997447	0.980067	1.01414	0.90701	0.993038	1.00408	1.02404	1.02426	0.993882	0.991654	1.01908	0.978492
17.367	1.01341	0.961553	1.00155	1.00301	1.01049	0.999038	1.00771	1.01915	0.992561	1.0113	0.989737	0.993194	0.965752	0.981754		1.01123	1.01067	0.99154	0.992517	1.01984	1.01142	0.987185	1.0132	1.03826	1.01614	1.01088	0.99361	0.982848	0.997543	1.00309	0.989374	0.983735	0.996336	0.999428	1.02066	0.908482	0.997806	0.98976	1.01642	1.02111	0.997284	0.999863	1.02364	0.970036
17.4	1.00465	0.964758	0.999764	1.00832	1.01474	0.977991	1.01831	1.00556	1.00399	1.0103	0.982127	0.996986	0.970563	0.993225		0.999252	1.02015	1.01179	0.981634	1.00959	1.01014	0.992878	0.999923	1.04095	1.00211	1.01038	0.999457	0.982095	0.980777	1.00883	0.982143	0.990946	0.990967	0.999246	1.01796	0.903456	0.991511	0.98784	1.02069	1.02158	0.992278	0.993317	0.990658	0.964528
17.433	0.997002	0.973381	0.986336	1.00152	1.00522	0.994213	1.01028	1.02402	1.00734	0.996396	0.976593	0.993995	0.98417	0.984684	1.03331	1.01061	1.00814	1.00578	0.981448	1.0079	1.00438	0.9955	1.00554	1.04207	1.02215	1.00099	0.994264	0.977709	0.985739	0.997604	0.991996	0.998594	0.987171	0.99112	0.999977	0.915339	1.00194	0.975649	1.01734	1.01824	0.984535	0.975596	0.999609	0.968895
17.467	0.997658	0.972938	0.958899	1.00882	0.991449	0.992319	1.00718	1.01051	1.00018	0.996811	0.982646	0.99064	0.982914	0.987615	1.01928	1.01274	1.01968	0.998199	0.993598	1.00534	1.01252	0.993964	1.01657	1.04318	1.01257	1.02316	0.997418	0.993969	0.986341	1.00006	0.999599	0.99437	0.973099	0.9935	1.01684	0.899038	1.01949	0.982497	1.02784	1.0263	0.986333	0.999863	0.99565	0.966337
17.5	1.01723	0.992764	0.949871	1.01392	1.00243		1.02656	1.03556	0.99814	0.989564	0.972098	0.982798	0.985948	0.984077	1.02174	1.01193	0.997913	1.00023	0.989461	1.00552	1.00858	0.97434	1.02125	1.05526	1.02845	1.02246	0.997418	0.984444	0.979749	1.01477	0.975813	0.986284	0.982263	0.993242	1.00314	0.909092	0.994118	0.989051	1.01261	1.03278	0.999941	0.999429	0.991692	0.970899
17.533	1.0204	1.02257	0.96999	1.01222	0.984928	0.977132	1.01649	1.02643	1.00538	0.987321	0.977846	0.976634	0.987725	0.996155	1.03633	0.997563	1.00063	1.01003	0.994678	0.997912	1.01324	0.97479	1.01928	1.03734	1.02003	1.01117	0.981265	1.01054	0.989424	1.0071	0.984952	0.981804	0.983566	0.997306	1.00063	0.910133	1.01077	0.990261	1.0088	1.01444	1.00107	0.989737	0.994794	0.958271
17.567	0.996074	1.02943	0.97431	1.00571	0.998183	0.994213	1.01778	1.00866	1.00157	0.992566	0.979619	0.994946	0.987204	0.990723	1.02578	1.01876	0.992469	1.01898	0.982529	1.00066	1.01544	0.993778	1.00937	1.03446	1.01462	1.01596	0.989994	0.984444	0.986943	1.0102	0.982143	0.990327	0.973099	0.989619	1.00202	0.910996	0.994304	0.984416	1.01195	1.0339	0.990789	0.996463	0.983848	0.960829
17.6	1.01519	1.00923	0.973182	1.01512	1.00843		1.00097	1.02527	1.01142	0.985906	0.980658	0.992831	0.986468	0.99176	1.03712	1.00572	1.00289	1.00023	1.00142	1.00684	1.02294	0.978948	1.00105	1.04541	1.01481	1.01357	1.00299	0.985508	0.980175	1.01394	0.988288	0.984172	0.96727	0.991302	1.0175	0.910565	1.00168	0.992682	1.02273	1.01647	0.982576	0.977513	1.00521	0.955126
17.633	1.00102	1.03005	0.974116	1.00911	1.00015	0.980492	1.02035	1.02876	0.995063	0.991909	0.997259	0.978386	0.974853	1.00237	1.03879	0.999952	1.00195	1.01428	0.981896	1.01303	1.02778	0.99685	0.999651	1.03734	1.01413	1.02246	1.02072	0.99406	0.994211	1.00207	0.979335	0.989634	0.975053		1.00715	0.905969	0.998439	0.996313	1.00145	1.02852	0.993721	0.974547	1.00211	0.94781
17.667	1.01472	1.02294	0.975906	1.00621	1.00273	0.969702	1.01157	1.02382	1.00984	0.99674	0.978885	0.98517	0.998083	0.995726	1.03824	0.98948	1.0058	1.03812	1.00988	1.00154	1.01809	0.994228	1.00368	1.0248	1.01626	1.02365	1.00057	0.995345	0.989072	1.02078	1.00204	0.986903	0.947369	0.970182	1.00986	0.904497	0.995569		1.01307	1.02269	0.987581	0.969304	1.0077	0.955126
17.7	1.00306	1.02552	0.983144		0.982743	0.994465	1.01232	1.01071	1.00492	0.987907	0.986711	0.984551	0.996826	0.991153	1.05124	0.999328	0.985625	1.02675	1.00727	0.995532	1.00237	0.989434	1.00956	1.03957	1.009	1.02655	1.00484	1.01984	0.992581	1.01046	0.981321	0.995607	0.955882	0.985116	1.02132	0.910565	0.997992	0.97494	1.00637	1.03873	0.98324	0.977513	1.0164	0.953513
17.733	1.01947	1.00452	0.992445	1.01392	0.994451	0.97617	1.01725	1.02382	0.999527	0.995153	0.996006	0.994764	0.986989	0.990723	1.05148	0.996314	0.990875	1.01317	1.00511	0.98554	1.02021	0.993142	1.006	1.03465	1.00552	1.02196	1.00884	1.00615	1.00165	1.01247	1.00964	0.983916	0.962362	0.992363	1.01479	0.902846	0.999072	0.987339	1.00814	1.01482	0.985508	0.982142	1.00874	0.972121
17.767	1.01276	1.01483	0.987271		0.983258	0.996359	1.01339	1.02498	1.0078	1.00157	0.987965	0.995822	0.986989	0.992618	1.03689	0.985401	0.981116	1.01963	1.00467	0.99297	1.01756	0.997935	1.00619		1.00668	1.03494	1.01645	1.00926	0.993007	1.00059	1.00402	0.990946	0.999671	0.977869	1.01097	0.89071	0.997806	0.964963	1.0178	1.02956	1.00307	0.992703	0.999609	0.926448
17.8		1.02515	0.998829	0.996011	0.991964	0.994894	1.01157	1.03761	1.00957	0.991909	0.966779	0.99626	0.992536	0.99805	1.03308	0.998628	0.980456	1.02518	0.991436	1.00516	1.0118	1.00164	0.994968	1.04357	1.00784	1.01307	1.01803	1.01001	0.991553	1.01356	0.998777	0.974156	0.990776	0.970182	1.01368	0.903887	0.993038	0.967384	1.02384	1.02261	0.987112	1.00196	0.999358	0.941634
17.833	1.02218	1.01679	0.989721	0.99771	0.986989	0.98178	0.996044	1.03645	0.998794	0.995325	0.988699	0.98313	0.997867	1.01013	1.05013	0.99569	0.974079	1.01271	1.00988	0.981477	1.0065	0.989248	1.01498	1.03642	1.00716	1.02126	1.03038	1.00926	1.00499	1.02589	1.00114	0.980929	0.987902	0.983615	1.01889	0.909524	1.00779	0.958409	0.997177	1.03781	0.986642	1.00004	1.00685	0.903359
17.867		1.03351	0.98661	0.993109	0.981285	0.99032	0.996798	1.03431	0.994793	0.985077	0.982127	0.968867	1.00038	0.999944	1.04037	0.994808	0.970036	1.03119	0.99684	0.988103	1.00074	0.992506	0.996941	1.0288	1.00155	1.03064	1.03242	1.00615	1.00456	1.00963	0.995068	0.979073	0.982454	0.984676	1.0173	0.892182	1.00041	0.955988	1.00414	1.03336	0.987776	0.990171	1.00874	0.900409
17.9	1.00781	1.01119	1.00268	1.00492	0.999515	0.982387	1.00225	1.02072	0.994793	0.981246	0.980873	0.981634	0.988766	0.99244	1.03689	1.00892	0.979522	1.01558	0.996577	0.989346	0.990594	0.986626	1.00077	1.02453	1.01065	1.01166	1.03826	0.993748	1.00602	1.00937	1.00556	0.97758	0.95458	0.978672	1.00874	0.89071	1.01345	0.970808	1.01353	1.03355	0.992117	1.014	1.02115	0.919409
17.933	1.01183	1.01377	0.989528	1.00562	0.996512	0.985495	1.00589	1.01207	0.985595	0.991494	0.986407	0.991848	0.993792	1.0033	1.05529	1.00208	0.981776	1.01604	1.01268	1.00358	1.0012	0.987076	1.01835	1.03307	0.990325	1.01427	1.02369	1.00894	1.00952	1.00471	0.998777	0.976961	0.979198	0.983797	1.01125	0.893654	0.992405	0.966675	1.00545	1.02798	0.989655	0.995669	1.00538	0.891676
17.967	1.00102	1.00798	0.958238	0.993109	0.988534	0.971345	1.00439	1.02353	0.987827	0.984662		0.998632	0.99232	0.974752	1.03935	0.998628	0.977267	1.00551	0.997473	0.991651	1.00165	0.982732	1.00844	1.02723	0.996899	1.00798	1.03111	0.995565	1.00662	1.01594	1.00466	0.976961	0.997908	0.975488	1.00677	0.897461	0.990692	0.948432	1.00118	1.01816	0.97757	0.9982	1.01245	0.874958
18	0.998042	1.00905	0.946212	1.00111	0.979526	0.984281	1.01392	1.02703	0.984941	1.00274	0.978581	0.989733	0.997562	0.973287	1.04093		0.991149	1.02334	0.983795	0.989089	0.989308	0.976217	1.02087	1.02565	1.00997	1.00877	1.02619	0.999419	0.987618	1.01092	1.00293	0.993933	0.987441	0.97893	0.999514	0.919399	1.00436	0.959118	1.01057	1.00519	0.990124	0.984314	1.00624	0.892816
18.033	1.00681	1.02018	0.957771	0.989298	1.00625	0.987212	1.0106	1.0146	0.977321	1.00133	0.983165	0.985683	0.991279	0.996585	1.04014	0.993301	0.9873	1.00976	0.986775	0.990772	1.0076	0.974681	0.986373	1.0458	0.990125	1.02275	1.03557	1.00177	1.0103	1.01375	1.00664	0.966145	0.96708	0.986359	1.0011	0.913331	0.995908	0.932402	1.00676	1.01547	1.00721	0.999683	1.01847	0.893289
18.067	0.988734	1.011	0.983144	1.01122	0.997756	0.976599	0.996136	1.02257	0.993215	0.986835	0.977112	0.988675	1.00164	0.986401	1.03285		0.980262	1.01087	1.00001	0.982721	1.00211	0.983632	0.993381	1.025	1.0149	1.02585	1.03157	0.999951	0.997118	1.01969	1.01297	0.973175	0.965968	0.974063	1.00827	0.906043	1.00436	0.955279	1.01057	0.984617	0.991728	0.999683	1.022	0.880938
18.1	0.987806	1.01447	0.986336	1.00521	0.99175	0.986176	1.01295	1.02092	1.0013	0.987664	0.994967	0.995278	1.01577	0.99469	1.04441	1.01123	1.00767	1.01068	0.989384	0.973715	1.01244	0.968165	0.989083	1.02407	1.02632	1.03263	1.04615	0.999951	0.990276	1.03175	1.00338	0.974231	0.953929	0.976625	1.01414	0.926508	0.995461	0.959204	1.00276	0.986382	0.999941	0.980119	1.01202	0.874958
18.133	0.987071	1.02283	0.966411	0.997212	1.0132	0.974098	0.988639	1.03238	0.983825	0.989079	0.988699	1.00206	1.0006	0.999264	1.02467	1.0005	0.996785	1.00865	0.984799	0.971774	1.0001	0.984532	0.993573	1.02723	1.00948	1.02994	1.0428	0.999199	0.992933	1.00728	0.99859	0.981004	0.977625	0.984055	1.01348	0.911858	0.990692	0.955573	1.00833	0.963777	0.992587	0.983265	1.01245	0.872204
18.167	1.00711	1.011	0.976841	1.00301	0.998271	0.979707	0.991744	1.03306	1.00576	0.995325	1.00124	0.997831	0.985211	0.993654		1.00351	1.00223	1.01068	0.995235	0.982023	0.998092	0.969515	0.990398	1.02899	1.00648	1.01506	1.05915	1.0007	0.997045	1.00116	1.00103	0.994989	0.968922	0.968316	1.01414	0.896778	0.974413	0.970185	0.998485	0.94478	1.0042	1.00623	1.00453	0.889394
18.2	0.975874	1.02088	0.997233	1.00592	1.00127	0.978064	0.977284	1.04288	1.00149	0.982833	0.987141	0.992105	0.993792	0.993654	1.0341	1.00006	0.996125	1.00578	1.00127	0.984221	1.00404	0.975658	0.994968	1.02834	0.996218	1.00587	1.05934	0.996629	0.996443	0.991214	0.996418	0.975905	0.985408	0.988118	0.983578	0.904318	0.965061	0.981372	1.01261	0.952379	0.987776	1.00475	0.999535	0.874958
18.233	1.00514	1.01207	1.00362	1.01603	1.01577	0.991608	0.981143	1.04666	1.01292	0.986663	0.994448	1.00082	0.977367	1.00634	1.02434	0.994732	0.99838	1.00781	0.996315	0.983342	0.987944	0.974386	0.996091	1.03976	0.989444	1.02345	1.05488		0.987795	1.0249	0.997768	0.982679	0.975323	0.971136	1.01703	0.903277		0.975528	1.0153	0.953683	0.990708	0.996972	1.02485	0.879993
18.267	0.996843	1.00923	0.997039	1.00952	1.00573	0.982889	1.01339	1.03869	1.00437	0.999499	0.981607	0.996154	0.990238	1.00427	1.04353	1.00715	0.992936	1.0031	0.972202	0.977854	1.00778		0.990671	1.02834	1.0151	1.01357	1.05665	0.997161	0.984888	1.01231	0.989265	0.985228	0.997178	0.978748	0.990563	0.924857	0.97378	0.984295	1.00072	0.955908	0.983904	0.994006	1.00892	0.892344
18.3	0.99302	0.992505	1.00607	0.993109	1.00749	0.997469	1.0106	1.01267	1.0001	0.976001	0.987141	0.996592	0.985948	1.0078	1.0341	0.998552	0.985899	1.00911	0.992811	0.99209	1.0076	0.982437	1.00778	1.02992	1.00415	1.01067	1.04707	0.99384	0.987369	1.02116	1.00916	0.978199	0.978007	0.968316	1.01869	0.91168	0.987004	0.983586	0.988634	0.951457	0.983904	1.01068	1.00995	0.883887
18.333	0.977266	1.00238	0.98295	0.9762	1.00874	0.973993	1.00984	1.01947	1.01218	0.980832	0.9791	0.967884		1.00159	1.04195	0.992784	0.979795	1.02139	0.986065	0.9836	1.00275	0.986594	1.01684	1.02946	0.988083	1.01166	1.03834	0.979085	0.986092	1.0007	1.0229	0.983116	0.983566	0.98131	1.00183	0.902488	0.985029	0.990641	1.00722	0.95257	0.98891	0.999683	1.00952	0.879324
18.367	0.980433	1.01911	0.9977	0.983702	0.998484	0.978389	1.0106	1.01336	1.00707	1.00174	0.977846	0.99703	0.982393	1.0053	1.02703	0.993849	0.985705	1.02407	0.984984	0.968848	1.0171	0.986594	1.00666	1.02788	0.984115	1.03404	1.04615	0.982498	0.987369	0.979077	1.01721	0.972918	0.979119	0.990058	1.02792	0.897893	0.980709	0.983084	0.996907	0.957943	0.991647	0.99426	1.00995	0.87952
18.4	0.985646	0.990551	1.00062	0.976903	0.995482	0.996077	1.00567	1.02695	1.00911	0.994496	0.977327	1.00743	0.982393	0.99694	1.03814	0.993408	0.990215	1.02139	0.99065	0.979279	1.00229	1.00712	0.992258	1.03391	0.998343	1.01646	1.04419	0.98303	0.987369	0.995788	1.00698	0.98206	0.998099	0.993864	1.00164	0.900837	0.988717	0.983084	1.00025	0.950535	0.995519	0.99784	1.00642	0.879324
18.433	0.92402	1.0103	0.996492	0.980303	1.00397	0.985464	1.01467	1.01404	1.00688	0.996083	0.98338	0.998269	0.998819	1.00609	1.03972	0.99146	0.984578	1.01963	0.973916		1.0193	0.984422	1.00217	1.0223	1.01141	1.02225	1.03992	0.994904	0.98386	1.00573	1.00653	0.983991	0.986901	0.985813	1.02186	0.908988	0.982869	0.983378	0.975166	0.942476	0.990708	1.01556	1.00538	0.882551
18.467	0.912745	1.00968	0.993768	0.986311	0.986989	0.973993	1.01028	1.00957	1.01338	0.986421	0.986926	0.983387	0.994528	0.990472	1.05026	0.998111	0.991342	1.01741	1.00712	0.980598	1.01044	0.990302	1.01096	1.02611	1.01073	1.02105	1.04169	0.977892	0.985739	0.995145	1.00264	0.975287	0.990697	0.984312	1.01916	0.907515	0.996988	0.98822	0.985016	0.950535	0.984099	1.01495	1.01744	0.896988
18.5	0.937728	1.0071	0.979952	1.01022	1.00222	1.00272	1.01725	0.983551	1.01896	0.992838	0.984938	0.997212	0.987204	1.00877	1.05296	0.992601	0.995851	1.01787	1.00604	0.98316	1.014	0.981351	1.0103	1.02611	1.00792	1.02395	1.03899	0.992023	0.991906	0.985467	0.995859	0.99164	0.998941	0.996426	0.993807	0.893118	0.991325	0.952443	1.00629	0.954795	0.990903	1.00298	1.00289	0.899741
18.533	0.911433	1.03075	0.985868	0.999118	0.99072	0.994005	0.994225	1.01307	1.02435	0.99684	0.986192	1.00144	0.98794	0.995653	1.03646	0.997745	0.997913	1.00716	1.01648	0.98122	0.994343	1.00577	1.00852	1.04561	1.00628	1.02684	1.01746	0.980682	0.997221	0.99643	0.996309	0.980642	1.00404	0.997488	1.02259	0.905864	0.992591	0.955867	1.02246	0.960629	0.995908	1.00569	0.99729	0.89337
18.567	0.900892	1.00175	0.994041	1.02183	1.00719	0.985894	1.00225	0.997146	1.02927	0.997841	0.967817	1.01016	0.987204	1.00273	1.03321	1.00866	0.982984	1.01473	0.987593	0.999338	1.00294	0.996818	1.00329	1.02926	0.988083	1.0507	1.0273	0.985288	0.98549	0.976618	1.00065	0.980461	1.00201	0.98175	1.01403	0.904645	0.992853	0.979245	1.00537	0.945893	0.989494	0.998095	1.00168	0.883496
18.6	0.893439	0.998991	0.991317	1.00882	0.982956	0.994434	0.998396	1.01191	1.01403	0.983348		1.00866	0.988981	0.991257	1.03377	1.00271	0.993597	1.01649	0.987146	0.986784	1.00843	0.991388	1.00356	1.03038	1.00163	1.03672	1.01607	0.976296	1.00055	0.979265	1.00065	0.965858	1.01581	0.978566	1.01133	0.913405	0.992853	1.01201	1.00425	0.953492	1.00752	1.00612	1.01098	0.889476
18.633	0.886066	1.01705	0.990656	1.01342	1.0017	0.986678	1.01596	1.00318	1.01635	0.99018		0.975288	0.992751	1.00834	1.02996	1.00227	1.00242	1.01317	0.997581	0.973351	1.00843	0.997903	0.995433	1.02815	1.00744	1.03143	0.989882		0.994138	0.965843	0.998667	0.983885	0.994605	0.982811	1.01495	0.921555	0.976758	0.991851	0.985861	0.933843	0.977879	1.0152	0.998324	0.886054
18.667	0.882243	1.01616	1.00965	1.00592	0.993723	1.00773	1.02913	1.00318	1.02435	0.985349		0.993782	0.97988	1.01999	1.03187	1.00076	0.98722	1.0067	0.979134	0.988906	1.01748	0.995282	0.997485	1.03845	1.01606	1.03093	0.947078	0.990738	0.991054	0.974426	0.999117	0.969026	1.00664	0.992803	1.01542	0.912974	0.989798	0.991851	1.00899	0.938755	0.994774	1.00988	1.00435	0.901159
18.7	0.891008	1.02221	1.00128	1.02432	0.995482	1.0148	1.02314	0.990349	1.00399	0.985349		0.972916	0.982914	0.99626	1.02805	1.0044	1.00421	1.01003	0.992363	0.974412	0.996539	0.992024	1.00244	1.0248	0.999024	1.03912	0.943733	0.98582	0.998249	0.971137	0.988628	0.982392	0.999052	0.97432	0.995197	0.915056	0.984582	0.996278	1.00425	0.9368	0.989769	1.00507	0.992903	0.902772
18.733	0.874134	1.02692	1.0151	1.00911	0.984501	1.01334	1.0105	1.00181	0.975552	0.982934	0.968032	0.973792	0.987725	1.00101	1.04701	1.00884	1.03228	1.01538	0.983456	0.982721	1.00358	0.975844	0.993846	1.0248	1.00415	1.02924	0.940579	0.994592	0.992082	0.975068	0.993423		1.00082	0.980067	1.0048	0.920871	0.983054	1.00525	0.999792	0.936339	0.998646	1.01538	1.00228	0.920435
18.767	0.869192	1.01686	1.00513	1.02022	0.994238	1.00583	1.01286	1.00298	0.998411	0.97693	0.96626	0.998632	0.974333	0.996008	1.03456	1.01141	1.02027	1.00291	0.981295	0.991211	0.997182	0.990938	0.986181	1.03557	0.990125	1.02655	0.946234	0.979617	0.988749	0.972687	0.999754	0.974743	0.997671	0.983872	0.998746	0.915413	0.98827	0.965636	0.986786	0.934765	1.00138	0.975925	1.00435	0.923189
18.8	0.875717	1.0117	0.998555	1.01881		1.00272	1.01028	1.00394		0.972099	0.959776	0.990972	1.00363	0.98168	1.03456	1.02038	1.0198	1.00291	0.999557	0.985905	0.996084	0.987417	1.0175	1.02369	1.01345	1.04632	0.939272	0.997161	0.994314	0.990948	0.994695	0.978967	0.99073	0.975746	1.01356	0.904318	0.985029	0.988721	0.994404	0.929392	0.996378	0.983085	1.00271	0.932118
18.833	0.894638	1.01624	0.990189	1.0067	1.00325	0.993753	0.998396	1.00326	1.00064	0.985763	0.989003	0.981015	0.97234	1.00248	1.04971	1.00068	1.01774	0.993491	0.971307	0.973093	1.01172	0.999626	0.99702	1.02953	0.989644	1.02705	0.941502	0.980902	0.995767	0.986109	0.994509	0.98028	1.00749	0.969999	1.00994	0.909092	0.968117	0.974196	0.999792	0.926515	1.00752	0.967896	1.01002	0.9285
18.867	0.90294	1.02007	0.99949	1.0101	0.987806	1.00497	1.01467	1.00821	1.00418	0.963266	0.984204	0.986485	0.982178	0.992471	1.0248	0.999618	1.02159	1.01133	0.970041	0.988027	1.01153	0.973036	0.994968	1.0313	0.992732	1.02705	0.926082	0.989674	0.976769	0.973518	0.996681		0.999894	0.973001	1.01962	0.910386	0.975493	0.980248	0.996636	0.933461	1.00072	0.974008	1.01683	0.930782
18.9	0.897534	1.01686	0.9977	1.01831	0.993296	1.01162	1.00975	1.00491	0.999718	0.978103	0.990257	0.988237	0.9804	0.994543	1.03646	0.984184	1.01276	1.01401	0.98219	0.990954	1.00139	0.97195	0.997485	1.02953	1.01393	1.02944	0.927197	0.992023	0.974288	0.982554	0.987279	0.981336	1.00036	0.976003	1.02429	0.927118	0.964614	0.971273	0.997752	0.936339	0.998451	1.00912	0.994439	0.937706
18.933	0.877685	1.02114	1.00794	0.998706	1.00655	0.987463	0.993472	1.0152	1.01226	0.986178	0.990472	0.974231	0.971084	0.987897	1.03265	1.00583	1.00778	1.0178	0.976339	0.981584	1.00843	0.978279	0.992065	1.01923	1.01045	1.01427	0.919582	0.992775	0.997999	0.986297	0.986829	0.987491	0.980263	0.974685	1.0077	0.914982	0.962901	0.96785	0.993942	0.935035	1.00619	0.995054	0.988412	0.93743
18.967	0.890928	1.01296	1.01358	1.00231	1.00106	1.00161	1.01618	1.01782	1.00241	0.980761	1.00716	0.976346	0.975374	0.991435	1.0229	1.0131	1.01661	1.01133	0.97373	0.983524	1.01528		0.998608	1.01496	1.00764	1.03354	0.931466	0.995345	0.980454	0.973972	0.994695	0.988984	0.980533	0.971061	1.00546	0.913583	0.955525	0.962506	0.991711	0.943286	0.997981	0.997586	1.00478	0.933535
19	0.8817	1.01918	1.01969	1.01872	0.988108	0.986427	1.00997	1.01287	1.01923	0.983419	1.00236	0.976784	0.979144	0.990828	1.03265	1.01079	1.0198	1.00486	0.987855	1.00527	1.00513	0.97693	0.996363	1.02127	1.0086	1.02415	0.931737	0.99428	0.983963	0.999265	1.00646	0.984141	0.995526	0.968938	1.01692	0.925898	0.950309	0.96593	1.00983	0.950423	1.01441	0.992088	1.00995	0.931922
19.033	0.876294	1.04258	1.01743	1.00521	1.00458	1.00912	1.01104	1.02647	1.01049	0.986421	0.99631	0.989733	0.995049	0.998939	1.02559	1.01443	1.02073	0.991921	0.992811	0.978218	1.01108	0.985881	1.00356	1.02238	1.01209	1.02365	0.930351	0.983471	0.982084	0.978357	0.989001	0.98476	1.0045	0.963631	1.01711	0.90292	0.984582	0.966431	0.997481	0.930314	1.00232	1.01881	0.996862	0.938098
19.067	0.876757	1.01207	1.01311	1.01271	1.00685	0.99997	1.00172	1.01452	1.00799	0.986592	0.997044	0.962778	0.980185	0.987719	1.03423	1.00414	1.01051	0.992571	0.9785	0.966286	0.998735		0.99973	1.02192	0.998061	1.02994	0.93435	0.991179	0.977547	0.994691	0.988365	0.967788	1.00097	0.954261	1.02672	0.919042	0.987823		1.01049	0.94079	1.01147	1.01147	1.00806	0.95462
19.1	0.861659	1.01251	1.00042	1.00451	1.00312	1.00454	1.01596	1.01569	0.987635	0.99401	0.999032	0.983643	0.985948	0.994365	1.04803	1.00884	0.950438	1.00551	0.970936	0.976277	1.01263	0.97648	1	1.00939	0.997862	1.01476	0.926926	0.988389	0.98226	0.986751	0.994509	0.978167	1.00208	0.968134	1.02382	0.925541	0.980894	0.958166	1.0051	0.936991	1.01695	1.00178	1.01305	0.946359
19.133	0.869768	1.01509	1.02561	1.01131	1.00261	0.99211	1.02838	1.01472	0.999256	0.996598	1.00383	0.978718	0.993792	0.997903	1.03289		0.959537	1.00865	0.9829	0.981402	1.00623	0.978202	0.978051	1.00846	0.987601	1.02295	0.929348	0.98037	0.973612	0.993141	0.986642	0.985197	1.00856	0.963814	1.01703	0.912974	0.994566	0.966431	1.01095	0.936991	1.01582	0.99086	1.01761	0.949113
19.167	0.883283	1.01892	1.02514	1.0014	0.989351	0.997542	1.01135	1.01987	1.01469	0.992181	1.01313	0.977917	0.991063	0.995401	1.03883	1.01035	0.963112	1.0044	0.981557	0.985025	1.00778	0.991947	1.00627	1.01365	0.994575	1.03164	0.919503	0.992243	0.988676	0.981458	0.991251	0.986434	0.99227	0.970879	1.0202	0.921808	0.995461	0.970063	1.00175	0.931157	1.01761	0.992523	1.01426	0.949781
19.2	0.877413	1.01911	1.01245	0.995598	0.996085	0.991933	1.00257	1.02618	0.985324	0.997426	0.997474	0.978975	0.997347	0.998939	1.03502	1.00796	0.969489	1.01022	0.96598	0.973275	0.990783	0.992133	0.99439	1.00716	0.988764	1.02126	0.936309	0.971066	0.96865	0.994237	0.989978	1.00446	0.994954	0.971061	1.01433	0.935595	0.99114	0.954033	1.02015	0.932731	1.00354	0.999683	1.00221	0.955484
19.233	0.86305	1.00558	1.01517	0.9951	1.00458	0.98761	0.995603	1.00483	0.964234	1.00101	1.00301	0.973248	0.98855	0.999975	1.03962	1.01141	0.965367	1.00735	0.97813	0.967529	1.00248	0.985618	1.00113	1.03742	0.971248	1.02146	0.919503	0.982719	0.974464	0.985013	1.0059	1.00042	1.00569	0.958946	1.0283	0.926835	0.999149	0.975198	1.00287	0.943668	0.996734	0.99802	0.99825	0.964218
19.267	0.874326	0.992505	1.01385	1.01342	1.00707	0.988824	1.00802	1.00065	0.968506	0.997598	0.988914	0.994039	0.993577	0.989184	1.02448	0.999435	0.966301	1.00689	0.97921	0.982023	1.01373	0.984904	1.00945	1.02711	0.998343	1.01617	0.929157	0.986793	0.996972	0.983916	0.990614	1.00016	1.00504	0.975564	1.01657	0.913479	0.989612	0.979833	1.01653	0.943477	0.963688	0.988148	1.019	0.962132
19.3	0.881971	1.003	1.00681	0.996508	1.00831	0.989683		1.00113	0.971392	1.01226	0.986622	0.977479	0.993056	0.993758	1.02773	1.00715	0.976527	1.01133	0.974888	0.965588	0.993888	0.985804	0.991873	1.03027	0.975016	1.00509	0.911235	0.970313	0.97925	0.996884	0.987992	1.00421	1.01328	0.976003	1.01078	0.930211	0.994381	0.981752	1.0116	0.938946	0.968499	1.01635	0.994897	0.957765
19.333	0.885138	1.02294	1.00521	1.00231	0.997027	0.986396	1.00545	1.00201	0.971392	1.01068	0.988914	0.978975	1.00718	0.992293	1.03098	1.01531	0.974739	0.970946	0.971646	0.969394	1.00294	0.979025	1.00655	1.04253	1.0084	1.01447	0.908543	0.967212		0.981912	0.99215	1.00464	0.989395	0.977686	1.00874	0.914341	0.986372	0.980749	1.00287	0.943668	0.977846	0.986665	0.99989	0.990061
19.367	0.875717	1.01627	1.00023	1.00281	1.00779	0.995973	0.995603	1.00696	0.95746	1.00426	0.990902	0.988932	0.999644	0.99358	1.03098	0.999069	0.965447	0.977414	0.972726	0.953838	0.997825	0.976403	0.994118	1.02665	0.971729	1.02386	0.906966	0.976736	0.995342	0.977261	0.979939	0.996557	1.00255	0.976185	1.00669	0.927087	0.987637	0.977533	0.997481	0.945432	0.980113	0.98692	0.993007	0.980936
19.4	0.874406	1.00507	1.02156	0.996011	1.00479	0.997616	1.0031	0.997063	0.969543	1.00326	0.981607	0.984081	1.00112	1.00419	1.03042	1.00333	0.979715	0.961607	0.965347	0.958341	1.01346	0.964008	0.995626	1.03807	0.977141	1.01377	0.913466	0.983912	0.986694	0.985655	0.991514	1.00421	1.00431	0.980688	1.00715	0.92856	1.00023	0.97098	0.997481	0.946815	0.998143	0.963522	1.00007	0.960047
19.433	0.904139	1.01583	1.00183	1.01072	1.0108	0.995795	1.01242	0.997346	1.00383	0.990594	0.993409	0.98875	1.0009	1.00376	1.04018	1.00227	0.977847	0.961147	0.992255	0.955339	1.00706	0.98146	0.990398	1.0195	0.988564	0.999793	0.911235	0.984444	0.997896	0.993329	0.994586	1.01054	0.993112	0.989437	1.00333	0.929601	0.984397	0.989724	1.01272	0.939025	0.995875	0.981422	0.999462	0.979242
19.467	0.885026	1.00079	1.0086	0.987101	0.99557	0.987684	1.00696	1.00784	1.0108	1.00326	0.993929	0.988312	0.993577	0.996511	1.03233	0.998262	0.967701	0.94756	0.977049	0.970016	1.00002	0.989961	0.984321	1.03584	0.973655	1.01667	0.915043	0.982407	0.99311	0.990494	0.984097	1.00737	0.99775	0.974942	1.02085	0.922744	0.983764	0.962213		0.953571	1.01457	0.990934	1.01048	0.969172
19.5	0.877572	1.01174	1.01311	0.990002	0.998271	1.00219	1.00181	0.986767	1.01145	0.998013	0.990902	0.984701	0.988766	0.997369	1.03558	1.01575	0.966574	0.963827	0.974888	0.969212	0.99828	0.974495	0.969263	1.02934	0.971812	1.00269	0.919774	0.976957	0.990629	0.980361	0.981025	1.01582	1.00358	0.971136	1.02112	0.914594	0.982684	0.937917	1.03334	0.941982	1.01617	1.00063	1.00738	0.96689
19.533	0.878228	1.0176	0.9977	0.989796	0.992781	0.988646	1.00931	0.991915	1.01014	0.999599	0.987875	0.989113	0.990543	1.00962	1.02907	1.01318	0.969763	0.962717	0.9649	0.960024	1.00422	0.968352	0.985716	1.02665	1.0056	0.998594	0.91662	0.98338	0.984036	0.995788	0.993237	0.99612	1.00737	0.999428	1.00762	0.922313	0.988085	0.964426	1.01522	0.949581	0.994546	0.998529	0.999462	0.967559
19.567	0.891008	1.01377	1.00315	0.998002	0.98905	0.977856	1.01135	1.00454	1.00076	0.996183	0.985368	0.999765	0.995049	1.00359	1.03827	1.0098	0.963386	0.956708	0.974888	0.981144	1.00002	0.976667	0.981226	1.02015	0.97666	1.00389	0.923581	0.988078	0.983611	0.997338	0.996045	0.995245	1.00469	0.991559	0.992066	0.920662	0.988717	0.973401	1.00668	0.950232	0.989346	0.999143	0.999462	0.980187
19.6	0.883363	0.970618	0.991591	1.0026	0.995268	0.992006	1.01135	0.994731	1.00772	1.00026	0.978061	0.999765	0.995785	1.00816	1.04018	1.0019	0.960938	0.961607	0.978763	0.995199	1.00843	0.974045	0.993381	1.01588	0.982753	0.996898	0.924505	0.981875	0.987545	0.993595	1.01024	0.996301	1.00404	0.972198	0.99141	0.925258	0.990245	0.930361	1.0168	0.954032	0.999552	0.998529	1.00403	0.952454
19.633	0.904251	0.982263	0.993187	1.0009	1.00449	1.00055	1.00075	0.977154	1.01626	0.984591	0.966994	0.996774	0.985427	0.997547	1.03042	1.00554	0.963853	0.950699	0.981557	0.976641	1.01218	0.984718	0.990671	1.01365	0.985841	1.00219	0.924043	0.966368	0.981129	0.996508	0.996495	0.988471	1.00385	0.982189	0.984041	0.926299	0.983764	0.937624	1.00668	0.947928	0.992084	1.00019	1.01565	0.972398
19.667	0.887569	0.965093	0.997039	0.993899	1.01371	1.00348	1.00931	0.985118	1.025	1.00767	0.989953	0.987874	0.998298	1.00626	1.03827	1.01344	0.950051	0.953378	0.964638	0.962329	1.00688	0.980374	0.996091	1.02823	0.982354	1.00339	0.920236	0.965083	0.985666	0.991402	1.00844	0.973612	0.98598	0.976443	0.980221	0.935238	0.986557	0.972899	0.993018	0.958213	1.01277	1.01303	1.00677	0.958629
19.7	0.894559	0.943573	1.00813	0.993899	1.00771	1.00012	1.02377	0.999878	1.01115	1.00609	0.977327	0.985321	0.986163	0.998154	1.03558	1.01219	0.940759		0.981557	0.973822	1.00385	0.963558	1.01096	1.01608	0.979748	0.987511	0.924696	0.962202	0.978648	0.996884	1.00256	0.977218	0.999592	0.980688	0.997084	0.931073	0.986742	0.989015	0.998405	0.956178	1.01645	0.992597	1.0072	0.957961
19.733	0.884866	0.950243	0.991397	0.990293	1.00947	1.01159	1.0062	1.00639	1.01069	0.998084	0.979619	0.986378	0.986684	1.01377	1.03233	1.00385	0.940566	0.962986	0.969855	0.980887	1.00824	0.96618	0.99253	1.03	0.977423	0.985113	0.920889	0.97514	0.987296	0.980816	0.992973	0.987234	0.995605	0.979187	0.988133	0.92856	0.977468	0.99486	0.997752	0.978974	1.02165	0.99408	0.998856	0.975624
19.767	0.891392	0.927288	0.999764	1.01321	1.00801	1.01219	1.01885	0.983669	1.00622	1.00533	0.986192	0.995096	0.979359	1.0098	1.02638	1.0105	0.948457	0.964556	0.973993	0.979128	1.00358	0.972959	0.993188	1.02127	0.975099	0.9945	0.919774	0.964551	0.964363	1.00063	1.00346	0.986359	0.992921	0.987754	0.990834	0.93671	0.975493	0.978536	1.00872	0.963316	1.00002	1.0084	0.983701	0.965277
19.8	0.883747	0.929241	1.00089	1.00501	0.998271	0.997616	1.00439	0.981336	1.02146	0.997669	0.979923	0.999765	0.958644	1.00066	1.03693	1.01884	0.95456	0.955867	0.97444	0.972942	1.00586	0.954234	0.992145	1.02953	0.984679	1.00629	0.921159	0.978994	0.968474	0.981004	0.998217	0.994883	1.00968	0.988193	1.00677	0.922492	0.981789	0.960795	1.01345	0.958865	1.02024	1.01643	0.994543	0.967363
19.833	0.88533	0.932004	0.993654	1.00691	1.00303	1.00262	0.999994	0.9893	1.00911	0.986835	0.985977	0.977222	0.987204	0.992115	1.03939	1.01094	0.949117	0.968345	0.962291	0.977006	1.00449	0.965357	0.998415	1.03446	0.999389	0.991605	0.921621	0.965083	0.980454	0.991136	1.00608		1.00764	0.992878	1.01329	0.927087	0.979814	0.980456	1.00583	0.950344	0.995211	0.995129	0.992652	0.972398
19.867	0.896334	0.926845	1.01338	1.01342	1.01153	1.00262	1.01263	0.996097	1.01384	0.994253	0.984204	1.00524		1.00523	1.01718	1.02079	0.93617	0.949399	0.982714	0.986375	0.995253	0.966443	0.998415	1.03761	0.998227	0.980522	0.920506	0.972571	0.97301	0.979907	1.00717	0.982392	1.00653	0.992878	1.01348	0.922492	0.983502	0.992145	1.01141	0.95257	0.999277	1.01234	0.998501	0.966418
	0.876294	0.918039	0.997781	1.01362	0.994025	1.00512	1.01263	0.973373	1.01273	0.996669	0.998817	0.995641		1.00402	1.03289	1.02097	0.945188	0.959847	0.986219	0.978324	1.00495	0.960827	1.0086		0.993296	0.98722	0.917814	0.984976	0.968048	0.967582	0.983198	0.987491	1.02106	0.989876	0.993728	0.931504	0.976311	0.973694	1.00314	0.952952	1.00655	1.00204	1.01804	0.977905

## Sheet: FigS1E
Time (s)	+ATR (n=20)																														-ATR (n=17)
0.05												0.0114568	0.00098128	-0.0668701	0.0440429	0.0277603	0.00226892	0.00653056	0.0107788	-0.0230901																			0.0340925	0.0230452	0.00617095	0.00378337	-0.00630738	-0.0142784	-0.0234922	0.0273118	0.00586737
0.1												0.00062415	-0.00552584	-0.0728384	0.033816	0.0112601	-0.010534	0.00207491	0.0233721	-0.0121198																			0.0192625	0.0232894	-0.00463509	0.0121876	-0.0126677	-0.0065557	-0.0289734	-0.00701529	0.00771835
0.15												-0.00389832	0.0333336	-0.0674483	0.0360647	0.0279224	-0.00332638	0.0172266	0.00226125	-0.0210167																			-0.00013883	0.00895456	-0.00144642	0.00792553	0.0151786	0.031845	-0.0134629	0.0234368	0.0117599
0.2												-0.0119888	0.0861543	-0.0788416	0.0482233	0.0262818	-0.00506342	0.0215335	-0.0106751	-0.0263434																			0.00582826	0.0195409	0.0112177	0.00854011	-0.0344486	0.0158909	-0.0161336	-0.00199182	0.0129317
0.25												0.0214335	0.00044666	-0.0820652	0.0591499	0.0320407	-0.010025	0.0108561	0.00106079	-0.0142123																			0.0126166	0.0328257	0.0173195	0.0181985	-0.0278463	0.00285274	-0.030711	0.0378847	0.004148
0.3												-0.00392862	0.0506401	-0.0852245	0.0404784	0.0445644	0.0140243	0.0216513	0.0134141	-0.0195619																			0.00344522	0.011537	0.00651344	0.0088449	0.0134542	0.0252462	-0.0482889	0.018349	0.0161921
0.35												0.00670713	0.00328779	-0.0769554	0.0243666	0.0209415	0.00783467	0.0422191	0.0189476	-0.0142008																			0.012009	0.0292481	-0.00079688	0.0211015	-0.00802414	0.0247906	-0.0216763	0.045903	0.00652965
0.4	-0.00410426	0.0336835	0.00772095	0.00580318	0.0146501	0.0038932	0.03415	0.0270512	0.0466142	-0.0368948	0.00358026	0.00775252	0.010024	-0.0658423	0.0347131	0.0426538	0.0269323	0.02312	0.0348679	-0.0188211												-0.0176453	-0.00460355		0.0232956	0.00307308	-0.00755984	0.0679398	0.0179476	0.0323556	0.00767081	0.0257783	0.00958964	0.0390513	0.00404791	0.0295981	0.0185058
0.45	-0.0233182	0.0251351	0.00674295	0.0207373	0.0194082	0.00766868	0.0326071	0.00282617	0.00844032	-0.0226693	0.0379756	-0.0197913	0.0413835	-0.0745319	0.0508548	0.0550222	0.0273329	0.00832769	0.0131454	-0.0125283											0.0310497	-0.00228468	0.00976724	0.0383159	0.0300944	-0.00891543	0.00240188	0.049547	0.0194619	0.0113356	0.0095289	0.0163398	0.00622419	0.0285646	-0.0185585	0.00627331	0.0112972
0.5	-0.00584512	0.0277228	0.00928968	0.0472845	0.0201705	0.021006	0.0300797	-0.0281739	0.00198301	-0.0336999	-0.00996421	0.0110175	0.0782419	-0.0523116	0.0163526	0.0297925	0.00314565	0.02677	0.0199251	-0.0227617											0.0421767	-0.00545978	-0.00428867	0.00274127	0.0181988	0.0325788	0.0236805	-0.00560144	0.0121704	0.0297426	0.0141702	0.0168145	0.00906025	0.0123827	-0.00481363	0.00934321	0.00605417
0.55	0.0118021	0.0284625	0.0131098	0.0350746	0.0201919	0.0163936	0.0321769	0.00510367	0.0361832	0.00882813	-0.0166935	0.00614655	0.0199375	-0.0452513	0.0267948	0.0130695	-0.00286667	0.0249295	-0.0126816	-0.00496785											0.00181028	-0.0017698	-0.00804616	-0.00022745	0.0135738	0.0196977	-0.0160045	-0.00108206	0.0170077	0.0472094	0.00230518	0.0108185	0.00502171	0.031435	-0.0251069	0.0134006	0.00564237
0.6	0.0190234	0.0225931	0.0163785	0.0365421	0.0247394	0.0189698	0.0413308	-0.00673438	0.0296933	-0.00306732	0.0219384	0.0174792	0.0209456	-0.0572988	0.0313281	0.0259375	-0.00399296	0.026423	-0.0158542	-0.0220477											-0.00567936	-0.00521188	0.00014053	0.0358837	-0.0153511	0.0193638	-0.00588101	0.0207191	0.0132812	0.00753817	0.00922184	0.0219709	0.0140819	0.0468955	-0.0148373	0.0173937	0.00980283
0.65	0.0137299	0.0262604	0.00797037	0.0427137	0.0175076	0.0124297	0.00955462	-0.0112976	0.0112903	-0.0191065	0.0207472	0.0264711	0.022687	-0.0463434	-0.00384993	0.0211508	-0.0016583	0.0172576	0.0183759	-0.0153158											0.0304958	-0.0165965	-0.0130505	-0.0169453	-0.0385779	-0.0322632	-0.00053101	0.0282564	0.0112304	0.041147	0.00759995	0.0100991	0.0371788	-0.0233527	0.0162786	0.00349322	0.00362157
0.7	-0.0173928	0.0374536	-0.00482232	0.0108936	0.0261175	0.0116253	0.0295171	0.0342032	0.0193681	-0.00507463	-0.0209545	-0.00556489	0.00904644	-0.0610479	0.0305327	0.0227711	0.00531285	-0.0028889	0.0241896	-0.019474											0.0115981	-0.067808	-0.00105598	0.0102597	0.0141288	0.0379534	-0.0116861	0.00159053	0.0217215	0.0394192	-0.00288723	0.00969932	-0.012819	0.0182753	0.00225996	0.0658466	0.00375743
0.75	0.0253615	0.041855	-0.00105474	0.0246411	0.0176489	0.0075636	0.0210043	0.00434996	0.00349758	-0.024909	-0.00047203	0.00238162	0.0165923	-0.0570184	0.0378828	0.0335192	0.00472179	0.0254686	0.0229777	-0.00990889											0.0372414	0.0129043	-0.00330207	0.024624	-0.0260441	-0.0112271	0.0112815	-0.00238833	0.0049453	0.0171232	0.00456481	0.0143312	0.00749474	-0.0107625	0.00423788	0.0491339	0.00187248
0.8	0.00046067	0.0249723	-0.00623351	0.0170301	0.0289697	0.0103209	0.0198461	0.0258551	-0.00558988	-0.0122003	-0.0587022	0.00660865	0.0322185	-0.0510268	0.0191157	0.0213128	0.00886573	0.0128019	0.0153291	-0.00665559											0.0507575	-0.0363717	-0.00049761	0.00965875	0.0112983	0.0259521	-0.00461683	-0.00542127	0.00852461	0.0458907	-0.0006158	0.00203456	-0.011435	0.00967936	-0.00083544	0.058204	0.0145704
0.85	-0.0123959	0.0213278	0.0215835	-0.00316291	0.0255604	0.0140819	0.0340962	-0.0115351	-0.0151171	-0.0094378	-0.0122114	0.0136461	-0.0215645	-0.0531642	0.0397966	0.0139674	0.012527	0.0116865	0.0265333	-0.0192793											0.0122263	0.00048042	-0.00896139	0.0463922	0.0251641	0.025265	0.0104926	0.0199383	0.0144727	0.0408906	0.00873764	0.0106287	0.00565698	0.0349432	0.0093112	0.0268824	-0.00713618
0.9	-0.0121187	0.0275971	0.0205071	0.0550711	0.0207383	0.00388957	0.0100924	0.019211	0.0305239	-0.0252123	-0.0241841	-0.00223175	0.0512052	-0.0594887	0.030742	0.0181262	0.00362506	0.00409513	-0.0137791	-0.00040483											0.0171285	-0.00463025	0.00325148	-0.00165101	-0.00598078	0.010008	-0.0244189	-0.0192046	0.0270383	0.0149132	0.0067024	0.0166596	0.0107694	0.0201889	0.0213911	0.0317234	0.0239781
0.95	0.0193716	0.0378735	0.0288102	-0.0200208	0.0137918	0.00672662	0.0194531	0.0105025	0.0234558	0.00578811	0.00517662	0.0264408	-0.04854	-0.0380684	0.0453287	0.0421407	0.00227549	0.0360283	0.0156206	0.00090871											0.0471284	-0.0506263	-0.0027353	0.0153673	0.0202246	0.0335934	0.0257234	-0.0262615	0.0222437	0.0232833	0.0144733	0.0150656	-0.0135904	0.0467892	-0.00908237	0.0182738	-0.016684
1	-0.00175087	0.0369909	0.020343	0.0385712	0.0164414	0.0116833	0.0289215	-0.00894634	0.0188225	-0.0161826	-0.00422961	0.0320466	0.00533463	-0.0386466	0.0182844	0.00514342	-0.00181263	0.00284953	0.0251957	0.0155562											0.00524097	0.00785084	-0.00058997	0.0316631	0.00999405	0.0208086	0.00605283	0.0632703	0.00617955	0.0103893	0.00262405	0.0241295	0.00468894	0.0184727	-0.0334991	0.0197551	0.00087907
1.05	0.00185336	0.0229016	0.01437	-0.0122835	0.0219352	0.015803	0.0136373	-0.00483374	0.0361669	0.00638192	0.0030154	-0.0347905	0.0292093	-0.0686688	0.0379427	0.0191052	0.0118013	0.0129321	0.027831	0.00534572											0.00036361	0.0054576	0.00807113	0.00611774	-0.0101525	-0.0105978	-0.00682156	0.0122659	0.00386771	0.0229231	0.00103365	0.014551	-0.00810733	0.0330144	-0.00250047	0.0282779	0.00290411
1.1	-0.0217385	0.0314243	0.0199885	0.0230403	0.0264453	0.00773752	0.0215669	-0.0150169	0.0039373	-0.0353264	0.0698045	0.0248349	0.0126208	-0.0645401	0.0166038	0.022231	0.0207196	0.030166	0.0164095	0.0196801											0.0298262	-0.00848233	-0.00658095	0.0341024	-0.00202176	-0.00738075	0.00747882	0.0274005	0.0174397	0.0320259	0.00900926	0.0207318	0.00475701	0.0621206	-0.00245577	-0.00839997	-0.00719137
1.15	-0.00650278	0.0193714	0.0036777	0.0148254	0.0260962	0.00870494	0.0177283	0.0100355	0.0166239	-0.00825019	0.0196912	-0.00720116	0.015966	-0.0518327	0.0166696	0.0228791	0.0105798	0.0332211	-0.00040834	0.022941											-0.0168146	0.0289991	0.00242441	0.0243378	-0.00229001	0.0587519	-0.0261382	0.0248931	0.0143635	0.0237046	0.00925333	0.0192878	-0.0333974	0.0180551	0.00123189	0.0208392	0.0203313
1.2	-0.0159292	0.0296764	0.0197851	0.014341	0.0375236	0.00973033	0.0192835	-0.0053089	-0.00352159	-0.00488745	0.00198391	-0.00622394	-0.0194413	-0.0308563	0.0196778	0.00803974	0.00535553	0.0144317	0.0387494	0.02986											0.0464175	-0.00571722	-0.00284446	0.00505902	-0.0121968	0.017598	-0.00638668	0.0311692	0.0121989	0.007935	0.0154338	0.0154154	0.00994509	0.0184347	-0.0213801	0.0265712	-0.00889801
1.25	0.00202745	0.0317613	0.00321824	0.0401159	0.0162415	0.00323013	0.0259101	0.00969142	0.00184458	0.0205106	0.0531533	0.0247591	0.046134	-0.0501859	0.0235712	0.0375228	-0.0141459	0.0274888	-0.0159628	0.0116003											0.0304379	-0.0155095	-0.0194446	0.0137863	0.0123898	-0.00189698	0.0192508	0.0211995	0.0248926	0.00786784	0.0122215	0.0323988	0.0127358	0.014805	-0.00767436	0.0204099	-0.00558662
1.3	0.0178435	0.0237727	-0.0128826	0.050746	0.0205224	0.0211437	0.0350186	0.0213165	0.00727589	0.00017924	-0.0241595	0.00288917	-0.0306531	-0.0359135	0.0133324	0.0287866	-0.00283055	-0.00513841	0.013637	0.0358129											0.0352078	-0.0176548	-0.00786143	0.038044	0.0262926	0.00604613	-0.023357	0.0274456	0.0232976	0.00849057	-0.00326908	0.0143961	0.0247077	0.0158681	-0.010211	0.0306501	0.00517538
1.35	-0.00899801	0.0053506	0.00705145	0.049742	0.0227109	0.00609979	0.014324	-0.00290852	-0.0051176	-0.00954753	0.00340835	0.0204412	0.00935194	-0.0527262	0.0127044	0.0166409	-0.00934199	0.0299738	0.0209369	0.0206691											0.0140698	-0.00378165	-0.00109377	0.0214907	0.00239976	0.0227414	0.0237513	0.00779153	0.0160867	0.0297609	0.0102178	0.0229053	-0.00875017	0.00173649	-0.00516005	0.0167818	0.00732778
1.4	-0.018044	0.0281855	0.0330109	0.0222609	0.0278474	0.00144022	0.0119289	0.0391022	0.0266315	-0.0157889	-0.0169145	-0.0167385	0.046134	-0.0176818	0.0238104	0.0263493	0.0175214	0.00816037	0.0184217	0.0265685											0.0160373	0.0294758	0.0119755	0.0201458	0.0401215	0.00415827	-0.00898583	0.0427154	0.0182989	0.0295594	0.00566313	0.00549719	0.025222	0.0225277	0.00909888	0.0166745	-0.00081483
1.45	-0.0150975	0.0154299	0.0192731	0.0262279	0.0153032	0.00650197	0.0418769	0.0208085	-0.0157766	-0.00564262	0.0599808	-0.00463313	0.0223203	-0.0459755	0.0249109	0.00712831	-0.00896438	-0.012141	0.0126595	0.0317387											0.021452	0.0199219	-0.0042299	0.0320064	0.0145081	0.0225103	0.0116658	0.0262895	0.0161532	0.0204078	0.0204412	0.00655147	-0.0177348	-0.00828703	-0.00652895	0.00906413	0.0106561
1.5	0.00496757	0.0243325	-0.0144578	0.0281868	0.0257363	0.00091847	0.0209878	-0.00053272	0.027967	0.0232473	0.0200227	-0.00428466	0.00689268	-0.0251158	0.00044416	0.00686501	0.00653764	0.0142706	0.0252471	0.0145023											0.0055055	-0.0171781	-0.00650118	0.00720508	-0.00844129	-2.709e-06	0.0110893	0.055763	0.0287187	-0.00607631	0.00998948	0.0165047	-0.00999803	0.0234997	0.00533301	0.0387542	0.0161751
1.55	0.0247102	0.0237327	0.0199885	0.0229209	0.0256643	0.005386	0.0181336	-0.0245038	-0.0400262	0.00736298	0.0500097	0.00451786	-0.00155436	-0.0272006	0.0250484	0.00605485	-0.00203592	0.0365489	-0.0135391	0.026328											0.00868819	-0.0228132	-0.0138482	0.00251951	-0.00523153	0.0244816	-0.00583044	0.0669639	0.010694	0.0206703	0.0143316	0.0210615	0.0250178	-0.0103297	-0.00611549	0.0235335	0.0176907
1.6	-0.0387216	0.0188287	0.00080935	0.0231456	0.015631	0.00720489	0.0196558	-0.0115269	0.00222729	-0.00382248	0.0312955	0.00288917	-0.0132091	-0.0200002	0.0220462	-0.00185095	-0.00688255	0.0101062	0.00116369	0.0247242											0.0618266	0.0444646	-0.00840301	-0.00243075	-0.0157118	-0.00113927	0.00784291	-0.00013615	0.0183131	0.0169462	0.0115248	0.00483265	0.0290109	0.00680899	-0.0101943	0.00853816	-0.00321346
1.65	0.0100999	0.0178119	0.0279175	0.0481622	0.0185099	0.00401277	0.0178068	-0.00350657	0.0269247	0.00532985	0.00197163	0.0202366	0.00948941	-0.0381502	0.0227519	0.00414423	0.00810722	-0.00138922	0.0270364	0.0174158											0.00825832	-0.00565048	-0.0109808	0.0103884	-0.0215949	-0.0307863	0.00137032	0.025854	0.0199841	0.0363545	0.00243116	0.0135817	-0.00993753	-0.00970703	-0.00930587	0.0699792	-0.00014407
1.7	0.0135042	0.020134	0.00852172	0.0278779	0.0227135	0.00403451	0.0217737	0.0143939	0.0541301	0.00937675	0.0194947	-0.00486039	0.0355943	-0.0242457	-0.00984251	0.0116652	-0.00057142	0.0252517	0.0104929	0.0200925											0.0399198	-0.0297927	0.00606014	0.0259831	0.00200201	0.0363738	-0.00460672	0.0157793	0.0345339	0.0154321	-0.00129683	-0.00969741	-0.0224767	-0.0263749	0.00761823	-0.15962	0.00247533
1.75	0.0135171	0.0286082	0.00935531	0.0269441	0.015863	0.00233518	0.0245906	-0.00326899	0.0468503	-0.0111288	0.0313691	0.0130931	-0.0029291	-0.0213433	0.00384713	0.0199896	-0.0122086	-0.00027376	0.0137456	0.0377527											0.0186579	-0.00088306	-0.0118876	0.00147509	0.0562535	0.0112666	-0.0271394	0.0147283	0.0282725	0.0102611	0.00200994	0.0107586	0.0154584	0.0211001	0.0242127	0.0155903	0.0254215
1.8	-0.00040976	0.0303447	0.0183279	0.0239671	0.0132987	0.0110601	0.02718	-0.0138946	-0.00089958	0.0268617	0.0293921	0.00628291	6.4784e-05	-0.031668	-0.0168398	0.00046476	0.00536867	0.0398209	0.00626277	0.0146627											0.0166821	0.00027065	0.00148399	-0.00646535	0.00891179	-0.038556	0.0224669	0.0254637	0.0226282	0.0153955	0.0018879	0.00815038	0.0480616	-0.00292597	0.00817697	0.0207641	0.00302722
1.85	0.00844929	0.0177491	0.00482635	0.0230894	0.0208876	0.00600558	0.0292193	0.00854448	-0.0116726	0.00836341	0.00130852	0.0288043	-0.00641179	-0.0292913	0.00838044	0.0207862	0.00774273	0.0310769	0.00535385	0.028199											0.0429868	0.00959572	-0.0111949	0.0148451	-0.00082851	-0.0253603	-0.010341	0.0462888	0.0370499	0.00154291	0.00437979	0.00512745	0.00626957	0.0524919	-0.00374645	-0.00171274	0.0107198
1.9	-0.0011319	0.026726	0.0005665	-0.00811287	0.0149806	0.00595848	0.0227747	0.014443	0.0276901	0.0031289	0.0425805	-0.00461798	-0.0127509	-0.0130217	0.0118851	-0.0174667	-0.008659	0.00372951	-0.00191177	0.025465											0.0237088	0.00572457	-0.00384365	0.00928676	-0.0098288	0.0113051	-0.0130919	0.0617538	0.0162529	0.0345717	0.0104737	0.0184983	-0.0258043	0.017197	-0.0151502	0.0386146	-0.00310733
1.95	0.00960342	0.0141132	0.00010047	0.0118344	0.0116993	0.0115565	0.0103902	-0.0284853	0.0166321	0.00394216	0.00188567	-0.00025459	0.0304619	-0.0386232	-0.00257007	0.0123336	0.0179318	-0.00427083	0.00787481	0.00207333											0.0140202	-0.00841558	-0.00764312	0.0122555	-0.0173121	0.0615837	0.00363572	0.00624504	0.0154459	0.0112867	0.00573005	0.00705613	-0.0103989	0.0221328	-0.00324359	0.00844156	0.0142435
2	-0.0163483	0.0373023	0.0217082	0.0293032	0.024137	-0.00197292	0.0321148	-0.00375234	-0.00495474	-0.0120647	-0.0228947	0.00891912	0.0754313	-0.0238252	0.00680754	0.00924822	-0.0179648	0.0217008	-0.00991481	0.0119287											0.0313225	0.00037553	0.00098019	0.0240016	0.00764454	0.0391157	-0.00627543	0.0154339	0.00538678	0.0308964	-0.00017096	0.00834525	-0.00446962	0.0245931	0.00477427	0.00932174	0.00253476
2.05	-0.0312746	0.028274	0.0409399	0.0154082	0.00885777	0.00530266	0.0146507	0.0118542	0.00015086	0.00813106	-0.0103572	0.00350277	0.0184405	-0.00882872	9.7283e-05	0.024972	0.0209199	0.0115192	0.0203367	0.0150254											0.00399269	0.0210471	-0.0153092	0.0586749	-0.0099398	0.0109905	0.0218095	0.0384813	0.0116197	0.0113722	0.0161857	0.0088549	-0.0149895	0.00604204	0.00247228	0.021494	0.00524755
2.1	-0.00229247	0.00553053	-0.00555745	0.0188626	0.0156897	-0.00241134	0.0251118	-0.00029514	0.0142706	-0.00298986	-0.00963266	0.00960848	0.0397032	-0.00537158	-0.00923847	0.00070105	-0.00636702	0.0110977	-0.00717091	0.0186758											0.02232	0.00654457	0.00478805	0.0426438	0.00962405	0.0147919	-0.0060226	0.00295685	0.0078885	0.01078	0.0162369	0.00382334	0.0355528	0.00210098	0.00646165	0.0385073	0.0136109
2.15	0.014149	0.0265032	0.00755029	0.0311498	0.0107583	0.00984628	0.0221253	0.0269774	0.00145372	-0.00204107	0.023854	0.00401789	0.00916864	-0.0120348	0.00885291	0.0156957	0.0153936	0.0114944	0.00175248	0.0179885											0.00607591	-0.0394324	0.00311293	0.0355188	-0.0157766	0.0348776	0.0108365	0.0275657	0.0211804	0.0295594	0.0158275	0.00583197	0.004636	0.0281317	-0.00786433	0.0139159	0.00229278
2.2	0.0243234	0.00712426	0.00750435	0.0382904	0.00928426	0.0134007	0.0111844	0.0115757	0.00212144	-0.027097	-0.00298936	0.0177898	-0.00948205	-0.0230953	0.00617957	0.0219542	0.00149399	0.00692097	-0.00247198	0.00689982											0.0245851	0.0166324	0.00808372	0.0122555	0.0319722	0.00652772	0.00348402	0.00201093	0.0265303	0.0178498	0.0291372	0.0211365	0.0008546	-0.0396181	0.0113841	0.0321206	0.00315458
2.25	0.0084235	0.0145559	0.0355446	-0.00015081	0.0156071	-0.00482808	0.0175959	-0.0204403	-0.00976719	-0.008702	0.0132198	-0.00388317	0.0436441	-0.0100375	0.0216574	-0.00527387	0.0196393	0.00409513	0.00699448	0.0174998											-0.00777084	0.00065204	-0.00687483	-0.0196636	-0.0211231	0.00779913	0.00714508	0.0139625	0.0141642	0.0171294	0.010454	0.00643156	0.00114198	0.0174704	-0.0134964	0.0174044	0.00306968
2.3	-0.00776652	0.0134421	0.011797	0.0114202	0.0156284	0.0150421	0.0254924	0.006693	0.0112659	-0.00597179	-0.00921515	0.00335884	0.00079798	-0.00408684	0.0010482	0.0305081	-0.0213141	-0.00381845	0.0164952	0.0276339											0.0104325	0.0173952	0.00150078	-0.00014161	0.0195124	0.034319	-0.00804528	0.0559582	0.0297678	0.0200537	0.00792669	0.00017084	0.00127811	0.0183057	0.00680248	0.0278056	0.00145219
2.35	-0.0112676	0.0258149	0.0144094	0.0283904	0.0185472	0.018948	0.0320321	0.00262955	0.00786218	0.0160248	0.0408245	0.0261227	-0.0266511	-0.0235274	0.0112392	0.0151286	0.00082084	0.0112589	0.00744036	0.0174501											-0.00043	0.0194738	6.0766e-05	0.0212833	0.0358017	0.0139957	-0.00908696	0.00322711	0.00509721	0.00085914	0.00779284	0.00640158	0.00816027	0.00298943	0.0249837	0.0119194	-0.0143703
2.4	0.013962	0.0353972	0.00185955	0.0197263	0.00043183	0.00722663	0.0272421	-0.00478459	-0.0032203	-0.0352102	0.0449505	0.00047264	0.0381604	-0.00174509	0.00643076	-0.0194449	0.00727974	0.0291249	0.01394	0.0297455											0.0271478	-0.0110853	0.00092142	-0.0072737	-0.00373302	-0.0150734	0.018998	0.0168753	0.0222437	0.00147576	0.00664335	0.00122012	0.0227943	0.0357101	-0.00919412	-0.006543	-0.00568002
2.45	-0.00674779	0.0130679	0.0129522	0.0401229	0.014101	-0.00835718	0.025906	-0.0154921	-0.0110293	-0.00051783	0.00184883	0.00290432	0.0234202	0.00316031	0.00562338	-0.00200623	-0.0101662	0.0274393	0.00925248	0.0168736											0.0411433	-0.0326817	-0.00143803	0.018429	-0.00840429	0.00839631	-0.0228109	0.0137073	0.0241046	0.020359	0.0111705	0.0105687	-0.0258799	0.0328473	-0.00707651	0.00375083	0.00997264
2.5	0.00913274	0.0145445	-0.0093841	0.0215518	0.0166493	0.00484613	0.0214469	0.0178429	0.0233092	-0.0123875	0.0395842	-0.00018641	-0.00566331	0.00457353	0.0150907	0.0130627	-0.0226637	0.0297384	-0.00611908	0.0122685											0.00645618	0.00446598	-0.00242463	0.0342884	0.00200201	0.0325339	0.00227041	0.0167552	0.0432733	0.0343703	0.0146662	-0.0204101	0.0174171	0.00486504	-0.0104513	-0.00135852	0.0079476
2.55	-0.0125507	0.0143446	0.00294913	0.0300615	0.0169532	-0.00609986	0.0124501	0.00525113	0.0283497	-0.0203264	0.00969554	-0.0204277	0.00664828	-0.00276705	0.00382919	-0.0133957	-0.0199941	0.00867472	-0.00454706	0.0108481											-0.0102757	0.00755526	0.00041342	0.0125989	-0.00734054	0.0495952	-0.0091173	0.013467	0.0121656	0.0261894	0.017784	0.0105038	-0.00068065	0.0135597	0.00714331	0.016653	0.00551925
2.6	0.00354264	0.00615032	0.0132082	0.0312059	0.00552844	-0.0001504	0.0200529	-0.00557925	-0.00673803	0.0248608	0.0387738	0.027562	0.0464395	0.0094147	0.00211275	0.0144332	-0.00221323	0.0369083	0.0202052	0.0259767											0.0098786	-0.016196	-0.00761373	0.0348106	-0.0112348	0.00535263	-0.0207174	-0.0156612	0.0136325	0.00303257	0.0133632	0.0118379	-0.0145357	0.0101729	0.0102611	0.0295123	0.010601
2.65	-0.00957185	0.0168466	-0.00169799	0.00188534	0.0125096	0.00972671	0.03209	-0.00645584	0.0080006	0.00172184	0.0328304	0.00637381	0.032081	0.0153479	-0.00523145	0.0226361	-0.00623896	0.00408274	0.0117334	0.0113559											0.00353802	-0.0139458	-0.0137097	0.0225709	-0.00125401	0.00927603	0.00055113	0.0218151	0.0174824	0.0252675	0.015485	0.0151306	0.0092115	-0.00062512	0.00086312	0.0126815	-0.00048794
2.7	0.0116731	0.0157498	-0.0267845	-0.013456	0.0114141	0.0102666	0.0296909	0.0310081	0.0277715	-0.00496491	0.0350162	0.0199715	0.0234049	0.00873728	0.00019297	0.0161953	-0.00790048	0.0116989	0.0126766	0.0254001											0.00234762	-0.00307608	0.00037144	0.00892193	0.00099375	0.0277757	-0.0122525	-0.0107214	0.0430977	0.00103619	0.00669059	0.00743087	-0.00467382	0.0223302	-0.00051696	0.0316483	0.0138147
2.75	-0.00737966	-0.00221532	-0.00289915	0.0263543	0.00551245	0.00270476	0.0141047	0.030238	0.0125851	-0.0239344	-0.00034923	0.0119417	-0.0295075	-0.0211857	-0.0169894	0.0229062	-0.00290608	0.0190485	0.0236865	0.0145825											-0.024296	-0.00976953	-0.00430547	-0.0034394	0.0112798	0.0108749	-0.00094566	-0.00093192	0.00273316	0.0152612	0.00358065	0.0257084	0.0166684	0.0129902	-0.0118761	0.010803	0.00581643
2.8	0.0163348	0.0272858	0.0172515	0.0163982	0.0118006	0.00822304	0.0134967	0.00285894	-0.00049243	0.0113453	0.0148039	0.00804796	0.0254212	-0.00373061	-0.00618835	0.0112466	-0.00852109	0.0150452	0.00869798	0.0211884											0.0141111	-0.0111521	-0.0106953	0.0151455	-0.0382357	0.0254319	0.00381776	0.0657927	0.0219257	0.0225935	0.0172762	-0.00870309	0.00657964	0.0293012	-0.00408728	0.0143237	0.00403762
2.85	-0.00602565	0.0190686	0.0132542	0.0037249	0.0154125	0.00051266	0.0123467	-0.0214807	-0.00594817	0.00684018	0.0402719	0.0341374	-0.011147	-0.0129633	-0.0110386	0.00870137	0.00436388	0.0118848	0.0152205	0.0170645											0.0200219	-0.0142986	0.0215981	0.028122	-0.0122246	0.0275638	-0.0139819	0.0293074	0.00662577	0.0183443	0.0106902	-0.00527044	0.00198146	0.00906428	-0.0132729	0.0368221	-0.00282289
2.9	0.00036396	0.00422242	0.026782	0.0160752	0.0021538	0.0213321	0.0127231	-0.0552991	0.0154839	-0.00541672	0.0476397	0.0140097	0.00380714	0.00409467	-0.00013596	-0.00051419	-0.0140277	0.00372331	0.00180393	0.0146092											0.00303376	0.0023111	0.00164353	0.0307403	4.0999e-05	0.00916687	-0.00901617	0.01132	0.0128682	0.0099558	0.00904469	0.0164297	0.0171827	0.0174096	-0.00084102	0.0167174	-0.00329837
2.95	-0.00313711	0.0215478	-0.00578062	-0.0153026	0.0121444	0.0144334	0.0266133	0.0143201	0.0175441	-0.0131297	-0.00529794	0.00978271	0.0378244	-0.00685488	0.00429568	0.0114154	0.00401581	0.00402697	-0.0588134	0.0114934											-0.0210059	0.0257954	0.00108935	0.0276571	0.0240264	-9.2607e-05	-0.0166114	-0.0220274	0.0138081	0.0236496	0.0039192	-0.00043875	-0.00074116	0.00652044	0.00849545	0.0454199	0.00093001
3	0.010274	0.0156299	0.0330831	0.0238898	0.00726641	0.0115637	0.0335998	-0.0148613	0.0276087	0.00336126	0.0107393	0.0213427	-0.0129647	-0.0105047	-0.00475898	-0.00289065	-0.0111546	0.00663591	-0.00849713	0.0251557											0.0453593	0.0409462	0.0122568	-0.0117947	-0.0158968	-0.00756054	-0.0409038	0.044382	0.0194667	-0.00273679	0.00286418	0.00433299	-0.0109358	0.0095123	0.00791436	-0.0109332	-0.00596022
3.05	-0.00134467	-0.00087579	-0.0255637	0.011364	0.0120138	0.00733896	0.0288884	-0.00540721	-0.00020743	-0.0193195	-0.0233368	0.0246834	0.0138733	-0.00337439	-0.0165348	0.00554175	-0.0103599	0.0325766	-0.00164881	0.0125969											0.00820045	-0.0411296	0.00042182	0.0126561	-0.00436202	-0.010784	-0.00687212	0.0711079	0.0209905	0.00725733	-0.0131933	0.0142612	0.00710148	-0.0111346	-0.00764084	0.0409117	0.00274703
3.1	-0.0132083	0.012491	-0.00038524	-0.00556417	0.00124483	0.0214517	0.0295461	0.0320813	-0.00989747	0.0241831	-0.00615751	0.00077565	-0.0462183	0.00328878	-0.0183709	0.00760765	0.0105404	0.0194513	-0.00355811	0.00473477											0.00715058	0.00093809	-0.0027311	0.00718362	0.043433	0.0107914	0.00303903	-0.0245949	0.0231029	0.0228438	0.0198862	0.00967434	0.0257589	0.00310333	-0.0162007	0.016492	0.00908112
3.15	-0.0192304	0.0111543	-0.00616788	0.010711	-0.00137278	0.0100818	0.0294551	0.0289108	0.0194169	-0.0203715	-0.0270575	-0.00124696	0.0692144	0.0101271	-0.0140947	0.0107943	-0.0161391	0.00591705	-0.00321512	0.0115927											0.0258995	0.00848014	-0.00232807	0.0178853	-0.00314102	0.0223048	0.00411105	0.0611983	0.0257708	0.0086493	0.0163157	-0.00324682	0.00865185	0.012527	-0.0280962	0.0129176	0.0117217
3.2	-0.0152264	0.0256578	0.00367113	-0.00195526	0.0104411	0.00840421	0.02627	0.0179166	0.00488188	-0.0107997	0.0147916	-0.0239275	0.0016381	-0.0168642	-0.0104645	0.0262008	-0.0117128	0.0286973	0.00805774	0.0107297											0.00752258	0.00454226	0.00545139	0.00901493	-0.00342777	0.013925	-0.00773176	-0.00678759	0.0245128	0.0104931	0.0190477	0.00791054	0.00794851	-0.0103373	-0.00767995	-0.0178136	0.0103038
3.25	-0.0132728	0.0287138	0.00050086	0.0336704	0.0160709	0.0137558	0.0104191	0.0365216	0.0162901	-0.008631	0.0344882	-0.00168633	0.0545199	-0.00559933	-0.0361393	0.00820177	0.0066657	0.00150478	-0.00775399	0.0139524											0.0182197	-0.00071144	-0.0196461	-0.0114371	0.0211774	0.00339414	-0.0229727	0.0395173	0.00434242	-0.00070988	0.00346649	0.00152991	0.00255623	0.0146759	-0.00926117	-0.00256072	0.00855469
3.3	-0.0189145	0.0125595	-0.00368023	0.0106689	0.00268159	0.0266837	0.00672115	-0.0149514	-0.00115201	0.0007085	-0.0205002	0.0106236	0.00418901	0.00960157	0.00286631	-0.00104079	0.00447224	0.0124487	0.00176963	0.00780479											0.00886179	0.00027065	0.00069891	-0.0023306	-0.0102265	0.0106052	0.00701361	-0.00931004	0.0175488	0.0140768	0.0181698	0.0168794	-0.0362107	0.00707477	-0.0056238	0.0203562	-0.00764138
3.35	0.0056897	0.0102432	-0.00564278	-0.0141581	0.00344395	-0.00257439	0.0191719	0.0108056	-0.0119576	-0.00795329	-0.00219118	0.00907063	0.0565362	0.00355157	-0.00608668	0.015635	0.00985082	-0.00365733	0.00121514	0.0111574											0.0216504	-0.00313328	1.8783e-05	0.0148522	0.00202976	-0.0088448	-0.00903639	-0.0387686	0.00997722	0.0174285	0.00397431	0.00165482	0.0227565	0.00404493	-0.0154296	0.0275909	0.00113804
3.4	-0.0243112	0.0110286	0.0122302	0.0317395	-0.00517658	0.0118355	0.0148741	0.00065518	0.0109972	-0.0151112	0.0203789	0.00282856	0.0108031	0.0111608	-0.00727084	0.024486	-0.0250279	-0.00725779	0.023698	0.00436057											0.0116229	0.0313542	0.0124752	0.0196737	-0.0120581	0.0260034	-0.0123131	0.00680057	-0.00631955	0.00572494	0.00504901	-0.00413622	0.00981653	0.0265447	-0.00803754	0.0225567	-0.00705128
3.45	-0.0107518	-0.0017612	0.0222727	-0.0219517	0.00584031	0.00858537	0.0267209	0.0179166	0.00614402	0.00491677	0.023154	-0.00911014	-0.0115136	0.0197511	0.00285435	0.0348965	-0.0040258	0.0281767	-0.00145445	0.00124091											0.0124826	-0.0102844	-0.020238	0.0140939	0.0094113	0.0149075	-0.0268765	-0.0213967	0.00499752	0.0074588	0.0108162	-0.00748393	0.0114047	-0.019161	0.00892009	-0.00574869	-0.0071192
3.5	-0.0188629	0.00384826	0.0308712	-0.00698245	0.00757295	0.00357435	0.010204	0.0550938	-0.00245487	0.0151212	0.00490647	0.00587384	-0.0157295	0.0159085	0.00939715	0.0269299	-0.0165299	0.0153117	0.00630279	0.0213029											0.02728	0.0232877	0.00202137	-0.00429067	0.0176531	0.0015384	-0.00473819	0.0228361	0.00415728	0.0048458	0.0114657	0.00445291	-0.00946864	-0.0303008	0.0134514	0.0169965	-0.0196473
3.55	0.0144907	0.0211822	0.022358	0.00628062	0.00357456	0.00460336	-0.00358275	0.00996996	0.0134889	-0.010761	-0.0154532	-0.0176702	0.00788555	0.00417643	-0.0114812	9.3433e-05	-0.00226577	0.00038932	0.00034623	-0.0621182											-0.00467082	0.00188204	-0.00564473	0.0221846	-0.0286064	0.00259791	-0.0203331	-0.0107665	0.0207056	0.0124406	0.0162527	-0.00288707	-0.00231422	0.0163313	2.6673e-06	0.0133792	0.0175379
3.6	-0.022725	0.00903502	0.0111932	0.0195507	0.00853523	0.0140674	0.0197675	-0.00770928	0.0109321	-0.0110514	0.0238663	-0.0154658	-0.0426439	0.00804235	0.00786013	-0.00449747	-0.0152164	0.0117175	0.0130311	-0.0744976											-0.0105981	-0.0362478	-0.0022399	0.0204964	0.00477702	0.00323361	-0.00955218	0.00815188	-0.0106679	0.00547463	-0.0011	-0.00069857	-0.00293437	-0.0092666	-0.00626635	0.0156548	0.00182154
3.65	0.00479993	0.0201825	0.0210716	-0.00263632	-0.00662133	-0.0108826	0.0165287	0.0394053	-0.0136432	0.0137335	0.0170633	0.00108624	-0.0232906	-0.0140436	-0.00494438	0.0176671	-0.0142346	0.0236467	0.00531955	-0.00183674											0.00639831	0.00274971	0.00357894	0.00792044	-0.0248694	0.00859537	0.00740803	0.00618498	0.00895185	0.00834405	0.00889904	-0.0123656	-0.00547547	-0.00100479	-0.00894269	0.00857037	-0.00047096
3.7	-0.0125055	0.00775547	-0.0168799	-0.0026293	0.00722376	0.00898756	0.00732094	0.00293267	0.00837518	-0.00787584	0.0315779	0.00591929	0.0237562	5.3556e-05	-0.0173542	0.0215829	-0.00723719	0.00121352	0.0119964	-0.00898483											-0.00746497	0.0138292	-0.00584205	0.00420059	-0.0158228	0.012339	-0.0138099	-0.00325917	0.00969239	0.0107067	-0.00397374	-0.0130751	0.00981653	0.0100666	0.00756795	0.00308533	-0.00813384
3.75	-0.00373674	0.00878368	-0.0127578	0.0180201	0.00496333	0.00157429	0.00043375	-0.0378164	-0.00702303	0.00531049	0.0425068	0.0133658	-0.0211215	-0.0132027	0.00642478	0.00612236	0.00600241	0.00931301	-0.0102978	0.00323031											-0.0216176	-0.041797	-0.00035487	0.0136504	0.0187631	0.0375296	0.0132637	0.0407184	0.009118	-0.00273679	0.00458843	0.00099028	0.0043108	-0.00848446	-0.00708769	0.0152791	-0.0186878
3.8	-0.00381411	0.00959197	0.0001136	0.00696168	-0.0120325	0.00897669	0.0138565	-0.0171715	0.0166565	-0.0125811	0.00060858	-0.0106631	0.00756477	-0.0223419	-0.0172286	0.0102609	0.005743	-0.00451251	0.00846361	0.016717											0.00541457	0.00760294	-0.009906	0.0109678	0.0306217	-0.00270606	-0.00989604	0.0137223	-0.0037134	0.00914382	0.0246731	-0.00056866	-0.0131366	0.0142355	0.00444462	0.0433805	0.00106586
3.85	-0.0299593	-0.00668519	0.0116395	0.0057751	0.00114354	-0.00054172	0.00703966	-0.0102489	0.0106796	-0.0042162	-0.0125798	0.0012529	0.00052303	-0.00922583	-7.6155e-05	-0.00095302	0.00758184	-0.00552262	-0.00149447	0.0276606											0.0118626	-0.0263506	0.0137976	-0.0106359	0.0179306	0.0124674	-0.0250763	0.0337817	0.0130771	-0.00136313	0.0191225	0.00409815	-0.0146114	0.0199231	-0.0105016	0.0246068	-0.00087851
3.9	-0.00695411	-0.00613966	0.0076028	-0.00210271	0.00100493	0.0116326	0.00357331	0.00411238	-0.00800832	-0.00972825	0.0244925	-0.00910257	0.0480433	0.0129302	0.00847015	-0.00327548	0.00108353	5.4683e-05	-0.0129102	0.0077666											0.0197077	-0.0206583	0.0105985	-0.00713063	0.00121575	0.017187	-0.0051225	0.0158543	-0.00698414	-0.0076087	0.00611978	0.00181971	0.0357343	-0.00165025	0.00190237	-0.0306085	-0.00961548
3.95	-0.00988134	0.00333987	0.00343484	0.00608403	0.0102252	0.00276997	0.0120282	-0.0208663	0.001242	0.0115519	0.00186111	0.00585112	0.0131554	0.00620867	0.00814122	0.0150139	-0.0105569	-0.0109264	0.0135284	0.0343352											0.00183508	-0.021135	-0.00465393	0.00123902	0.0308159	-0.00379768	0.00766086	0.0463789	0.0121799	0.0182466	0.00859985	0.00193963	0.00330495	0.00559402	0.00306454	0.0224064	0.00212721
4	-0.0285859	0.0228131	0.0219839	0.0225137	-0.00107957	0.00773027	0.0130582	0.018146	0.0245958	-0.00559098	0.0365512	0.0119568	-0.00566331	0.0330424	0.0120824	-0.00609753	0.0136861	0.00252729	0.0155234	0.027462											0.0202533	0.00421807	0.0007073	-0.0244637	0.00768154	-0.0143607	-0.0221029	-0.0171476	0.00074412	0.00588978	0.0124066	0.0243043	0.0132727	0.0102641	0.0168262	-0.0228264	0.00613483
4.05	-0.0260262	0.0109172	-0.00882618	0.0155978	0.00012262	0.0116942	0.00998067	0.00892953	0.0131551	-0.0191323	0.0294904	0.0106993	0.0328601	0.00991108	-0.02358	0.0045088	-0.0086984	-0.0242376	0.00322733	0.0221506											-0.00153774	0.00319784	0.00034205	0.00466557	0.0149428	-0.0123572	-0.0154584	-0.0125832	-0.00457737	-0.0239705	0.0198744	0.00627666	0.00279824	0.00658119	0.0144404	0.0472554	-0.00983199
4.1	-0.0341954	0.00505641	-0.0145629	0.0097491	0.00858054	0.00299824	-0.00925382	0.0393234	-0.00239787	-0.0163053	0.0161424	0.00442696	-0.0835349	-0.0132669	-0.0124082	0.0404056	-0.0173343	-0.00636542	-0.00725094	0.0250106											0.00058681	0.0594915	0.00076608	0.00211891	0.0239616	0.0219002	0.0152965	-0.00666748	0.0189207	0.014205	0.00469865	0.00234935	-0.0155265	-0.0351379	0.00063404	-0.0226654	0.00632587
4.15	-0.0236019	-0.00245524	0.0317245	-0.00146378	-0.00400639	-0.0024983	0.0225514	0.00899507	-0.0263624	-0.0224886	0.0217542	0.00747224	0.0221523	0.00389028	0.00020493	-0.00445696	-0.00387803	-0.00176104	0.00700591	0.0192333											-0.0116727	0.0134478	0.00070311	-0.0289275	0.0276894	-0.00542226	0.0198779	0.02165	-0.0142804	0.0075809	0.00124229	0.00206954	0.0234069	0.0317311	0.00253933	0.0394841	-0.00261911
4.2	-0.027722	-0.0125317	-0.00194741	0.0178656	-0.00403837	0.00687155	0.0192132	-0.0173681	0.0330563	0.0108613	0.00447668	0.0246	0.00428066	0.0314072	-0.00252223	0.00404971	-0.00925334	-0.0220748	-0.00327229	0.019008											0.0170541	0.0263103	0.0036839	0.0147163	-0.0213451	0.00876233	-0.026118	-0.012328	0.00621752	-0.0348315	0.00867859	-0.00287208	-0.0150802	-0.00439912	-0.00660718	0.0122092	-0.00829092
4.25	0.0152709	0.00550483	0.00186611	0.0149869	0.0121551	-0.00977389	0.00466533	0.0410274	-0.0153614	-0.00342231	-0.020758	-0.0398659	0.0276055	0.0276873	-0.00831745	0.00941026	-0.00380579	0.0295153	-0.0133161	0.0173509											-0.0119125	0.00956711	0.00480485	0.00284142	-0.00784004	-0.0130058	-0.0045157	0.0717685	-0.00479573	-0.0140313	0.00147455	0.0008154	-0.025222	-0.012585	-0.00296981	0.015526	-0.00057285
4.3	0.00436794	0.0138305	-0.0177857	0.00606999	-0.00147407	0.0111615	0.0221625	-0.00378511	-0.00947404	0.00222529	0.0426542	-0.00707238	0.0384965	-0.0159007	-0.00051274	0.0243577	-0.00471207	-0.0105732	-0.00860574	0.0152202											-0.00515029	0.00747898	-0.00256317	-0.0215736	-0.00156851	0.00223189	0.0148414	-0.00518104	-0.00164841	-0.0200937	-0.00138737	0.0206468	-0.00624688	-0.00307784	0.0149656	0.00030524	0.0020423
4.35	-0.0106035	-0.0102297	0.0196866	0.0030298	0.00337731	-0.00230264	0.00562499	0.00318664	0.00613588	0.00662073	0.0170265	0.00601777	0.0589038	0.0100571	-0.00252223	-0.00017662	-0.00820257	0.00283094	0.0166038	0.0135362											-0.00423269	-0.0158146	-0.00344062	0.0127562	0.00683978	-0.00142181	0.00890481	0.01132	3.2061e-05	0.0106579	0.016229	-0.00739898	-0.00769894	-0.00611527	0.012563	-0.00928015	0.00699664
4.4	-0.00607079	-0.00160125	0.0159256	0.00199066	0.00917497	-0.0167922	0.00230342	0.00888037	0.0193518	0.0196651	-0.00991509	-0.0088147	-0.0211674	0.0146354	-0.00895738	-0.00433543	-0.0201353	-0.01928	-0.0133961	0.0127382											-0.0237339	-0.00398189	-0.00697559	0.0128206	0.0189758	0.0487219	-0.00871277	-0.0293545	-0.00203767	0.00663461	0.0043916	2.5937e-05	0.0280429	0.00776578	0.0225197	-0.0172662	0.00866932
4.45	-0.012628	-0.00458307	-0.00421845	0.036851	-0.0142503	0.00396929	0.00279566	-0.00405546	0.0145801	-0.0251155	0.00151728	0.00500268	0.0566889	0.0194766	0.00905625	0.0213736	-0.0153478	0.00815417	-0.0183294	0.0178052											0.0099034	0.0257286	-0.0117658	0.00164678	0.0154608	0.0500511	-0.0423702	0.0230463	-0.0087738	-0.0135734	0.00456087	-0.00348666	0.00926444	0.0257853	-0.012351	0.0259056	0.00301024
4.5	-0.0106035	-0.00097862	-0.00383776	-0.018406	-0.00846592	0.00421567	0.0013024	0.0249129	0.0312078	-0.0159438	0.0390562	0.0145173	0.00049248	0.00445674	0.00926557	0.0205972	0.00444597	-0.0145269	-0.0139621	0.0151209											0.00467883	0.00457086	-0.00253798	-0.0171599	-0.00169801	0.0173411	0.00947117	-0.0238742	-0.00421184	0.0195226	8.0988e-05	-0.0127953	-0.0189978	0.0100287	-0.0404386	-0.0228049	0.00136729
4.55	0.00958408	0.00702429	0.0299654	0.0221135	0.00818337	-0.0295136	-0.00741724	0.0167287	0.0359063	0.0163733	0.0105551	-0.00740569	0.0648763	0.00488888	-0.0231733	-0.0229556	-0.0110166	-0.0163984	-0.0150711	0.00779715											-0.0069607	-0.0298499	0.00364612	-0.00137917	0.00228876	-0.0272995	0.0205353	0.0430457	0.00358289	0.00871646	0.0108122	-0.00215257	0.0132803	-0.0233755	-0.0123398	0.00878504	0.00877545
4.6	-0.00809535	0.00134057	0.00433407	7.3869e-05	0.00153272	-0.0237019	0.0134842	0.0337362	0.00041143	0.00389052	0.0283115	-0.0179051	0.0304313	0.00432242	-0.0216363	0.0065477	-0.0180535	-0.0128475	0.00096933	0.0164268											-0.00497669	0.0167468	0.00284424	0.0092653	-0.00294677	0.0326623	-0.00225029	-0.0471617	0.00634095	0.00132313	-0.0105322	0.0182984	-0.00180751	-0.0109751	0.0037462	-0.00988125	-0.00874093
4.65	-0.0172059	-0.00277798	-0.0188621	-0.0198523	-0.00345727	-0.00377008	0.00060334	4.8941e-05	0.00039514	0.0105773	0.035974	0.00253313	0.0467602	0.00797811	-0.00249831	0.00604135	0.0112332	0.0085198	0.00148381	0.0230136											0.0127802	0.00433249	0.0179078	0.00708347	0.0428502	-0.0315376	-0.0206466	0.0187672	0.00570484	-0.0153378	0.00516711	-0.00189775	0.00675359	-0.00151356	0.0175693	0.0176942	-0.00417716
4.7	-0.010784	-0.00059018	0.00115723	0.029893	0.00527521	-0.00058158	0.003685	-0.0122561	0.0184317	-0.0139623	0.0275379	-0.0045801	0.0023102	-0.00079905	0.00236992	7.3179e-05	0.00103099	-0.0151652	-0.00950894	0.0155753											-0.00527429	0.00539086	-0.00114415	-0.00703048	-0.00253976	-0.0105208	0.0243885	0.00972841	-0.00873107	0.00305699	0.00241935	0.0075358	0.00739643	-0.00447506	0.0107583	0.0104166	0.0195757
4.75	-0.0245046	0.00563335	0.0312584	-0.0103667	-0.00178861	0.00253808	0.0073168	-0.00854491	0.00683617	-0.00629451	0.0358635	-0.00889046	0.0251004	-0.00643442	-0.002283	0.00822202	0.00634062	-0.00310579	0.00354173	0.0347972											-0.00837431	-0.0410724	-0.00197961	0.0160183	0.0242484	-0.00055494	-0.00018715	-0.0356606	-0.00385581	-0.00484917	-0.00397374	-0.0181416	0.0496952	-0.00404222	0.00280193	-0.0122535	0.00757401
4.8	-0.0254782	-0.00395472	0.00162982	0.0271055	0.00471277	-0.00488606	0.00748226	-0.0320162	-0.0290903	-0.0104124	0.0578809	-0.0136478	0.0770504	0.0202007	-0.0353379	0.00023521	-0.00024634	-0.00964983	-0.00981763	0.00130201											-0.0219317	-0.0409198	0.00404076	0.0123342	-0.0153326	-0.0440719	0.00322107	0.0345024	-0.00424982	0.00250753	0.00719448	-0.00334176	0.0172886	-0.0319714	0.0064393	0.00545753	-0.0175076
4.85	0.00140847	-0.0016241	0.00310009	0.0140601	0.00803143	0.0072991	0.0062951	-0.00720135	0.00576945	0.00507813	0.0208946	-0.024685	0.0632724	0.00240698	-0.0126833	-0.0145569	0.0101234	-0.00738792	0.0148203	0.0195197											-0.00674577	-0.0177788	-0.00692101	-0.00654403	-0.00764579	0.00219337	0.0239738	-0.0233186	0.00801667	0.00398497	0.00797787	0.00916968	0.0231876	0.0400385	-0.00100864	-0.00911914	-0.0108806
4.9	-0.0260133	0.00393681	-0.00848487	-0.0115954	0.0012395	-0.00531723	-0.013928	0.0121983	0.0163552	-0.00924417	0.0196912	0.0154642	-0.00198206	0.0231849	-0.0128448	0.0204082	-0.00252189	-0.00654513	-0.0163001	0.0291765											-0.0138965	-0.00435374	-0.00399479	0.0144874	-0.00232701	-0.00436917	-0.00309982	0.0266498	0.0118855	0.00966886	0.010765	-0.00625976	-0.00214784	-0.00149078	0.021419	0.0236408	-0.00296299
4.95	0.0121567	0.00310852	0.0207893	0.0248026	0.0136212	0.0110238	0.00206764	-0.00029514	0.00190158	-0.0103414	0.0322164	-0.0330557	0.00692323	-0.00075233	0.00039631	-0.0156236	0.00605495	0.00087889	-0.00333517	0.0445571											0.00394309	-0.00139795	-0.00416692	-0.0174961	-0.0099768	0.00805599	0.0095723	-0.0222676	0.00763216	-0.00497738	-0.00350922	-0.0109715	-0.00105879	-0.0313867	0.00585822	-0.0147867	-0.0128717
5	-0.0278767	0.0186859	-0.035278	0.0149308	0.00226042	0.00284969	0.00633646	0.00212982	-0.00328545	-0.00099546	0.00797638	-0.00233023	0.0360678	0.0063313	0.00790199	-0.00418015	0.0220594	0.0188006	-0.00891443	0.0246364											0.00696045	0.0148589	-0.0150279	-0.00290288	0.0134351	-0.0279802	0.0119995	-0.017553	-0.0121442	-0.00542306	0.00932813	-0.00565518	0.00472676	0.00825936	0.0139375	-0.0386052	0.0130293
5.05	-0.0255427	-0.00314357	-0.0190656	-0.0010074	0.00602691	0.00406712	-0.00934482	-0.00824179	-0.0130325	0.00102477	0.00805006	0.0030937	0.00874094	0.00679264	0.0130154	0.0199626	0.00703675	-0.017644	-0.0135162	0.0204705											-0.00663004	0.0479448	-0.00935603	-0.0102997	0.0321942	-0.0434041	-0.0253291	0.0121608	0.00359713	-0.00312142	0.012253	0.0070961	-0.017402	0.00158461	0.0127139	0.039001	-0.0173123
5.1	0.00324605	0.0011692	-0.0207787	0.0181324	0.00451285	0.0155095	0.0101627	-0.0083401	0.00693389	0.0210527	0.0317866	0.0142143	0.0507164	0.0146763	-0.0199498	0.00334757	-0.0019998	0.00574354	0.00277001	0.0314828											-0.0224112	-0.0310799	-0.00655996	-0.0113226	-0.00697054	0.0284949	-0.0328838	0.0617538	0.00269043	-0.00829858	0.00655674	-0.0118759	0.0170466	-0.0402939	-0.017983	-0.0129297	0.0113099
5.15	-0.0198043	0.00782973	0.00422249	-0.00227824	0.00081301	0.00140399	-0.00719801	-0.00452243	-0.0128778	-0.00639778	0.0543076	0.0146233	-0.00419692	0.00993443	-0.0215585	-0.00282989	0.0152031	0.0147354	0.00141521	0.0276988											-0.0156821	-0.0507502	-0.0193564	-0.00675864	0.0125656	0.00316298	-0.0174811	-0.0171476	-0.0104638	-0.0132254	0.00895415	-0.022009	-0.0062015	-0.00129335	0.0105293	0.00102442	0.0117727
5.2	-0.0222479	0.0023088	-0.0125216	-0.0193468	-0.00015727	0.00138225	0.00045029	0.0390203	0.00039514	-0.00250578	0.0115498	-0.02192	0.0172032	0.0239615	-0.0200634	0.00725658	0.0136992	0.013087	-0.0013687	0.0195083											0.0295038	-0.0339213	0.00382664	0.0236439	0.0250994	0.0180988	0.00996672	0.00301691	-0.00647146	0.0142294	-0.00448944	-0.00294203	0.0165172	0.00023296	0.0141946	0.00265597	0.00155833
5.25	-0.0159615	-0.00050164	0.0142518	-0.00560629	-0.00104491	-0.00932098	0.00456192	-0.0265355	0.0158585	0.00203165	0.00875	-0.0157007	0.0134456	0.0390515	-0.0153507	0.00611561	0.00157279	-0.0243863	-0.00841138	0.0146474											0.0137474	-0.0689522	0.00363772	-0.00339647	5.9499e-05	-0.0115096	0.00411105	0.0157793	-0.00503783	-0.00070988	0.00073447	-0.00399631	-0.00344864	0.00194151	0.0135744	-0.0151516	-0.00041152
5.3	-0.00650278	-0.0217628	-2.4238e-05	0.00782529	0.0089484	0.00428451	0.00168295	-0.0152053	-0.0176088	0.00403252	0.0249346	0.00242707	0.0459965	0.0228929	-0.0232032	-0.0384566	0.0201483	-0.0275406	-0.00997769	0.0161786											0.00803512	0.00059483	-0.00116514	0.0100236	0.00700628	-0.0243971	-0.00425275	-0.0314115	-0.0100128	-0.00657693	0.00542693	0.0115181	-0.0389863	0.00287552	0.0103002	-0.0265832	-0.00082332
5.35	-0.0317969	-0.0003674	-0.00537367	0.023293	-0.00536317	0.00261417	0.00260125	0.0366281	-0.0147099	0.00673691	0.0530305	-0.00686785	0.0172644	-0.00500952	-0.00761174	-0.0116606	0.00858006	-0.00222582	0.015209	0.00717093											0.0284208	0.00385575	0.00257975	-0.00472703	-0.00070825	0.0187988	-0.0299105	-0.0236339	0.00385347	-0.00945245	0.0173628	-0.00624977	0.00399316	-0.00696575	0.0345381	0.00485643	0.021363
5.4	0.00314934	-0.00160697	-0.00895746	0.00270682	0.00415299	-0.00252004	0.0104646	-0.00555468	-0.00896104	0.00016634	0.0414139	-0.00520128	-0.00332625	0.012755	-0.0236039	-0.0267903	0.00208176	-0.00978617	-0.00864576	0.01779											0.0270403	-0.0192758	0.00475447	-0.00165816	-0.00104126	0.0290279	0.0154988	-0.00723803	0.00366833	0.0080571	0.0091746	-0.00084846	0.00427299	0.0168781	-0.00242783	-0.0279465	0.0127024
5.45	-0.00651567	-0.00918717	-0.00710649	0.012375	-0.0040677	0.0051686	0.00955876	-0.0120758	-0.00730803	0.0183161	-0.00340687	-0.0221548	-0.0330665	0.0188985	-0.0137897	0.00123441	0.0110493	-0.00425224	-0.00208326	0.0109932											0.0056295	-0.0137742	-0.00145482	0.00684025	-0.0215486	-0.00636619	0.00362561	-0.0200154	-0.0105445	0.0127947	-0.00632784	-0.00602492	-0.00644351	0.00241231	0.0185583	-0.026068	0.00883913
5.5	-0.018547	-0.0173329	0.0154333	-0.00523417	0.00344128	-0.00605638	0.00356918	0.018359	0.0163552	0.0107386	-0.0101484	-0.0100116	-0.00998612	0.0244287	-0.0250871	-0.0388887	0.0156103	0.0165697	0.00054059	0.00277974											-0.00460469	-0.0185511	-0.0151959	0.0235939	0.00135451	0.0176879	0.0187856	0.0343973	-0.00350927	-0.0288485	-0.00023788	0.00538227	-0.035636	-0.0238842	-0.0131723	-0.0186938	0.00070501
5.55	-0.03406	-0.0133857	0.00480009	-0.0165734	-0.00524322	0.00988251	-0.0163354	0.00547232	0.00396987	0.00491677	0.0140425	-0.00701935	0.0255281	0.013193	-0.019256	-0.0226113	0.00513881	-0.00655753	-0.0193127	0.0124442											-0.00882072	-0.0135549	-0.0032307	0.0022906	0.00747804	0.0191263	-0.00642713	-0.00399489	7.4785e-05	0.00673229	0.0195437	0.00305387	0.00279068	0.0133471	0.0145633	0.00625184	-0.0018507
5.6	-0.0355687	0.00846093	-0.0143069	-0.00250292	-0.0201279	-0.0110529	0.00344508	0.00249848	-0.00616803	-0.010264	-0.00216662	0.0306376	0.0471268	0.0259879	-0.00232487	-0.00074373	0.00404208	-0.0209284	-0.0106408	-0.00466237											-0.0003804	0.0269682	-0.00791601	0.00691894	-0.00247501	-0.0188363	-0.0146392	-0.0166822	-0.00397923	-0.00510559	-0.00796548	0.0123925	0.0163962	0.0223302	-0.0191117	0.0108567	0.00962028
5.65	-0.01257	-0.01344	-0.00950881	-0.0107809	-0.0096068	0.00261417	0.00282875	0.00602941	-0.0136106	0.0137464	0.00798866	0.0262136	0.0211595	0.024966	-0.0172286	-0.0135915	0.0202763	-0.0106971	0.00900667	0.0192066											-0.0156738	0.0110355	0.0078864	-0.00349662	0.00184476	0.015357	-0.0121513	-0.0276878	0.00038809	-0.00697987	0.0134419	-0.00975237	0.011677	-0.023254	0.0108198	-0.0364692	0.0063471
5.7	-0.00621264	0.00414816	-0.0431544	-0.0322167	-0.00336398	-0.00366501	0.0138193	0.00253125	0.0128863	0.00606565	-0.00550669	-0.01714	-0.0339677	0.00970084	-0.00958534	-0.0149688	0.00569703	0.00320896	-0.00866862	0.00632324											-0.00125667	-8.2139e-05	-0.00852476	-0.0102567	0.00791279	0.00182093	0.0343097	0.00450335	0.00489308	-0.018598	0.00540725	-0.0168225	0.0417921	0.0148658	-0.0056238	-0.0510673	0.0108854
5.75	-0.0222092	-0.00742493	-0.0128957	0.0016396	-0.00064241	-0.00653104	-0.012443	0.010101	0.0496271	0.0101319	-0.00314899	0.0133128	-0.0373435	0.0206971	-0.0244651	-0.00302568	0.0145989	0.014816	-0.00742244	0.00225661											-0.0256683	-0.030422	0.00017832	-0.00158663	-0.00654503	-0.00036872	0.0287575	-0.0171476	-0.0180069	0.0115126	-0.00634753	-0.00484073	0.0123047	0.00626226	0.0103616	-0.00903327	-0.00530643
5.8	-0.0178506	-0.00760487	-0.0113204	-0.0237772	-0.00099693	-3.0836e-05	-0.0123644	-0.00748809	0.00500402	0.0199555	0.0348197	0.00815401	0.0298967	0.0308933	0.00786013	0.0106727	0.0133348	-0.0132255	0.00224981	0.0165757											-0.00058707	-0.0198288	-0.00517872	-0.00328202	-0.0209659	-0.00123559	0.00395935	0.00924795	0.00046405	-0.0155576	0.00806841	0.00775065	-0.0124106	0.00019499	-0.00932822	0.0007668	-0.00251298
5.85	-0.0344211	-0.00566554	0.0151117	-0.0269648	-0.00937223	0.00282795	-0.0128815	0.0216442	-0.00596446	0.00384534	0.0192491	0.00569961	-0.01909	0.00363917	-0.0258287	0.0100854	0.0108523	0.00661732	-0.0184609	-0.00387578											0.00243855	0.0364267	0.00642959	-0.00220183	0.0366342	-0.0252383	0.0187856	-0.0275978	0.00643114	-0.0292514	0.00805266	0.00762574	0.00133862	0.00885166	0.0247994	-0.00460016	0.00820657
5.9	-0.00030015	-0.002738	0.0128735	0.0158365	-0.00978006	0.00059237	0.00294457	-0.00956896	-0.036085	0.0184516	0.0154915	0.00685863	-0.00601464	0.0323416	-0.0267437	-0.0191276	0.00390417	-0.00019939	0.00611414	0.00504788											-0.0179224	0.00274971	0.0076303	-0.00014161	-0.0288376	-0.0212122	0.0243278	-0.0176431	0.00149417	0.0094796	0.00034081	-0.00171287	0.0290261	-0.0101702	0.00779703	0.0169106	0.0081811
5.95	0.00790769	-0.00089864	-0.00392309	0.00599275	-0.00077835	-0.017756	0.00688661	0.0112889	0.0137251	0.00300627	0.0416227	0.00083625	-0.0117733	0.0192839	-0.0239927	-0.0168929	-0.0124614	-0.0148491	-0.0195699	0.0060254											-0.0143015	-0.0203913	0.00499797	-0.0175104	-0.0410015	-0.0101547	0.021405	0.00394781	-0.0140953	-0.0099897	0.0027579	-0.00486072	0.0134618	0.0170299	-0.00109804	-0.0223648	-0.00690269
6	-0.00159613	0.00475652	0.00171515	-0.0117358	-0.00226575	-0.00696583	-0.0250344	-0.0378082	-0.0202878	0.00505231	-0.0175285	0.0154642	-0.0113761	0.00414723	-0.0201651	0.00277371	0.0184901	-0.00597501	0.0141801	0.00983619											-0.0161864	-0.0252255	0.00463272	-0.0122812	-0.0145833	0.0110483	-0.00327174	-0.00447535	-0.00610593	-0.00294437	0.00709606	-0.0223588	-0.0231649	0.0222923	-0.0153682	0.0229646	0.00287439
6.05	0.00868786	-0.0064824	-0.0110513	-0.00790223	-0.00309209	0.00503816	-0.0108422	-0.00384246	0.00497145	0.00827951	-0.0169391	0.0180171	-0.0303934	0.0300583	-0.0203206	0.0187136	-0.0111053	-0.0144711	0.0108474	-0.00053847											-0.0207579	0.00883293	0.0217282	0.0147807	-0.00601778	-0.015799	-0.00152212	-0.0105562	-0.0132361	-0.00124103	0.00548204	0.0155403	-0.00193608	-0.00540147	0.0128424	-0.00067154	0.0107283
6.1	-0.00778586	-0.00956132	-0.00450726	0.0157944	0.00148207	-0.00536433	-0.00351656	0.0131896	0.0450182	-0.00835992	-0.00910463	-0.0046104	0.0333336	0.0178298	0.00264503	-0.00253283	0.00061726	0.00704491	-0.0229998	0.00415055											0.0119039	-0.00251352	-0.00553557	-9.1535e-05	0.0196696	-0.0107326	0.00550671	-0.0111268	-0.00918679	-0.0142511	-0.011658	-0.00337174	0.0106333	-0.0104208	0.0106186	-0.0157098	0.00817685
6.15	-0.00463941	-0.00523712	-0.00896402	-0.0494187	-0.00782618	0.0049512	-0.00395503	0.00727466	0.0280891	0.00869259	-0.00529794	0.0030634	-0.0881021	-0.00314663	-0.0225932	-0.0166634	0.0122971	-0.0172412	0.0121393	4.1926e-05											-0.0281979	0.0130473	0.00799136	0.00338509	0.0241836	0.00661762	0.034866	-0.0188143	-0.00831808	0.00109724	0.00240754	0.00930459	-0.0211078	-0.0124103	0.0208379	0.0104381	-0.00732722
6.2	-0.00959765	0.0060018	0.019004	-0.012775	-0.00431026	0.00232069	-0.00437281	-0.0140666	-0.00313073	0.00523949	-0.0442859	0.0180928	-0.0100014	-0.00181517	-0.0123962	-0.0059625	-0.00845213	0.00279376	0.00331308	-0.00858008											-0.0258336	0.0564404	0.013932	-0.00670141	-0.00301152	-0.0243072	-0.0107051	-0.01955	0.00052576	-0.0126088	-0.00529251	-0.00482574	0.0242842	-0.00884895	0.0171894	-0.0107614	-0.00082757
6.25	0.0179789	0.00515923	-0.0138671	-0.0224221	0.00589629	0.00642588	-0.00328906	0.00491524	0.0116486	0.00247055	0.00647826	-0.0169355	0.0376564	0.0244054	0.0117057	-0.0142531	0.0197378	-0.0196952	-0.00844568	-0.00098523											-0.014409	-0.0341501	0.00892338	-0.0188911	0.0160806	-0.00413801	0.0324691	0.00642521	-0.00821364	0.00797774	-0.0102172	-0.00031883	-0.00692753	0.0101198	0.00072902	-2.7509e-05	-0.0161873
6.3	-0.0265743	-0.0148452	-0.0145694	-0.0205755	0.005787	-0.00631364	-0.00385989	-0.0133948	0.00471902	0.00412933	0.0169774	-0.0226775	0.0556808	0.0119316	-0.0162418	-0.00179019	0.00799557	0.00165971	-0.0245947	-0.0134982											-0.0298678	-0.0170255	-0.0173118	-0.00512048	-0.0182278	-0.00601302	0.0091172	-0.0238291	-0.0158422	-0.0150997	-5.2858e-05	-0.0112264	-0.0169407	-0.00474842	0.0114065	-0.0318429	-0.0204836
6.35	0.00183402	-0.0100383	-0.0257737	-0.00908882	-0.00647739	0.00803825	0.0026302	0.00648818	0.00410016	-0.00792747	-0.00020188	-0.0136629	0.0394436	0.00651817	-0.0256014	-0.0178786	0.0148485	-0.0148491	-0.0148595	-0.00966451											-0.0178314	0.0461904	-0.00066974	-0.00884748	0.00596103	-0.00837605	0.0233367	0.043361	-0.00791932	-0.0174136	0.0130325	-0.0197006	0.0254564	-0.0130558	0.00770204	-0.0233631	-0.00877065
6.4	-0.0191015	-0.0130687	-0.0027088	-0.00510779	-0.0111502	0.00774477	-0.0200789	-0.00167147	-0.0120065	-0.0206749	-0.0460173	-0.00306504	-0.0308211	-0.00962877	-0.00719907	-0.0205251	-0.00369743	-0.00597501	-0.0236229	-0.0155525											-0.0122597	-0.00417258	0.0108924	0.00283427	-0.00684104	0.00028625	0.0268258	0.0331962	-0.0159277	-0.0149715	-0.00043865	-0.00280713	0.00343352	-0.00478639	0.00654546	-0.00874346	0.00780326
6.45	0.00750794	-0.00072727	-0.0139262	-0.009812	-0.00399839	-0.00869415	-0.00231286	0.0189734	-0.0306374	-0.00724331	0.00631863	0.0133431	0.00064523	0.0426488	-0.0126893	-0.0125383	-0.0150818	-0.0155556	0.00469074	-0.00940486											0.00388523	-0.0218883	0.00501476	0.0230073	-0.0129368	0.0212389	-0.00388866	-0.0263816	-0.00593978	-0.0136101	-0.00147792	0.00675633	0.0160483	-0.0235729	0.00196383	-0.016869	-0.00256392
6.5	-0.0156004	-0.0091072	-0.0287996	0.00798678	-0.00158603	0.00711069	-0.00969229	-0.0303777	-0.00248744	0.0263131	-0.00905551	-0.00447405	0.00544156	0.0262215	-0.00872413	-0.0393478	0.00607465	-0.00568994	-0.00928029	0.00514334											-0.0188482	0.00783177	-0.00327269	0.00379284	0.000855	0.00878159	0.0055775	0.0370098	-0.0248664	0.00039515	-0.00431623	-0.00396134	-0.0037209	-0.0205279	-0.00288041	-0.0427056	0.00780326
6.55	0.0383341	-0.00991263	-0.00473699	-0.0214532	-0.0138771	-0.00130986	-0.0111483	0.0164174	-0.029986	0.0120747	-0.00101233	0.00491935	-0.0177611	0.0230097	-0.0219533	0.00471809	-0.0077363	-0.0118188	-0.00815986	-0.0081906											-0.0178066	0.00882339	0.00994357	-0.0354515	-0.0130478	-0.0367388	-0.0263	-0.0213517	-0.0181446	-0.0127553	-0.00078507	0.00494257	0.0194516	-0.0110359	0.00177945	0.021333	0.0159926
6.6	0.0103642	-0.010481	0.0160109	0.00274193	-0.00380114	-0.010234	0.0105184	0.00865098	0.0174301	0.00917021	-0.0363164	-0.00320139	-0.0126898	0.0275004	-0.0170372	-0.00231004	0.020365	0.0145681	-0.0100977	-0.00877864											-0.00502629	-0.0134309	-0.00043883	0.00665426	-0.0386519	0.00871096	-0.00348413	-0.00213308	-0.00356624	-0.0260279	-0.013276	-0.0123006	0.00055209	-0.0142252	0.00711537	-0.00745539	-0.00815507
6.65	0.00766913	0.00131487	-0.00752	-0.0201894	-0.0111288	0.0046251	-0.00328492	0.0139843	0.0098979	0.0105902	0.0361582	-0.0004364	-0.0189372	0.034222	0.00688529	-0.0285727	-0.0103435	-0.0008005	-0.0281332	-0.0112148											0.00690258	0.0289133	-0.00047242	-0.0202288	-0.0207716	0.00699005	-0.0145988	-0.0200304	-0.0276625	-0.0108811	0.014304	-0.0122856	0.0143845	-0.00010875	0.00481897	-0.00931235	0.00287014
6.7	0.0301263	-0.00220961	-0.00446787	-0.00167441	-0.0106757	0.0102811	-0.0157356	0.00666842	0.0265908	-0.00424847	-0.030987	0.00188165	-0.00370812	0.00317783	-0.00413102	-0.00328898	-0.00728644	0.00866853	0.00333594	-0.013838											-0.0107717	0.00428481	0.00600136	-0.0218169	0.0147671	0.00542326	0.0196048	0.0165	-0.00191425	-0.0167481	0.00876519	-0.0137796	0.00211002	0.0385425	-0.0137366	-0.0325835	0.00801977
6.75	-0.00326606	-0.00795903	0.00135414	-0.0171843	-0.00544581	-0.00441141	-0.0107802	0.00704527	0.0139124	-0.00075664	-0.00243677	0.00078323	0.00162283	-0.00065306	-0.0223839	-0.0123695	0.00228862	0.00349402	-0.00598189	-0.0137044											0.00099188	0.00307389	-0.0020132	-0.0107217	0.0210571	-0.0482842	0.00986559	-0.0347597	-0.0205228	-0.0342393	0.00643471	-0.0165028	-0.00359233	-0.02415	-0.00207583	-0.0102891	-0.00556964
6.8	0.0195134	-0.00879873	-0.0348382	-0.00552906	-0.00892707	0.00289317	-0.0125754	0.0275919	-0.027706	-0.0108642	0.0140548	-0.0109206	-0.0263608	0.0220052	-0.0027794	0.00522444	0.00875737	0.00482018	-0.0123557	-0.0143955											0.0136482	-0.0291252	-0.00577068	-0.0349007	0.0117423	-0.00368852	0.0225074	0.0355685	-0.0185575	-0.0152157	-0.0150554	-0.0128952	0.01595	0.0105298	-0.00636692	-0.0243291	0.00252202
6.85	-0.0128408	-0.0124318	0.00259469	-0.0341335	-0.00698119	-0.0125312	-0.0129849	-0.0047682	-0.0064856	-0.0298208	-0.00107373	-0.0130039	0.0351055	0.0204635	0.00218452	0.0121986	-0.00859004	-0.0129528	-0.0126701	-0.00328392											0.0420031	-0.0166918	0.00553115	-0.0112725	0.0120106	-0.0449002	0.050026	-0.00722301	-0.00169113	-0.017267	-0.0108865	-0.00227249	-0.0105426	-0.00251591	-0.00511535	0.00204414	0.0181705
6.9	0.00716621	-0.00230672	-0.00150107	0.0300615	0.00339597	-0.00414328	-0.0157108	-0.0415112	-0.0274047	-0.0123681	-0.0331605	-0.0307983	-0.0495482	0.00616779	-0.0122706	-0.00295141	-0.0133743	-0.0183504	-0.0248462	-0.0269276											0.0169053	0.00279738	0.00331025	-0.00384715	0.0309916	-0.0288342	-0.0424815	-0.0351651	-0.00728796	0.00557842	0.00745036	-0.0041662	-0.0135299	-0.00598618	-8.673e-05	-0.0173521	0.00123992
6.95	0.0368382	-0.00983266	0.00583716	-0.019747	-0.00160202	-0.0018751	-0.00704496	-0.00661969	-0.0244163	-0.00695932	0.00599936	0.00709347	-0.0383669	0.0420765	-0.0135385	-0.0253523	-0.0121134	-0.00756144	-0.017512	-0.0160451											-0.00460469	0.00489504	-0.00278988	-0.0146347	0.00064225	0.0234799	-0.00105691	-0.0310061	-0.0167727	-0.0204905	-0.00424143	-0.0130351	0.0034562	-0.0228743	0.00122071	0.00982623	-0.00422386
7	-0.00392372	-0.00963273	0.0226009	-0.0263961	-0.00155671	-0.018506	-0.0221099	0.00178573	0.0188225	0.0289013	0.00528714	-0.0209731	-0.0284077	0.0200898	-0.019567	-0.0105602	-0.0218296	-0.0135849	-0.00440414	-0.0136853											0.0218157	0.0322791	0.00082906	-0.0147921	-0.0131403	0.00879443	-0.00126929	-0.0400899	-0.0095001	-0.0114366	-0.00050951	0.00237433	-0.00572505	-0.0115674	-0.0141892	0.0193043	-0.00897443
7.05	0.0289592	-0.00240954	0.0217607	-0.0227029	-0.00978539	-0.0129624	-0.0140562	0.0214967	-0.0339353	-0.00080182	-0.0009141	-0.00422406	-0.0400166	0.00657657	0.00475619	-0.0116336	-0.0162212	-0.00948871	-0.00635917	-0.0240409											-0.00457162	0.00833712	0.0193436	0.00379999	0.00704328	-0.0072138	-0.0100073	-0.00376967	-0.00720251	-0.0236103	-0.0134492	0.00873998	-0.00142181	-0.00755045	0.00585263	-0.00341943	0.00666975
7.1	0.00535443	0.00068937	-0.00715243	-0.00635054	-0.00202052	-0.0109406	-0.0118432	-0.00062284	-0.0268754	-0.0113354	-0.0283469	0.00631321	-0.0226338	0.0267997	0.00165224	0.00267244	-0.0413213	-0.00292608	-0.00748532	-0.010684											0.00753085	-0.013326	0.00697957	0.0010888	-0.00632303	-0.00174287	-0.0204747	0.0171606	-0.0013351	-0.00439739	-0.0104259	-0.0026972	-0.00341839	-0.0234666	-0.00047226	-0.0046109	0.00261118
7.15	0.00952605	-0.0122861	-0.00253158	0.019635	-0.00784751	0.00340768	-0.0129104	0.0286651	-0.0253364	0.019323	-0.0252892	-0.00635273	-0.0379087	0.0117156	-0.00692995	-0.00479452	-0.010419	-0.015946	0.00303297	-0.0129064											-0.0111519	0.00641108	0.00636662	-0.00494164	-0.0232229	-0.0124343	0.0316903	-0.0363512	-0.0147504	-0.010295	-0.005324	-0.0171223	-0.0258119	-0.0110131	-0.0163571	-0.00658594	0.00811317
7.2	0.00739833	-0.01745	0.00335608	0.0166861	-0.00437957	-0.00620132	-0.0205422	-0.00385065	-0.0143435	0.00946066	0.046424	0.00132865	-0.0401999	0.012831	-0.0175814	-0.0172777	-0.0183359	0.0014738	-0.0155627	-0.0324834											0.0172112	-0.00307608	6.0766e-05	0.0124415	-0.00356652	-0.0541854	0.00265472	-0.0560503	-0.0235657	-0.0392822	-0.00585939	-0.00738399	0.00720736	-0.0229122	0.0104846	-0.0267228	0.0125241
7.25	0.00371028	-0.0201976	0.00185299	-0.0117218	-0.00829266	-3.8082e-05	-0.00653617	-0.0218986	0.0100852	-0.00049201	-0.0460664	-0.00261809	-0.0385044	0.0351505	-0.0142861	0.00177451	-0.013765	-0.0384164	0.00357603	-0.0351563											0.00090094	-0.0369343	0.00268051	-0.00613628	0.0126858	-0.00639187	-0.00857118	-0.0294445	-0.0183155	-0.0299902	-0.00935118	0.00407817	0.0259404	-0.0107853	-0.012541	-0.0114806	0.0210828
7.3	0.0351232	-0.0107238	-0.00457946	-0.0112724	-0.00139944	-0.00759629	-0.0141845	-0.0234142	0.0137169	0.00778897	-0.012678	0.00591929	-0.00983337	0.00254713	0.00883497	-0.00445696	-0.00744077	0.0163714	-0.00258631	-0.0113752											-0.00344735	-0.00793884	0.0034404	-0.0113941	-0.0178578	-0.00637903	-0.001957	-0.0547891	-0.013274	-0.0010823	-0.0164056	0.00448788	-0.0243144	-0.0388664	0.00523243	-0.0127579	0.00028472
7.35	0.00723069	-0.0302826	0.0144947	-0.0336982	0.00137545	-0.00928474	-0.0204388	0.00737297	-0.0118029	-0.00522954	-0.0234473	-0.0117085	-0.0144158	0.0357695	-0.00851481	-0.0191276	-0.011519	-0.00906731	-0.0131389	-0.0207494											-0.0379774	0.0336426	0.00624487	-0.00958429	0.00280676	0.00470408	-0.0322669	-0.0153609	-0.00098856	-0.0158384	-0.00311556	-0.00817845	-0.0141727	-0.00710243	0.0213855	-0.0146364	0.0072174
7.4	0.0297716	-0.00493723	-0.00582656	-0.0279548	-0.0102839	-0.00466866	-0.0209765	-0.00363765	-0.00328545	0.00482641	-0.0160549	0.00543447	-0.0371144	0.0257427	-0.00909493	-0.00821069	0.00238057	-0.0134176	0.00344456	-0.014533											0.00653058	-0.0128874	0.0096161	-0.0125101	-0.00112451	-0.0294186	0.0154077	-0.0176882	-0.00695091	0.00951623	-0.00050951	0.00390328	-0.0122064	0.0282684	0.0135799	0.00343955	-0.00559087
7.45	0.0114861	-0.0118577	-0.0024725	-0.0360222	-0.0105451	-0.018064	-0.00651136	-0.024684	-0.0114446	0.0116229	-0.0284205	0.00597232	0.0138122	0.0180984	-0.00315617	-0.0235092	0.0162211	-0.00564037	-0.015031	-0.0226624											-0.0109453	0.028427	0.00261333	-0.0506886	-0.0154991	0.00422891	0.00484933	-0.0351501	-0.0196779	-0.0223099	-0.00822136	-0.0145991	-0.0203666	-0.019237	0.00271812	-0.00838924	-0.00225826
7.5	0.00498691	-0.0219199	0.0096113	-0.00578182	-0.0122671	0.00280258	-0.0302546	-0.00717677	0.0120883	-0.00925708	-0.0128622	0.0078813	-0.0154087	0.0201307	-0.0158411	0.00841781	-0.0282885	-0.013114	-0.00807411	-0.0174961											0.0323723	0.0175573	0.0101325	-0.00693748	-0.0409182	-0.023023	0.0114837	-0.0191446	-0.0170005	-0.0221023	-0.0222318	-0.0136897	-0.0221212	0.0052599	0.00313717	-0.028891	0.00193616
7.55	0.00995804	-0.020626	-0.00750688	-0.0348497	-0.00929226	-0.00833544	-0.0301139	-0.00030333	0.00779703	-0.00107936	-0.00141756	0.00897215	-0.0141104	0.0212752	-0.00914876	0.0117192	-0.00558552	-0.0124447	0.017307	-0.0374894											-0.0176578	-0.0202674	-0.0147131	-0.0135044	-0.0238704	0.0178356	0.00389867	-0.0112019	-0.0138722	-0.0342088	-0.0159608	-0.00153799	0.00493095	-0.0108537	0.00075696	0.0250684	-0.00012284
7.6	0.0129046	-0.0304597	0.00608002	-0.04357	-0.0121844	-0.0074586	-0.00836449	-0.0232175	-0.0280073	0.02073	-0.0170619	0.0233577	-0.0245889	0.0288377	-0.0257988	0.00057278	-0.0184705	0.00811079	0.00796628	-0.0291881											-0.0228659	0.00996757	-0.0121941	-0.0204076	-0.0119101	-0.00293723	-0.0121412	-0.00647229	0.00123308	0.00198859	-0.0266094	-0.00643964	-0.0201398	-0.00509014	0.0100152	0.030371	0.00319704
7.65	0.0245039	-0.0175728	-0.0270011	0.0258768	-0.0293695	-0.0143356	-0.0166002	0.00667661	-0.0122589	-0.00035647	-0.00420505	0.011722	0.0444079	0.02176	-0.00162514	0.00228761	0.00712869	-0.0120419	-0.00271779	-0.0142084											-0.0488151	0.0084134	-0.0195495	-0.0235623	0.00348202	-0.0328347	0.0345727	0.0224758	-0.00378935	0.0159572	-0.00839064	-0.0126854	0.0237548	-0.0391245	0.0180722	-0.0107829	0.00084511
7.7	0.0158447	-0.0225054	-0.012725	-0.00547289	-0.0234599	-0.0142813	-0.0275535	-0.0005573	-0.00922976	0.00721453	-0.00908007	0.0129037	-0.0136521	0.0408209	-0.0224855	-0.00206024	-0.00284369	-0.0244669	0.0102929	-0.0228992											0.0122015	0.014449	0.00326827	-0.0230616	0.0132963	-0.00059989	-0.0137189	0.0389767	-0.0171619	-0.00947077	-0.0188306	-0.00674943	0.0155567	-0.0162071	0.00128776	-0.0083785	0.0104099
7.75	0.01618	-0.0101668	-0.0146219	-0.011476	-0.0277755	-0.00643321	-0.021659	-0.0165899	0.00734917	0.00806006	0.0128391	-0.0119282	-0.019533	0.0128193	-0.0076835	-0.00946644	0.00226892	-0.00922224	0.016501	-0.0289934											-0.00406735	0.00044228	0.00118171	-0.0149924	0.0331747	0.00323361	0.0282012	-0.0560653	-0.00809021	-0.014477	-0.00639477	-0.0191759	0.00814515	-0.00589505	0.0121719	0.0262921	-0.011441
7.8	0.0355165	-0.0165046	-0.00930533	-0.0382269	-0.0328854	-0.00870864	-0.013535	-0.00648861	-0.00519088	0.00522013	-0.0536184	0.00865399	0.000966	0.0374806	0.00721422	-0.0194111	0.00819587	-0.0149979	-0.0200272	-0.0202034											0.00062814	0.0237073	-0.00964991	0.0039073	0.00322301	0.018253	0.00839914	-0.0475371	-0.0158707	0.00053557	-0.0134256	0.00246927	0.0153601	-0.0224642	0.00508716	-0.0348913	0.0112505
7.85	0.00603143	-0.018164	0.00591593	-0.0232366	-0.0416872	-0.0225279	-0.0265442	0.00331772	0.00688503	0.00452305	-0.0231526	0.0030028	-0.0137285	0.0370601	0.00982775	-0.00946644	0.0049812	-0.00382464	0.0194049	-0.01569											-0.0147314	0.00848968	-0.000527	-0.018376	0.0183468	0.0306011	0.0122827	0.00246137	-0.0169578	-0.00396393	-0.0154136	0.00015585	-0.0078502	0.00192633	-0.00934498	-0.0117382	0.00069652
7.9	0.0131819	-0.00856453	-0.0161841	-0.029984	-0.0370278	-0.0107848	-0.0191358	0.00260498	-0.023659	0.0105515	0.050022	-0.0142689	-0.0540848	0.0204343	-0.0132754	-0.00679291	-0.00451834	-0.0179972	0.00038625	-0.0281266											-0.0115322	0.0159745	0.00080387	-0.0154216	-0.0235096	0.0148047	-0.0255819	0.00322711	-0.0151776	-0.0281464	-0.0320931	0.00021081	-0.0154508	-0.0289036	0.0130603	-0.00830337	-0.00613852
7.95	0.0324668	-0.0152479	0.00905995	0.00903996	-0.0358442	-0.00196205	-0.0320126	-0.0309594	0.00035443	-0.0160407	0.0148775	-0.0182157	-0.00141688	0.0212344	0.0186432	-0.00665114	0.0177283	-0.0389059	0.0016553	-0.0261792											-0.0165997	0.00963386	-0.00227769	-0.0171814	0.0107063	-0.0355573	-0.0324692	0.0182867	-0.0134022	-0.0231707	-0.0143861	0.00960438	-0.0147399	0.00433349	-0.00139976	-0.0158064	-0.0117212
8	0.0120858	-0.00875018	-0.0316482	-0.0413794	-0.0411568	-0.00404545	-0.0229827	0.00036025	-0.0516868	0.00740171	-0.0463857	0.0247288	0.0155383	0.00368005	-0.00948965	-0.0109247	-0.0145039	-0.00443815	0.00712024	-0.0214634											0.0103746	0.023097	-0.00937282	-0.0479058	0.0363104	0.0230753	-0.00746881	-0.0252405	-0.013407	-0.0171938	-0.0137287	-0.00885799	-0.0272639	0.0171059	-0.0100602	-0.00387025	-0.0130075
8.05	0.00928104	-0.0220769	-0.0217501	-0.0190941	-0.025747	-0.00759629	-0.0470031	-0.0110682	-0.0143923	0.0125717	-0.00780299	0.00626776	-0.0350981	0.0215556	-0.0121271	-0.0347231	-0.0201813	-0.0157105	0.00868083	-0.0237469											-0.016889	8.9488e-05	-7.358e-05	-0.00655119	0.0323144	-0.0138983	0.00302892	-0.00189285	-0.0202618	-0.0174746	0.00138795	-0.0100672	-0.0107241	-0.0259345	0.0107304	-0.0280645	0.00419894
8.1	0.0190299	-0.0129516	-0.00523583	-0.00199739	-0.0287564	-0.0200641	-0.0225318	0.0104451	-0.0209881	0.0136044	-0.0316255	-0.0063603	-0.0149963	0.0159552	-0.0238312	-0.0221252	-0.010882	-0.0191932	-0.0265783	-0.0265267											-0.00660524	-0.0134214	0.0156952	-0.0107646	-0.00305777	-0.0414905	-0.0130312	-0.00983555	-0.0217144	-0.00437908	-0.012532	-0.00983232	0.0118131	-0.0113548	0.00622139	-0.0191017	0.00273005
8.15	0.00826876	-0.0155764	-0.01772	-0.0233138	-0.0106037	-0.0150132	-0.0249186	0.0107974	0.01287	-0.0140462	-0.0418422	-0.00150452	-0.022145	0.0105126	-0.00237869	-0.00619205	-0.0180633	-0.0189825	0.0108131	-0.00788131											0.00101668	0.0163273	0.0196458	0.00702624	-0.00141126	-0.00348946	0.0135974	0.00813687	-0.0226306	-0.0186163	-0.0219484	-0.00910782	0.0335259	0.0146911	-0.0181115	-0.0136381	-0.00709373
8.2	0.015748	-0.01751	-0.00162578	-0.0100718	-0.0257256	-0.00175553	-0.00986188	-0.0300336	0.0144905	-0.00428074	-0.0315764	-0.0203595	0.0248254	0.00974172	-0.0296922	-0.0148743	0.0102547	0.00029637	0.00862938	-0.0248084											-0.00363749	-0.0153665	-0.00762633	-0.00852557	-0.0172381	-0.0332199	-0.00325152	-0.0544888	-0.010402	-0.0178715	-0.0147562	-0.0184914	-0.00390241	-0.0190319	0.00398645	-0.00827116	-0.00796828
8.25	-0.0151039	-0.0226139	-0.00133042	0.00138684	-0.0193149	-0.00458895	-0.0116819	0.00457116	-0.0409545	1.7884e-05	-0.0260137	-0.0204125	-0.00635069	0.0175086	-0.00405327	-0.00431518	0.0250409	-0.00189737	-0.0131675	-0.0104167											-0.0368284	0.00632527	0.0081257	-0.0223248	-0.00412152	-0.0637017	0.00709451	-0.00548133	0.00277588	0.00899119	-0.0216177	0.00581698	0.0100434	-0.00845409	0.0039194	0.00281698	0.00088756
8.3	0.0228211	-0.0177613	-0.00532116	-0.0494749	-0.0138104	-0.0070383	-0.0352059	-0.0224884	-0.0233821	-0.0164279	0.00286804	0.0128204	0.00596091	0.0227177	0.00821298	-0.0384364	-0.00616344	0.00592325	0.00063206	-0.0203828											-0.0275035	0.00588667	0.00334804	-0.0227468	-0.00121701	-0.0206086	0.00766086	-0.0335886	-0.0193028	-0.0102889	-0.0123824	-0.00802855	-0.0052259	-0.00540907	0.0101828	-0.0352884	-0.0107278
8.35	0.0241493	-0.0193779	-0.0073034	0.00030557	-0.0151352	-0.0150639	-0.0341594	-0.00643946	-0.0109153	-0.0118582	-0.0222684	-0.00534521	-0.00732828	0.0241601	0.00179578	-0.0332581	0.0123661	-0.0176688	-0.00835994	-0.00999672											-0.035671	-0.00798651	0.00970846	-0.00601467	0.00699703	-0.0179951	0.00093544	0.0157042	-0.0241259	-0.0229753	-0.00850874	-0.0274203	-0.0259707	-0.00550019	0.0130268	-0.00286127	0.00374469
8.4	0.0222537	-0.0333558	-0.0127119	-0.0255114	-0.0133493	-0.0114515	-0.0280829	0.00186766	-0.0568494	0.0138561	-0.025498	0.00057112	-0.0355564	0.0325168	0.0105873	0.00138294	0.0102481	-0.0172598	2.6112e-05	-0.0156594											-0.0212373	0.00352203	0.00129507	0.015217	-0.00759029	0.00539758	0.00504149	-0.0186341	-0.00820415	-0.008439	-0.0138232	-0.00794861	-0.0146189	-0.00445987	0.00362886	0.032507	-0.0010271
8.45	0.0117569	-0.0343069	-0.0128497	-0.0248023	-0.0112008	0.00424103	-0.0180024	-0.034646	-0.0186022	-0.00115682	-0.012457	-0.00612547	-0.0159892	0.0116221	0.0138228	-0.0292681	0.00931231	-0.00436998	-0.014528	-0.0280922											-0.00281081	0.00235878	0.00360833	0.00452966	-0.00388102	0.0104511	-0.00515284	-0.0772359	-0.0238743	-0.0424996	-0.013583	-0.00231746	-0.00303269	-0.00912232	0.0181504	-0.0308768	0.00275127
8.5	0.0153096	-0.00949278	-0.0101652	-0.0343652	-0.00475808	-0.0049078	-0.0286	-0.0186052	-0.0215907	-0.00017575	-0.0453419	0.00694954	-0.0602712	0.00911687	-0.00793469	-0.0207681	-0.0152197	-0.0174085	0.00622275	-0.0184354											-0.00904392	-0.00776721	0.0226099	-0.0401729	-0.0121043	-0.0461395	-0.00531466	-0.0473419	-0.00724523	-0.00591757	-0.027688	-0.0209947	0.00325201	-0.0274	-0.0107977	-0.0400221	-0.00044549
8.55	0.00937775	-0.0232936	0.00034333	-0.00348589	-0.0156843	-0.00531361	-0.0235122	-0.0145663	0.00306601	-0.00093091	-0.0320676	0.0218502	-0.00057676	0.0377492	-0.0160265	-0.0258181	0.00684302	-0.0188896	-0.00130582	-0.021158											-0.0118629	0.0205989	0.00374688	-0.0213233	-0.0191066	-0.0339391	-0.00312004	0.0114701	-0.0144798	-0.0228227	-0.0121541	-0.0216992	0.00325201	-0.0110739	-0.00813252	-0.0214417	-0.00079361
8.6	0.00173086	-0.0207488	0.0125978	-0.0530276	-0.0156657	0.00019019	-0.0230861	0.0218572	-0.0318996	-0.0142528	-0.00985369	-0.0123448	-0.0605767	0.0345724	-0.0108173	-0.0122075	0.00089636	-0.021641	-0.0157913	-0.0473829											-0.027024	-0.0309559	-0.00413334	-0.0132684	-0.0238519	-0.0134553	0.00071294	-0.0583025	-0.0162884	-0.0114183	-0.0210193	-0.0208598	0.00223859	-0.0137544	0.00497541	-0.0199389	-0.0159411
8.65	0.0124791	-0.0198863	0.00634913	-0.0156186	-0.0143915	-0.0100456	-0.0323931	0.00013906	0.0247831	0.0112808	-0.0523782	-0.019708	-0.0654341	0.0190561	0.00524062	-0.0126058	0.0149602	0.00049467	-0.00407831	-0.0333349											-0.0241472	-0.0196285	0.00375107	-0.02294	-0.00846904	-0.0120041	0.00050056	-0.0296848	-0.0204944	-0.000252	-0.0147483	-0.00394135	0.00747206	0.00535862	-0.00248371	-0.0301362	0.00324374
8.7	-0.0109259	-0.0237763	-0.0212119	-0.0252095	-0.00594694	-0.0148501	-0.0201079	-0.0240532	-0.00569574	0.0179353	-0.0217036	-0.00701935	-0.0443547	0.0310977	0.00327897	-0.027938	0.0117323	-0.0159336	0.0194964	-0.0149607											0.00925033	0.0248896	-0.00754236	-0.0107932	0.0220746	-0.0144441	-0.00712496	-0.0326276	-0.022265	-0.0114549	-0.0120596	-0.0152536	-0.011382	-0.0167083	0.00668515	-0.0474178	-0.0217997
8.75	0.0113636	-0.0227681	-0.00266285	-0.0119394	-0.0184806	-0.00720135	-0.0173158	0.0265432	-0.0254993	-0.00881818	-0.047847	-0.00269385	-0.0235044	0.0141683	0.00258522	-0.0305103	7.2174e-05	-0.0294555	-0.00076848	-0.00754529											-0.0218077	0.0101964	0.00726085	-0.0144988	0.0133056	-0.0171218	0.0083688	-0.0218322	-0.00930072	0.00324625	-0.00135588	-0.0164078	0.0083569	-0.0112941	-0.0143848	0.00309606	-0.00540407
8.8	0.0267928	-0.0270638	-0.0090953	-0.00330334	-0.0128988	-0.00276643	-0.0101928	-0.0146319	-0.0152148	0.0204009	-0.0227719	-0.0227987	-0.0746602	0.0445234	-0.00868227	-0.0243328	-0.00245294	-0.020854	-0.00574751	-0.0257286											0.00267002	0.0146206	-0.00523749	0.0027055	-0.0393457	-0.0279802	0.00178497	-0.0201806	-0.0164736	-0.00572831	-0.0121737	0.00464278	0.00278311	-0.0315385	-0.0146139	0.0107923	-0.0035913
8.85	-0.00047424	-0.0300741	0.0102545	-0.0220078	0.00819137	-0.00886444	-0.0290178	-0.0106913	-0.0208171	0.0222468	-0.0357147	-0.0204807	-0.0147519	0.00612107	0.0253594	-0.0112353	-0.00132994	-0.0277637	-0.0128759	-0.0234719											0.00053721	0.00623946	-0.00930565	-0.0160296	0.0126858	-0.00244921	0.00538534	-0.0145051	-0.028797	-0.0100752	-0.010111	0.00292895	0.00387216	-0.0171867	-0.00595345	-0.0280645	-0.012808
8.9	0.0208159	-0.0379914	-0.0283007	-0.013126	-0.0158949	-0.00799123	-0.0316693	-0.00155677	-0.020353	0.0258355	-0.0625826	-0.015981	-0.036427	0.026788	-0.0009254	-0.0444855	0.00816961	-0.0208354	-0.0297109	-0.0169577											-0.0223781	0.0133715	0.00982182	-0.01437	-0.0189124	-0.0326035	0.00163326	0.0191876	-0.0120255	-0.0275542	-0.0108786	-0.0123356	-0.0299033	0.00021777	-0.0124851	-0.0218281	-0.0157118
8.95	0.0170827	-0.0241619	-0.0247563	-0.0341756	-0.00445954	-0.00499476	-0.0263084	0.00075349	-0.0135699	0.00394216	-0.0482399	-0.0125872	-0.0102	0.0346542	0.011909	-0.0169064	0.015919	-0.00637781	-0.00156878	-0.00911848											0.00912632	0.00574364	0.0106699	-0.0226324	-0.0118546	-0.00429854	0.00690236	-0.0191746	0.00459402	-0.00556347	-0.0247906	-0.00583006	0.00877286	0.0137875	0.00786408	-0.0379612	-0.0214983
9	0.00725648	-0.0139027	-0.00505205	-0.0178513	-0.0031534	-0.00680278	-0.0349743	0.0153688	-0.0309876	0.0306182	-0.0144586	-0.0203216	-0.0513506	0.00442754	0.00201108	-0.0434053	0.00484329	-0.0255328	0.011642	-0.00546806											-0.0239323	0.0159554	-0.0102335	-0.0131682	0.00818104	-0.023222	0.0134255	-0.00752331	-0.0066471	-0.0208386	-0.0157128	0.00481266	-0.0207675	-0.013238	-0.0234139	-0.0256172	-0.0105792
9.05	0.0153934	-0.0183668	-0.0169061	-0.0395117	-0.0047954	-0.0185387	-0.0264615	-0.0142305	-0.0154265	-0.00011766	-0.00502778	-0.00294383	0.0115362	0.0139347	0.00708863	-0.0230703	-0.00378937	-0.00508883	6.6127e-05	0.00653325											-0.00992019	-0.031242	0.00199199	-0.0103926	-0.0109296	-0.00637261	0.0166416	-0.0194749	-0.00383682	-0.023885	-0.0160277	-0.00805853	0.00772163	-0.0423366	0.00058375	-0.0303186	-0.0175586
9.1	-0.00073214	-0.0270638	-0.050217	-0.00758628	-0.00265493	-0.0138972	-0.0139239	-0.0323439	-0.0144575	0.0198329	-0.0645473	-0.0114509	-0.0206327	0.0232199	-0.0150098	0.0227171	-0.0108459	-0.00744989	-0.0301225	0.00205042											-0.00548923	0.039087	0.0204729	-0.0231331	-0.0107168	0.0151258	0.00258393	-0.0169825	-0.0185338	-0.029459	-0.015634	-0.0287893	-0.0135752	-0.0304451	0.00389705	-0.0229444	-0.0177241
9.15	-0.00062253	-0.0244047	-0.013808	-0.0150358	-0.0102705	-0.00399835	-0.0309495	0.00099926	-0.0320054	-0.0311826	-0.0670524	-0.0189732	-0.00312768	0.0201599	0.00623938	-0.00787988	0.0206474	-0.020792	-0.0317917	-0.00311973											-0.0394076	0.0221531	0.00333124	-0.0254866	-0.0586875	-0.00772108	-0.0199892	-0.0157363	-0.024724	-0.0169862	-0.00811507	-0.0240426	-0.00217809	-0.021067	0.0144851	-0.0194022	-0.0152321
9.2	-0.00385925	-0.0294544	0.00527268	-0.0348707	-0.00926827	-0.0163466	-0.0353176	0.0340147	-0.0115993	0.0159344	-0.0868472	0.0157748	-0.0329291	0.0178999	0.00692117	-0.03128	0.0133118	0.00937498	-0.0109724	7.5601e-06											-0.0447396	-0.00983627	-0.00334826	-0.032726	-0.051084	0.0292077	0.00162315	-0.0438435	-0.0263096	-0.0170167	-0.0130792	-0.0246921	-0.00880311	-0.0302021	-0.00869685	-0.0361472	-0.0173718
9.25	0.00395529	-0.0153736	0.00446534	-0.032659	-0.0179048	-0.0157415	-0.0347964	0.00124503	-0.00324473	0.00500068	-0.0165584	-0.00420133	-0.0644871	0.027518	0.00661616	-0.00653636	-0.00296847	-0.041205	-0.00072274	-0.00125634											-0.0405484	0.0156313	0.00239502	-0.0150496	-0.0175341	-0.0627899	-0.00499103	-0.00602185	-0.0152821	-0.0232379	-0.0224444	-0.00149302	-0.0162903	-0.0380918	-0.00910472	-0.0361042	-0.0151217
9.3	0.0242331	-0.0113321	-0.0335189	0.00477106	-0.0145115	-0.0197017	-0.0416174	-0.0158116	0.00660003	0.00487159	-0.0275241	-0.0415174	-0.0235197	0.0364762	-0.00137993	-0.030355	-0.0045873	-0.0176192	0.00562253	0.00358543											-0.038118	-0.0180076	0.00279386	-0.0108433	-0.0164981	-0.00646893	-0.00120861	-0.031967	-0.015415	-0.00153408	-0.00900475	-0.0135548	0.0159878	-0.00988927	0.00401998	-0.0474071	-0.0117169
9.35	0.0177016	-0.0262526	-0.0132633	-0.0120869	-0.00719177	-0.00979201	-0.0240995	-0.0389224	-0.0086679	-0.00606861	-0.0464225	-0.0081405	-0.0754086	0.0293925	-0.00734859	-0.0284309	0.00564778	-0.00621049	0.00025477	-0.00571626											9.0804e-05	0.0427865	0.00043441	-0.0101137	-0.0375327	-0.021347	0.0153471	-0.039204	-0.0345363	-0.0273466	-0.020421	-0.0114062	-0.042208	-0.0400585	-0.00291952	-0.017878	-0.0186708
9.4	0.0110283	-0.0374401	-0.0218158	-0.0200419	-0.0140957	-0.0060745	-0.0216756	-0.00603803	-0.0173564	0.038641	0.00854125	0.0239789	-0.0191969	0.0140398	-0.0199797	-0.0247582	-0.0114435	0.00713786	-0.0140021	-0.00018718											-0.048286	0.0260719	0.00246219	-0.0153429	0.0282444	0.00692584	0.0131019	-0.00666748	0.0034737	-0.00198586	-0.0171536	-0.00827339	-0.00043864	-0.00126298	0.00353946	-0.0362116	-0.0163401
9.45	0.0122792	-0.0341698	-0.00227559	-0.0024327	-0.00417698	-0.00795499	-0.0332907	-0.0259047	0.0120639	0.0340454	-0.0351375	0.00043476	-0.0410401	0.0102147	0.00868545	-0.0297002	0.00182892	-0.0149297	0.00575972	-0.00043538											-0.0145082	0.0644019	0.00243701	-0.00216606	-0.00613803	-0.020981	0.0104117	-0.0560503	-0.0243775	-0.0346362	-0.016756	-0.0224287	-0.0240951	-0.0290327	-0.0125186	-0.0524413	-0.0312329
9.5	0.00098293	-0.02146	-0.0177988	-0.0259678	-0.00857255	-0.0158683	-0.0139239	-0.00456339	-0.0170551	-0.00354494	-0.0294152	-0.0357828	-0.0123232	0.0186474	-0.0155241	-0.0122345	0.00538509	-0.0369291	-0.0154141	-0.0171066											-0.0139957	-0.00110237	0.00958671	-0.0009285	0.00737629	-0.0163127	0.0102904	0.0400278	-0.0148311	-0.026321	-0.0228577	-0.0243774	-0.0287311	-0.0522462	-0.0126304	0.0110392	-0.00128607
9.55	-0.00060964	-0.0358835	-0.0250123	-0.0175705	-0.0110222	-0.0140168	-0.0426143	-0.00328537	-0.0110049	0.00732426	-0.0359234	-0.00491341	-0.0361826	0.028137	-0.0163135	-0.032961	0.0029158	-0.0159274	0.005371	-0.0198864											-0.0406972	0.0313733	0.00024969	-0.0342283	0.00371327	0.00647635	-0.012566	-0.0551795	-0.0179547	-0.0308266	-0.0152364	-0.00447099	-0.028837	-0.0265572	0.0160775	-0.0310593	-0.00855838
9.6	0.00977106	-0.0211773	0.00645415	-0.0391186	-0.0147567	-0.0170386	-0.0224822	-0.003908	-0.019954	-0.00435819	-0.0172338	-0.0210034	-0.052649	0.0112951	-0.005369	-0.0023978	0.00909559	-0.012296	-0.00122008	-0.012284											-0.0247093	-0.0186846	0.0036839	-0.0141769	0.0244519	-0.0247696	0.00798449	-0.0328529	-0.0314934	-0.0248741	-0.0146971	-0.0149338	-0.0214557	0.0113424	0.0186197	-0.026755	-0.020178
9.65	0.00997094	-0.00290651	-0.0284386	-0.00809883	-0.0136638	0.00576644	-0.0333611	-0.0194818	-0.0170714	0.0149727	-0.0546622	-0.00554974	-0.0495482	-0.00617163	0.00689725	-0.0261692	-0.00255473	-0.0144587	-0.0302654	-0.00596828											-0.0332241	0.0244128	-0.00416692	-0.0327761	-0.0134456	0.00022204	-0.0185329	-0.0132438	-0.0262336	-0.00696155	-0.0277352	-0.0070792	-0.0254413	-0.0099728	0.0159713	0.00661679	-0.00449981
9.7	0.00033172	-0.0361634	0.00077654	-0.00125314	-0.0229881	-0.00284976	-0.0256755	-0.0090938	-0.00813047	-0.00784357	-0.0187687	-0.0103298	-0.0388252	0.0105476	0.00409234	-0.00768409	-0.00176338	0.0262618	-0.00443844	-0.016236											-0.0351998	0.0208945	0.00272249	-0.0225036	-0.0335459	-0.00848521	0.00352447	-0.0179134	-0.0099036	-0.0463214	-0.0165749	-0.0141294	0.00362259	-0.0120383	0.0020644	-0.0488454	-0.00199929
9.75	-0.00360779	-0.024736	0.0120727	-0.043233	-0.0300572	-0.0116037	-0.0206539	-0.0253967	-0.022063	0.00194775	-0.0540482	-0.029715	0.0012104	0.00352821	-0.0136223	-0.0189115	-0.00456431	-0.0380817	-0.0213878	-0.0200163											-0.0199808	-0.0134976	0.0141838	-0.00604329	-0.0362284	-0.0450672	-0.0179868	0.00921792	-0.0311041	-0.0304114	-0.0229798	-0.0208098	0.00603512	-0.0180296	0.00912682	-0.0353314	-0.0147524
9.8	0.0103385	-0.0282605	-0.0411394	-0.0297523	-0.0294948	-0.00667597	-0.0261388	-0.00751266	-0.0145145	-0.00129881	-0.0216299	-0.0177157	-0.0357091	-0.00541246	-0.00194809	-0.0349932	-0.00796287	-0.0303107	0.0126766	-0.0297227											-0.0220723	0.0227252	-0.00189144	-0.0147349	-0.0236576	-0.029425	0.0133952	-0.01964	-0.0251987	-0.0314493	-0.0125123	-0.00403129	0.0186045	-0.0116814	-0.0186591	-0.0722132	-0.0297385
9.85	0.0322475	-0.0212858	0.00088156	-0.0493836	-0.010036	-0.0147269	-0.0251668	-0.0112648	-0.0535434	0.00344517	-0.0464717	-0.0207534	0.00377659	0.00915191	-0.00914278	-0.0192153	-0.0111316	-0.0332852	0.00369608	-0.0200506											-0.0272555	0.00955758	-0.00737863	-0.0032391	0.0138976	-0.0239155	0.00937003	-0.0596989	-0.0202808	-0.022609	-0.00858353	-0.0140944	-0.0347814	-0.0260864	0.0258107	-0.0654937	-0.01966
9.9	0.00122149	-0.0210859	0.00348079	-0.0447636	-0.0311634	-0.00968693	-0.0369391	-0.0191459	0.00230058	-0.00078892	-0.00970634	-0.0105949	-0.0347621	0.00677512	0.00478011	-0.0383081	0.00436059	-0.0213126	-0.00673074	-0.0289246											-0.00524123	-0.0224127	0.00899055	-0.0141196	-0.0275056	-0.024898	-0.0265023	-0.0445492	-0.0228347	-0.0223221	-0.0167639	-0.0105268	-0.0379956	0.00693049	-0.00179087	0.0132611	-0.00738241
9.95	0.00973882	-0.0270124	-0.00986325	-0.0311284	-0.0160869	-0.00704192	-0.0410135	-0.0196211	-0.0182277	0.0228019	0.0271204	-0.00606486	-0.111946	0.00068425	0.0186671	-0.0427302	0.00764422	0.0104905	-0.0207132	-0.0346446											-0.0337697	0.0023111	0.00848676	-0.0065655	0.0008735	0.0314294	0.0353615	0.00550932	-0.0267938	-0.0166932	-0.0248654	-0.00016393	-0.0100056	0.00163018	0.00867983	0.00615523	-0.0269705
20.05	0.48128	0.125343	0.143544	0.42947	0.400657	0.244683	0.0832248	0.376933	0.212713	0.0518983	0.0591212	0.301516	0.117437	0.116206	0.0831801	0.0958542	0.212224	0.220544	0.132808	0.30565											-0.0121357	-0.0912733	0.104271	-0.126824	0.0428317	-0.110301	-0.022194	-0.0663653	0.191848	-0.0314554	-0.0272943	0.0389093	0.0194969	0.0374567	0.053496	0.166499	0.125128
20.1	0.492802	0.135208	0.114178	0.459844	0.396017	0.264006	0.0699551	0.38574	0.179726	0.0531698	0.0676801	0.257927	0.14898	0.099277	0.0740177	0.0680455	0.215738	0.210672	0.135266	0.312374											0.0152933	-0.0924174	0.104687	-0.0990966	0.0413517	-0.138221	-0.0492878	-0.0400148	0.203431	-0.0242086	-0.0299949	0.0650914	0.0459063	0.0288455	0.063056	0.147521	0.10253
20.15	0.490043	0.127913	0.131066	0.403527	0.406719	0.241748	0.0716841	0.364841	0.204081	0.0637744	0.0954567	0.290047	0.137402	0.0929467	0.0608544	0.0697536	0.206865	0.221387	0.122158	0.293881											-0.00361268	-0.144106	0.112185	-0.0992254	0.0656978	-0.10142	-0.0415308	-0.0611102	0.203445	-0.0361075	-0.0112408	0.0376952	0.0196709	0.0551801	0.0476907	0.155314	0.094205
20.2	0.472273	0.139055	0.0963377	0.416067	0.38702	0.257129	0.104093	0.418297	0.246881	0.065743	0.0846997	0.29391	0.163018	0.0978404	0.06284	0.0964145	0.190523	0.198787	0.11786	0.28351											-0.0066383	-0.100799	0.105148	-0.084997	0.048613	-0.099038	-0.00953195	-0.0688427	0.201176	-0.0216566	-0.0242867	0.0431564	0.00399316	0.029043	0.0537251	0.14371	0.110002
20.25	0.472711	0.140386	0.126321	0.391226	0.376078	0.250038	0.104118	0.368552	0.1769	0.0619671	0.0898695	0.2582	0.110457	0.0959308	0.0702201	0.0577092	0.185354	0.203211	0.141434	0.314791											0.0103994	-0.106453	0.112697	-0.117009	0.0701564	-0.101375	-0.0274529	0.0110497	0.185838	-0.0371698	-0.0333056	0.0462094	0.0259783	0.0221784	0.0512108	0.193774	0.102929
20.3	0.44881	0.105033	0.116935	0.443295	0.386146	0.238317	0.110803	0.396087	0.175329	0.0431849	0.0812492	0.242474	0.112106	0.113771	0.0741732	0.0801641	0.196998	0.22759	0.125937	0.288639											-0.0139626	-0.11594	0.105325	-0.0861845	0.057382	-0.152026	-0.0127885	-0.00431019	0.196818	-0.0134819	-0.0300854	0.0558228	0.0631797	-0.00263741	0.0614077	0.179014	0.119592
20.35	0.466296	0.115481	0.09215	0.400936	0.379397	0.233792	0.110674	0.359459	0.191346	0.0698544	0.0718429	0.255132	0.128344	0.109724	0.0506574	0.0666885	0.224111	0.198644	0.137267	0.29046											-0.00459642	-0.103621	0.0932337	-0.0752467	0.0562443	-0.143775	-0.016227	-0.0136643	0.202871	-0.0318217	-0.0154923	0.0609892	0.0516994	0.00671787	0.055988	0.148766	0.126627
20.4	0.46313	0.111596	0.0969153	0.40121	0.373255	0.251988	0.134873	0.358025	0.185043	0.0334387	0.116615	0.246413	0.138349	0.100468	0.0755428	0.0725216	0.193136	0.205269	0.128864	0.271551											0.00947353	-0.106062	0.0982884	-0.0954268	0.0254601	-0.0937661	0.00697315	0.00597477	0.184105	-0.0270536	-0.0161064	0.0488975	0.0425332	0.0565925	0.080036	0.170159	0.107557
20.45	0.448572	0.12087	0.0857373	0.373455	0.377046	0.245777	0.123125	0.408408	0.183252	0.0566487	0.0857312	0.275373	0.142244	0.0949497	0.0505139	0.0534829	0.198633	0.215395	0.113332	0.261398											-0.017633	-0.0990632	0.0887373	-0.102201	0.0987945	-0.0893675	-0.0229727	-0.0264116	0.187969	-0.00266964	-0.0310381	0.03797	0.0371107	0.0304478	0.0517807	0.172821	0.129081
20.5	0.457643	0.116295	0.0986547	0.376243	0.383219	0.224661	0.128473	0.379399	0.199302	0.0565519	0.0738199	0.239088	0.161964	0.0839826	0.0688385	0.0600047	0.198433	0.186331	0.128069	0.265529											-0.0119538	-0.0837217	0.0990861	-0.0651459	0.0426837	-0.0778285	-0.00976456	0.00244635	0.20475	-0.0102828	-0.0186731	0.0490974	0.0207448	0.0397499	0.0511829	0.145578	0.122055
20.55	0.417597	0.113735	0.107306	0.36741	0.369555	0.231168	0.12959	0.397021	0.163237	0.0437722	0.0316393	0.238997	0.092585	0.0922401	0.0664762	0.054293	0.205329	0.211819	0.128629	0.265178											0.0132597	-0.0862579	0.093494	-0.108804	0.0414997	-0.135851	-0.00850038	-0.0222826	0.186351	-0.0290133	-0.0182125	0.0581112	0.0360897	0.0397879	0.0393041	0.166703	0.108185
20.6	0.426637	0.119234	0.0987138	0.352377	0.383078	0.242651	0.126637	0.391196	0.163098	0.0675115	0.0927798	0.245034	0.0898508	0.0870777	0.0590662	0.0530035	0.215537	0.203224	0.111108	0.254296											-0.00629937	-0.11184	0.105098	-0.0816062	0.057086	-0.139049	-0.025137	-0.056696	0.177094	0.0160793	-0.0252709	0.0324887	0.0687081	-0.0117725	0.0630783	0.131957	0.119439
20.65	0.415753	0.114881	0.0665647	0.389267	0.368652	0.234897	0.14741	0.385756	0.198552	0.0476771	0.0654207	0.253928	0.130253	0.10086	0.0587373	0.0166072	0.186543	0.202653	0.151364	0.263727											-0.00523296	-0.134066	0.0869194	-0.101457	0.0584828	-0.118353	-0.0182194	-0.109862	0.179216	-0.0115832	-0.0150947	0.0392441	0.0322781	0.0565697	0.0681237	0.146405	0.0968498
20.7	0.427946	0.117708	0.105954	0.336545	0.37149	0.227748	0.135365	0.354543	0.185695	0.0420424	0.0767302	0.228679	0.112549	0.108825	0.0747294	0.0437812	0.202672	0.198588	0.100682	0.273185											-0.0106311	-0.118924	0.103713	-0.0784729	0.050315	-0.0830811	-0.0281305	0.0040379	0.186018	-0.00324352	-0.0143507	0.0570319	0.0595874	0.0456501	0.0575748	0.156452	0.111365
20.75	0.449803	0.10788	0.084208	0.333181	0.36291	0.235005	0.149818	0.361597	0.154166	0.0631418	0.0695466	0.246345	0.0909659	0.0823825	0.0567816	0.0289351	0.206865	0.18656	0.106175	0.268462											0.00855592	-0.0950491	0.0968946	-0.108947	0.0652353	-0.0901702	0.0187351	-0.0121778	0.176833	-0.0201731	-0.0168662	0.055483	0.0578857	0.0756447	0.0493949	0.11869	0.0916535
20.8	0.439358	0.12057	0.0534832	0.363492	0.352973	0.211856	0.138893	0.359713	0.166469	0.0379374	0.0939095	0.229747	0.155411	0.104124	0.0562972	0.0294212	0.198564	0.195663	0.102031	0.26519											-0.0158144	-0.0771903	0.0980239	-0.0749606	0.0413795	-0.101221	-0.0107658	-0.0654344	0.18346	0.00666513	-0.0321561	0.0463393	0.0687913	0.0371985	0.0446065	0.161668	0.118866
20.85	0.399376	0.107515	0.0872273	0.33658	0.375542	0.227313	0.138533	0.375876	0.181192	0.0445209	0.0747655	0.2388	0.1151	0.0806072	0.0756863	0.0498237	0.206514	0.189497	0.114047	0.249782											0.00931646	-0.0653385	0.0898079	-0.0857982	0.0419067	-0.104907	0.00100623	-0.0296397	0.164509	-0.0204905	-0.0153585	0.0428067	0.0525388	0.0285342	0.0487021	0.171855	0.10478
20.9	0.398009	0.099966	0.110016	0.359209	0.360178	0.237549	0.159116	0.359172	0.192649	0.0786066	0.0699519	0.225482	0.086475	0.0832176	0.0753335	0.0379886	0.210362	0.186411	0.115682	0.25514											-7.453e-05	-0.106014	0.0913067	-0.0714768	0.0432017	-0.101074	-0.00484944	-0.0304505	0.182885	0.00511442	-0.00552084	0.0354517	0.0721643	0.0110994	0.0494955	0.168806	0.106028
20.95	0.397081	0.109286	0.0882906	0.314765	0.375222	0.227074	0.135203	0.350381	0.191281	0.0529891	0.084491	0.250292	0.0726971	0.0833286	0.0701543	0.03757	0.202869	0.187161	0.118671	0.249824											-0.0148141	-0.123425	0.0822929	-0.0871144	0.0525813	-0.103982	-0.0146797	-0.0230634	0.173681	-0.0325421	-0.0117407	0.0571119	0.0548001	0.0407978	0.0561444	0.129134	0.109089
21	0.391536	0.109948	0.0912968	0.337289	0.361111	0.226186	0.136945	0.373156	0.179523	0.0652266	0.0550935	0.23577	0.0790667	0.102226	0.0825401	0.0388325	0.205332	0.18348	0.110039	0.247709											-0.0105154	-0.0857907	0.0827085	-0.0948617	0.0313894	-0.114051	0.0187351	-0.0316817	0.172067	-0.0012044	-0.0176614	0.029181	0.0533405	0.0106665	0.0484953	0.121631	0.0957333
21.05	0.413999	0.10818	0.0704898	0.328253	0.356624	0.2314	0.137524	0.3643	0.16673	0.0808075	0.0475783	0.202416	0.0708335	0.0858689	0.0750105	0.0215491	0.189065	0.182941	0.126937	0.265396											-0.0119207	-0.0799936	0.0805926	-0.0939032	0.115047	-0.0790871	0.00865198	-0.0263966	0.159368	-0.00148524	-0.0042808	0.0378151	0.0495969	0.0059737	0.0460425	0.122125	0.0905879
21.1	0.396423	0.112587	0.0595415	0.342	0.3469	0.220682	0.154769	0.38334	0.177943	0.0691767	0.0849944	0.203567	0.102392	0.102565	0.0587612	0.0578645	0.182888	0.182005	0.114092	0.258801											-0.00725831	-0.0618392	0.0995605	-0.10919	0.0320277	-0.108349	-0.0271698	-0.0375824	0.159667	-0.0107467	-0.0286052	0.0271724	0.0709618	0.0269699	0.0595192	0.120396	0.111055
21.15	0.390549	0.0979124	0.0778674	0.347287	0.345098	0.228589	0.147423	0.353241	0.185841	0.0650846	0.0617613	0.241398	0.0915158	0.0752171	0.0462318	0.0319529	0.176968	0.159262	0.117545	0.247674											0.0291979	-0.111144	0.0838757	-0.0823072	0.0310102	-0.132242	-0.0125053	-0.0456903	0.168098	0.00988865	0.00185247	0.0417924	0.0597613	0.0261346	0.0690568	0.130068	0.105404
21.2	0.403122	0.0811126	0.0519145	0.29342	0.352562	0.215606	0.145449	0.347817	0.142065	0.0520145	0.061614	0.224422	0.136821	0.0942723	0.0678697	0.047535	0.17968	0.187781	0.0991896	0.258087											-0.0241885	-0.102763	0.0986621	-0.0838596	0.0551898	-0.0826701	-0.00162326	-0.0171176	0.164832	-0.0106185	-0.017315	0.0193327	0.046723	0.0300377	0.0423995	0.156022	0.11187
21.25	0.404154	0.0822694	0.0624952	0.303201	0.343232	0.20762	0.135485	0.289397	0.129354	0.0554547	0.0600545	0.203135	0.0775239	0.0947745	0.0550831	0.035045	0.17836	0.184007	0.122833	0.240981											0.00656364	-0.0808994	0.0806934	-0.0953339	0.0397607	-0.0940743	-0.0200904	0.00369256	0.17397	-0.0101973	-0.0113234	0.0304801	0.0639738	0.0201129	0.0747671	0.102664	0.099206
21.3	0.384908	0.0946707	0.0729512	0.330998	0.347223	0.21032	0.128052	0.35102	0.143946	0.0372339	0.0732305	0.246034	0.0635016	0.0837724	0.0575172	0.027443	0.190181	0.182216	0.114744	0.243111											-0.0102757	-0.0960979	0.0896273	-0.0850757	0.057567	-0.102891	-0.00914764	-0.0674764	0.150202	-0.0025109	-0.00968185	0.0238297	0.0467306	0.0170755	0.0618882	0.129123	0.100178
21.35	0.366687	0.0852169	0.0732072	0.328519	0.327953	0.220972	0.129272	0.346195	0.169792	0.0602761	0.0455276	0.213377	0.0930738	0.0985003	0.0621163	0.00638566	0.180396	0.194362	0.113481	0.232053											0.0142352	-0.11963	0.0951103	-0.100048	0.0905157	-0.100817	-0.026836	-0.0130186	0.158689	0.00098735	-0.0136972	0.0344424	0.0249421	0.045354	0.038561	0.136809	0.0912077
21.4	0.374836	0.0893212	0.0751697	0.321926	0.334025	0.217353	0.14583	0.328688	0.126048	0.0358462	0.0645365	0.220392	0.122111	0.105683	0.0601068	0.0065477	0.206823	0.178894	0.107135	0.234367											-0.01698	-0.105957	0.09883	-0.0874864	0.0576688	-0.0858487	0.00844971	0.020674	0.147951	-0.0159972	-0.0001867	0.0317193	0.0280732	0.0161339	0.0567367	0.0991432	0.109832
21.45	0.361696	0.0937939	0.0558986	0.355277	0.335204	0.195653	0.140912	0.321159	0.163074	0.057391	0.0725429	0.217543	0.0662511	0.0768231	0.0448622	0.0282532	0.194624	0.16906	0.105032	0.228575											-0.0232131	-0.0873926	0.0806472	-0.0799823	0.0792306	-0.104214	-0.015863	-0.0467563	0.171217	0.00272121	-0.0106424	0.0363661	0.0390544	0.0219278	0.0546973	0.0959016	0.0777414
21.5	0.368305	0.0720587	0.0617469	0.296833	0.331592	0.207457	0.134806	0.354617	0.159206	0.0621027	0.0521586	0.232209	0.115788	0.0961936	0.0472306	0.00106562	0.178784	0.163234	0.113424	0.216459											0.0127968	-0.0521519	0.094976	-0.0867567	0.0410464	-0.145817	-0.0248032	-0.0110817	0.170719	-0.0240682	-0.00311162	0.0284965	0.032815	0.0255955	0.0510152	0.104993	0.103129
21.55	0.379253	0.0857196	0.0583994	0.297057	0.341316	0.207986	0.127315	0.345663	0.116505	0.03482	0.105133	0.197143	0.125121	0.103009	0.0544193	0.0420934	0.152564	0.169642	0.105152	0.214485											0.038283	-0.0795931	0.0798201	-0.114863	0.0452645	-0.0739308	0.00681134	-0.0359459	0.154032	-0.0188971	-0.0311089	0.0479232	0.0561312	0.0283596	0.0668554	0.123928	0.100879
21.6	0.368305	0.0802015	0.0866431	0.281597	0.337038	0.20911	0.111506	0.335226	0.151829	0.0691057	0.053755	0.237292	0.074194	0.0752171	0.0442821	0.0181802	0.181913	0.188394	0.0941762	0.229468											0.00482763	-0.0746255	0.0889934	-0.0960492	0.0436365	-0.14452	-0.0263303	-0.0624315	0.159454	-0.00719965	0.00081714	0.0358164	0.0553295	0.0319437	0.0655144	0.121094	0.103061
21.65	0.356016	0.0851112	0.0363059	0.292894	0.317821	0.210309	0.126802	0.338888	0.14621	0.0659302	0.0670293	0.203347	0.0756757	0.0952592	0.0418121	-0.00544265	0.187265	0.164468	0.112017	0.217719											0.00176068	-0.0842556	0.0847195	-0.0819424	0.0675386	-0.113454	0.00918799	0.00339227	0.163935	-0.00337783	-0.0162914	0.0231151	0.0570463	0.00557883	0.0672577	0.114847	0.0775207
21.7	0.356499	0.0744521	0.0671882	0.311935	0.322707	0.21645	0.118823	0.329302	0.13332	0.0472124	0.106324	0.217983	0.127397	0.0926664	0.0640481	-0.00125683	0.189997	0.154943	0.102637	0.205026											-0.00279428	-0.060552	0.0709491	-0.103196	0.0632373	-0.122758	0.0117265	-0.0416364	0.153225	-0.00384793	-0.00826467	0.0387444	0.0549816	0.0298555	0.0535351	0.147553	0.0923455
21.75	0.355487	0.0719016	0.0632697	0.282917	0.324432	0.216599	0.131104	0.365603	0.175304	0.0641616	0.0598211	0.19109	0.0987103	0.0675962	0.0612192	-0.0087778	0.197619	0.171408	0.099361	0.221289											-0.0190797	-0.092284	0.0870454	-0.0857696	0.0315189	-0.101953	0.0465773	-0.0146853	0.16055	-0.0230791	-0.0226688	0.0529447	0.037504	0.0255879	0.0506576	0.155668	0.101796
21.8	0.340387	0.0704364	0.0688882	0.294937	0.309339	0.212545	0.110472	0.321085	0.127367	0.034891	0.0717693	0.205324	0.0496166	0.0828672	0.0606929	-0.0258451	0.187298	0.145945	0.108976	0.214916											0.0340835	-0.0777052	0.095379	-0.0956271	0.0323607	-0.0515591	0.0109073	-0.00183279	0.139582	-0.0130972	-0.0138862	0.0325087	0.0539153	0.0404561	0.0576362	0.11153	0.084534
21.85	0.349123	0.066532	0.0365816	0.303685	0.320388	0.212751	0.136035	0.341321	0.127815	0.0709452	0.0487203	0.195454	0.0648457	0.0810861	0.0778573	0.014737	0.170883	0.142202	0.100504	0.203862											-0.0317691	-0.0680655	0.105249	-0.0909201	0.043729	-0.103925	0.00087476	-0.0441288	0.146926	-0.00948298	-0.013087	0.0399886	0.0483112	0.0368188	0.0667883	0.0886776	0.0859307
21.9	0.353553	0.0810098	0.0598369	0.312651	0.303038	0.217465	0.115758	0.288987	0.141471	0.0591595	0.0629402	0.185962	0.0348763	0.0689511	0.0339237	-0.00599626	0.162326	0.151206	0.0880882	0.208158											-0.00342255	-0.070268	0.0594248	-0.0888313	0.0486962	-0.0737125	0.00943071	-0.0608099	0.157655	-0.0222611	-0.00985113	0.0216761	0.0613344	0.030949	0.0560606	0.111015	0.0856675
21.95	0.334126	0.058709	0.0530828	0.297514	0.302409	0.217632	0.112643	0.331064	0.136609	0.0642649	0.039793	0.203726	0.0800749	0.0846951	0.0663626	0.00013394	0.183745	0.163185	0.0876309	0.193292											-0.0148389	-0.0686757	0.0761802	-0.0876939	0.0291786	-0.0995452	0.0158123	-0.00866441	0.163465	-0.0171449	-0.0115163	0.0351819	0.0657435	0.0127244	0.0535351	0.0882376	0.0878199
22	0.312816	0.0717987	0.0354133	0.314077	0.307228	0.211381	0.0983518	0.310992	0.142774	0.0536474	0.019421	0.194961	0.0342042	0.0756259	0.0518177	0.00127491	0.19093	0.169407	0.101442	0.208398											0.00304202	-0.0988439	0.0770072	-0.0959705	0.0921252	-0.117319	-0.00777222	-0.0138745	0.165573	-0.0188055	-0.00847724	0.0471987	0.0614705	0.0494925	0.0730462	0.108772	0.0804839
22.05	0.325879	0.0763057	0.0485145	0.267301	0.315897	0.217171	0.11371	0.301366	0.128923	0.039138	0.0303745	0.195075	0.0686339	0.088415	0.070238	-0.0162043	0.167711	0.146688	0.107941	0.207806											-0.00064493	-0.0886226	0.0739971	-0.106472	0.0627841	-0.103899	0.00801483	-0.0724162	0.139943	-0.0263454	-0.0076663	0.023245	0.0340856	0.0281773	0.0575245	0.105326	0.0949521
22.1	0.332688	0.0541935	0.0546778	0.287951	0.296387	0.195501	0.121499	0.331416	0.152513	0.0622963	0.0287781	0.166372	0.0352735	0.106273	0.0352872	-0.0145839	0.145961	0.15863	0.0899632	0.199574											-0.0437724	-0.109285	0.0811384	-0.0701677	0.054533	-0.0985692	0.00281654	-0.0742179	0.151507	-0.00876868	-0.0163741	0.0431364	0.0495061	0.0297644	0.0587425	0.100141	0.0705328
22.15	0.316085	0.0801158	0.0575658	0.279167	0.298968	0.213103	0.115307	0.285112	0.130942	0.0449017	0.0444715	0.201643	0.0107572	0.0886428	0.0392105	-0.0244206	0.174344	0.162286	0.0888485	0.193796											0.00637351	-0.0350273	0.0789762	-0.0941535	0.0329064	-0.117692	-0.00763063	-0.0014274	0.163493	-0.00384182	0.00353735	0.035067	0.0566757	0.00365766	0.0525741	0.10407	0.0814816
22.2	0.322024	0.067326	0.0437229	0.28649	0.315236	0.207443	0.104569	0.333472	0.109266	0.0655171	0.0681468	0.191681	0.0914547	0.0880179	0.0407117	-0.0409816	0.151681	0.139023	0.0816572	0.191391											-0.00944899	-0.0611718	0.0757772	-0.0781797	0.0278096	-0.0983766	0.019443	-0.0411259	0.150235	-0.00833521	-0.0035722	0.0387544	0.0329512	0.0128535	0.0544906	0.116994	0.0895902
22.25	0.333333	0.0752604	0.0519932	0.289481	0.30074	0.196486	0.114327	0.298704	0.105504	0.0570876	0.0428752	0.189772	0.104622	0.0819037	0.0518895	-0.0298419	0.156173	0.14491	0.0867448	0.184922											-0.0303721	-0.0391464	0.063791	-0.0831585	0.0586308	-0.0552449	-0.00201768	-0.0511556	0.148364	-0.00438518	-0.0210587	0.0476683	0.031189	0.0248058	0.0519763	0.0668985	0.0983145
22.3	0.313842	0.0610139	0.0427384	0.247389	0.289843	0.196243	0.0975162	0.328885	0.151055	0.0421651	0.0675082	0.212203	0.0707113	0.0676663	0.0461839	-0.0264123	0.168995	0.161623	0.106672	0.176934											0.0152768	-0.108226	0.0802693	-0.0688872	0.0895075	-0.097972	0.0214556	-0.0586178	0.163023	-0.0197518	-0.0174528	0.0206918	0.0510111	0.0310856	0.0484171	0.124518	0.0636213
22.35	0.312256	0.0612282	0.057277	0.285669	0.288993	0.207305	0.113578	0.262804	0.12271	0.046283	0.00554501	0.208317	0.0929822	0.0701482	0.0451672	-0.0155831	0.169284	0.128835	0.0918953	0.196065											0.0106474	-0.0602279	0.0822089	-0.0950763	0.0494547	-0.0863688	0.00510217	-0.0316667	0.152043	-0.00534369	-0.0239836	0.0472986	0.055995	0.0101957	0.0495569	0.126268	0.0834472
22.4	0.290172	0.0426147	0.0339496	0.269843	0.297683	0.195486	0.112002	0.281237	0.133434	0.0496522	0.0605333	0.159494	0.0859863	0.0662239	0.0648853	-0.0151038	0.162034	0.122099	0.0933988	0.200841											0.0165581	-0.0298213	0.0782667	-0.0764413	0.0641716	-0.053935	-0.0143965	-0.0418015	0.15014	-0.0270108	-0.0204485	0.0305551	0.0609336	0.0231124	0.0307666	0.085597	0.0757036
22.45	0.29633	0.0705449	0.0148688	0.296194	0.294761	0.197783	0.105938	0.316334	0.137505	0.0703837	0.0387615	0.191189	-0.00503704	0.0754858	0.0503524	-0.0251092	0.165255	0.148392	0.0852128	0.189455											0.00218228	-0.071069	0.0631906	-0.0544156	0.0310842	-0.0963153	-0.00254358	-0.0599391	0.129305	-0.0117175	-0.0146105	0.0459945	0.0675208	0.00994514	0.0620894	0.112754	0.0830863
22.5	0.309902	0.0655638	0.0298276	0.271282	0.279906	0.189754	0.116242	0.27828	0.10916	0.0207107	-0.0111922	0.184129	0.0466686	0.0769983	0.0348447	-0.0320293	0.169639	0.139667	0.0870135	0.183384											-0.0211051	-0.0725469	0.076134	-0.0840456	0.0557078	-0.11181	0.0178046	-0.082506	0.145217	-0.00465991	-0.00148579	0.0297856	0.0306369	0.0236743	0.0571446	0.0865094	0.0762088
22.55	0.289437	0.0570953	0.0731809	0.253603	0.280684	0.186011	0.0964035	0.286546	0.150127	0.0437851	0.0399649	0.179561	0.0368315	0.06877	0.0376257	-0.0260882	0.163558	0.127862	0.0900203	0.189799											-0.00801884	-0.0760271	0.0749585	-0.0917142	0.0360792	-0.0705596	0.0525038	-0.00758336	0.129761	0.00719628	-0.0210745	0.048188	0.0628999	0.0169768	0.0394215	0.0755071	0.0834345
22.6	0.284228	0.0695538	0.0261256	0.271079	0.278682	0.186801	0.097144	0.288381	0.094869	0.0764444	0.0900537	0.200658	0.0575443	0.063853	0.0478765	0.00749288	0.143967	0.133693	0.0928328	0.193781											-0.0159136	-0.071355	0.072578	-0.079174	0.0797856	-0.114481	-0.00606305	-0.0383482	0.142635	0.0197912	-0.0193817	0.0472286	0.0609033	0.0595236	0.0481713	0.0936689	0.0734154
22.65	0.280617	0.0623306	0.0493283	0.262836	0.279991	0.186127	0.105243	0.299826	0.104689	0.0531505	0.0589738	0.191522	0.0850698	0.069027	0.0498859	-0.0446206	0.168089	0.143856	0.0741286	0.18425											-0.0113503	-0.0648713	0.0764825	-0.0725713	0.0674368	-0.05834	-0.00200757	-0.0777764	0.144358	-0.0164306	-0.0212555	0.0180736	0.0642309	0.00842642	0.0524288	0.0846417	0.0664785
22.7	0.266684	0.0501206	0.0406249	0.268586	0.2741	0.185805	0.115878	0.303644	0.128206	0.0668144	0.0531287	0.171932	0.097305	0.0659378	0.0619608	-0.0396111	0.14028	0.151819	0.0783245	0.18068											0.00794418	-0.0520851	0.0608018	-0.0853547	0.0461802	-0.0972978	-0.0146999	-0.0582575	0.139155	-0.0220779	-0.0281053	0.0340127	0.0297067	0.0154505	0.0541442	0.0875935	0.0713139
22.75	0.273222	0.0295935	0.0425283	0.249587	0.275148	0.186435	0.102091	0.298048	0.130494	0.0579912	0.0448277	0.176538	0.00472364	0.0892851	0.0377812	-0.0367553	0.158438	0.137325	0.102042	0.182628											0.0130695	-0.0786492	0.0728803	-0.058722	0.0919125	-0.0564457	0.00597192	-0.0592334	0.140513	-0.0108139	-0.0166694	0.027722	0.0671426	0.00234397	0.0510599	0.0938085	0.068495
22.8	0.28328	0.0440627	0.053516	0.246849	0.27582	0.17833	0.0998782	0.284236	0.121293	0.0638325	0.0503289	0.193886	0.00550266	0.072344	0.0600291	-0.0534985	0.153313	0.148417	0.0828462	0.179038											-0.00360442	-0.103554	0.0668432	-0.0928373	0.0719786	-0.0302212	0.00254347	-0.054684	0.13212	-0.0148799	-0.0145711	0.0330084	0.0354696	0.00848717	0.0385107	0.112754	0.0574656
22.85	0.288	0.0473216	0.060316	0.288316	0.280228	0.184652	0.116325	0.296238	0.108158	0.047064	0.0425559	0.196795	0.0296523	0.0736462	0.0295638	-0.0262705	0.166024	0.142127	0.0707559	0.181814											-0.00868018	-0.0911207	0.0707392	-0.0919288	0.055458	-0.0751894	0.00714508	-0.00584168	0.134987	-0.0406375	-0.0150357	0.0260381	0.0311134	0.0260739	0.0430756	0.0687233	0.0636341
22.9	0.270862	0.0386903	0.0575264	0.262471	0.270161	0.192852	0.108449	0.298261	0.140363	0.0518725	0.00604847	0.197795	0.0655637	0.0718359	0.0567338	-0.0432906	0.148423	0.134573	0.0986408	0.170042											5.7737e-05	-0.0908919	0.0603232	-0.0762697	0.0137126	-0.105864	0.0185126	-0.00716296	0.135566	-0.0283479	-0.00583183	0.0140164	0.051533	0.0134382	0.0439696	0.0751422	0.0779112
22.95	0.266574	0.0272772	0.00726805	0.270187	0.273421	0.176964	0.0995431	0.257447	0.0920271	0.0697447	0.0550689	0.187515	0.0442704	0.0681685	0.0467581	-0.0614246	0.170972	0.110318	0.0855672	0.169202											-0.0143263	-0.0467837	0.0653486	-0.0686082	0.0296967	-0.0648254	-0.00895549	-0.0339489	0.131403	-0.0325848	-0.0300618	0.0152405	0.0426542	-0.00509014	0.0518869	0.111036	0.0625345
23	0.260726	0.0308759	0.0115673	0.258869	0.268436	0.18291	0.0915349	0.275667	0.0843239	0.0690993	-0.0052611	0.182364	0.0135067	0.0670181	0.0428049	-0.0360666	0.150088	0.118895	0.0870649	0.181948											0.0244115	-0.0491103	0.0574977	-0.0484924	0.059158	-0.0812318	-0.00759018	-0.0180635	0.124515	-0.0206371	-0.00967398	0.0319441	0.0413383	0.0448604	0.023788	0.0893539	0.080658
23.05	0.281926	0.0388646	0.0210781	0.253413	0.268351	0.172706	0.0988482	0.300473	0.110422	0.0244284	0.0202683	0.194181	0.0497694	0.0889581	0.0549575	-0.0609588	0.156938	0.143757	0.0945078	0.164998											-0.0102261	-0.0880791	0.0489416	-0.116229	0.0675016	-0.0716256	0.0123838	-0.0522967	0.149452	-0.0450638	-0.0241214	0.052615	0.00715442	-0.00894767	0.049082	0.111691	0.0756824
23.1	0.252866	0.0447968	0.0268411	0.24192	0.2576	0.170786	0.0877873	0.277256	0.10578	0.0496522	0.0471362	0.166599	-0.022313	0.0627084	0.0389474	-0.0521145	0.162041	0.104778	0.0935588	0.182322											-0.0452604	-0.10179	0.052972	-0.0605032	0.052794	-0.131375	-0.0150033	-0.0398046	0.131963	-0.0159972	-0.0245977	0.0362611	0.0692299	0.00356654	0.0451485	0.0364893	0.088669
23.15	0.266587	0.0235042	0.0184526	0.248084	0.269643	0.181341	0.0884905	0.270309	0.101799	0.0456633	0.0587405	0.163698	0.0442093	0.0665918	0.0144209	-0.0308681	0.135358	0.133204	0.083738	0.159022											0.00676204	-0.0602469	0.0562886	-0.103467	0.0301036	-0.0889694	-0.00771154	-0.0147453	0.137218	-0.0148982	-0.0122564	0.0254535	0.0189146	0.0217304	0.0320685	0.0857688	0.0698535
23.2	0.263531	0.0175863	0.0153086	0.226059	0.260133	0.18279	0.0812889	0.270587	0.130551	0.0423458	0.0371037	0.168508	0.0439649	0.0839242	0.0409688	-0.0684257	0.149172	0.123357	0.09281	0.147781											-0.0167402	-0.0911017	0.0542357	-0.079453	0.041879	-0.110423	0.00941049	-0.0578521	0.133976	-0.00053894	-0.0143428	0.0154004	0.0533632	0.0169008	0.0428856	0.056551	0.0578052
23.25	0.261164	0.025892	0.029972	0.252824	0.248324	0.187062	0.102244	0.266598	0.092418	0.0509882	0.0601158	0.215157	0.0622948	0.0734886	0.034743	-0.0517972	0.165623	0.104505	0.098252	0.150133											0.00285189	-0.0899765	0.0613896	-0.0924295	0.049279	-0.101748	0.0178653	-0.0287539	0.120959	-0.0150692	-0.0262314	0.0312246	0.0625066	0.0105678	0.041757	0.0504327	0.0537593
23.3	0.259546	-0.00267516	0.0191549	0.224324	0.251203	0.166177	0.0784389	0.279992	0.128792	0.062903	0.064512	0.178061	0.0727887	0.0936825	0.00738168	-0.0496706	0.153565	0.131884	0.0737684	0.167373											-0.00548096	-0.0763703	0.0606255	-0.0977947	0.0518968	-0.113614	0.0220118	-0.0447594	0.150828	-0.00829247	-0.0161537	0.0325637	0.0373603	0.00516878	0.0420866	0.0636354	0.0574486
23.35	0.272467	0.0167695	0.0332276	0.245922	0.247455	0.17246	0.0944884	0.262125	0.0929066	0.0497619	-0.0133902	0.170304	0.0220149	0.0697687	0.0461002	-0.0557332	0.127559	0.115821	0.0927585	0.15473											-0.0183357	-0.0759413	0.0501843	-0.0708401	0.0635611	-0.0873448	-0.0440187	-0.0468464	0.127729	-0.00762091	-0.00806783	0.024769	0.0391224	0.0017213	0.0445786	0.0793284	0.0704182
23.4	0.273853	0.0157898	0.0220758	0.261516	0.249121	0.16525	0.0949972	0.262829	0.107279	0.044153	0.0397684	0.184265	0.0551156	0.0731907	0.045233	-0.063666	0.143544	0.122061	0.0812399	0.141698											-0.0401102	-0.0652718	0.0471111	-0.0770208	0.0277171	-0.0842369	-0.00026806	-0.0220274	0.132542	-0.0186407	-0.0068711	0.0290061	0.0319075	0.00469798	0.0459419	0.0492197	0.0753131
23.45	0.266632	0.00773547	0.0501554	0.220744	0.24424	0.169362	0.0953157	0.261895	0.0839249	0.0362722	0.0284466	0.185432	0.0432164	0.0756142	0.0301918	-0.072598	0.145274	0.105137	0.0727395	0.142145											-0.0175504	-0.0818529	0.0685225	-0.110478	0.0760301	-0.101767	-0.0219715	-0.0354654	0.127781	-0.029746	-0.0250859	-0.0003538	0.0363317	0.0117752	0.0221286	0.0834502	0.0563448
23.5	0.262215	-0.00194399	0.00221399	0.211476	0.24424	0.17938	0.0870924	0.289774	0.0857164	0.0415777	0.0322533	0.186227	0.0302633	0.0788203	0.0374104	-0.0745357	0.149041	0.114842	0.056339	0.151129											-0.028975	-0.0575867	0.0747192	-0.0921148	0.0332949	-0.0675802	-0.00409093	-0.0328529	0.155034	-0.0138665	-0.014579	0.0300904	0.0378594	0.0301516	0.0482104	0.0737146	0.0671662
23.55	0.212324	0.00989757	0.0153611	0.215569	0.24572	0.164427	0.0986165	0.290315	0.0901135	0.0516788	0.0505377	0.152524	0.0134609	0.0815942	0.0466983	-0.0452484	0.147208	0.113888	0.0905463	0.148331											-0.00429882	-0.089414	0.0624559	-0.111293	0.0862052	-0.128833	-0.0239233	-0.00542127	0.124729	-0.0229204	-0.0133232	0.021806	0.0505801	0.0254208	0.0421649	0.0867992	0.0672384
23.6	0.2764	0.00091786	0.0420426	0.224212	0.240951	0.165366	0.104908	0.276945	0.0861968	0.0359947	0.0347461	0.165887	0.0701156	0.0624631	0.0554479	-0.0559358	0.149645	0.0905434	0.0775356	0.141854											-0.0124663	-0.0840459	0.0485638	-0.0718201	0.045394	-0.0716641	-0.0199791	-0.0613955	0.127648	-0.0233844	-0.0144334	0.0181485	0.0793263	0.0231428	0.0299621	0.0780511	0.0585778
23.65	0.255091	0.00125489	0.00862018	0.212178	0.242158	0.184946	0.0778516	0.249926	0.0922877	0.0463153	-0.00274377	0.165206	0.00582343	0.0569912	0.0359511	-0.059649	0.138162	0.106978	0.0830406	0.127062											0.00274442	-0.0512365	0.062309	-0.0654964	0.0157846	-0.0998278	0.0283024	-0.0512757	0.116492	-0.0234149	-0.00345411	0.018943	0.0301075	0.0181082	0.0250396	0.0833429	0.064636
23.7	0.271023	-0.00400041	0.0116986	0.205009	0.231539	0.165409	0.075804	0.272635	0.0969454	0.0424555	-0.0169636	0.16491	0.0193265	0.0841403	0.0299286	-0.0590009	0.140575	0.114953	0.0711332	0.136413											0.00682818	-0.05793	0.0618514	-0.0667268	0.0571785	-0.078644	0.00337277	-0.0338138	0.137285	-0.0393127	-0.00314311	0.0192728	0.045029	0.00813787	0.0302135	0.0520106	0.0796221
23.75	0.27916	0.00569048	0.0193322	0.205185	0.226877	0.16463	0.0943974	0.240931	0.117303	0.039338	0.0300552	0.163494	0.049693	0.0663173	0.0366389	-0.0589334	0.130314	0.122111	0.0755405	0.143905											-0.0314715	-0.0508456	0.0475855	-0.0782512	0.0494733	-0.101157	0.00020727	-0.0150156	0.131897	-0.0324627	-0.020173	0.0181036	0.0438567	0.00628504	0.0349404	0.0556494	0.073755
23.8	0.255433	-0.0121461	0.0138515	0.217051	0.226954	0.161387	0.0896322	0.240177	0.114673	0.0528987	0.0138092	0.179477	0.0125138	0.0545794	0.0167892	-0.0662383	0.137673	0.111452	0.0782673	0.138853											-0.0406476	-0.0482426	0.055365	-0.0769492	0.0254786	-0.0884878	0.0219714	-0.0399547	0.133544	-0.0176456	-0.0249481	0.00419309	0.0474491	-0.00515088	0.031046	0.0478136	0.0828783
23.85	0.279966	-0.0160076	0.0048723	0.200017	0.233506	0.14868	0.0765982	0.265565	0.107531	0.0434237	0.038258	0.184295	0.078471	0.0660896	0.0455919	-0.0702688	0.120989	0.0946458	0.0686179	0.131304											-0.0384073	-0.113718	0.0582073	-0.081971	0.0401862	-0.102037	-0.0077621	-0.047477	0.119934	-0.00241322	-0.0105637	0.0237997	0.0203818	0.0162554	0.0461542	0.103662	0.0640671
23.9	0.252209	-0.00470017	0.00699894	0.196331	0.230289	0.166666	0.0834316	0.266155	0.109876	0.0441078	0.0137969	0.200264	0.0309507	0.0584337	0.0166756	-0.0579139	0.144135	0.0975584	0.0867277	0.113449											0.00689431	-0.0912256	0.0661924	-0.0795889	0.0624696	-0.0871008	-0.0180373	-0.047447	0.113872	-0.0137749	-0.014205	0.0158401	0.0657284	-0.00480158	0.0310572	0.0721689	0.0797155
23.95	0.281055	-0.00938995	-0.00121883	0.20034	0.221479	0.145785	0.0750264	0.267785	0.0764091	0.018613	0.00798866	0.126056	0.037412	0.0337023	0.0324285	-0.0690739	0.125701	0.10559	0.0863447	0.131308											-0.0134087	-0.0501114	0.0368841	-0.0847967	0.0232309	-0.0982674	-0.00465728	-0.034039	0.110302	-0.00724239	-0.0180629	0.0182185	0.044855	-0.0208088	0.0335436	0.095322	0.066712
24	0.247728	-0.0130287	-0.0164729	0.199455	0.231565	0.16455	0.0871048	0.246837	0.111301	0.0272619	0.0173089	0.154706	0.0066941	0.0709074	0.0189003	-0.068392	0.140917	0.111874	0.0647307	0.123621											-0.0456985	-0.0565188	0.0426148	-0.109104	0.055495	-0.0745665	-0.0070845	-0.0138144	0.111527	-0.0253808	-0.0282273	0.0271874	0.0677703	-0.00989687	0.0193293	0.0567657	0.0631841
24.05	0.247998	-0.0307025	0.0018858	0.183236	0.222985	0.149872	0.0804989	0.263329	0.0821009	0.0327804	0.00328555	0.169228	-0.00324988	0.065272	0.0273211	-0.0747045	0.139521	0.106668	0.0507025	0.118127											-0.00446416	-0.049053	0.0489458	-0.114656	0.0321942	-0.079299	-0.0058001	-0.0383332	0.119208	-0.0175479	-0.0150672	0.0223906	0.0492868	0.0114487	0.0318953	0.0544794	0.0574231
24.1	0.245909	-0.0198948	0.0215704	0.237005	0.22959	0.152945	0.0658352	0.226234	0.0590077	0.0290562	0.042998	0.163463	0.0135984	0.0602673	0.0184099	-0.0778641	0.135079	0.0901158	0.0725223	0.113476											-0.0220557	-0.0841984	0.0420438	-0.0682791	0.0690463	-0.0884172	0.00869243	-0.0813949	0.107767	-0.026034	-0.00836702	0.0214113	0.0537262	0.0254132	0.0422598	0.0469871	0.0636001
24.15	0.211247	-0.0356836	0.0141403	0.212283	0.222073	0.158159	0.0679696	0.230993	0.0803991	0.0310571	-0.00704165	0.186447	-0.00328043	0.0757194	0.0147079	-0.0885312	0.15879	0.0909958	0.0719906	0.126596											-0.0195096	-0.0723943	0.036057	-0.0776288	0.0424525	-0.0911912	-0.0055776	-0.0422219	0.113165	-0.0193733	-0.00968185	-0.00778872	0.0408089	-0.00721634	0.0526579	0.0550483	0.0654002
24.2	0.24364	-0.0249159	0.004275	0.212873	0.203156	0.16526	0.0751422	0.216403	0.0649276	0.0431913	0.0326585	0.173387	0.0026768	0.0630412	0.0232124	-0.0894628	0.139081	0.114216	0.0597688	0.119318											-0.0593221	-0.0573579	0.0546513	-0.0609324	0.0230644	-0.0940037	-0.00380776	-0.0160065	0.128901	-0.0536476	-0.0108825	0.0177038	0.0376099	0.00383231	0.0375888	0.060705	0.0533942
24.25	0.245368	-0.0254158	-0.0276575	0.207993	0.202172	0.13714	0.0674442	0.264132	0.0854477	0.0314379	0.0095973	0.158592	-0.0149352	0.0633274	0.0296057	-0.100927	0.122046	0.102026	0.0806282	0.104823											-0.0011244	-0.0754836	0.0490507	-0.0922865	0.0130743	-0.0941578	-0.0220726	-0.0180485	0.105702	-0.0208202	-0.0168111	0.0122076	0.069177	-0.0155009	-0.00632222	0.0363283	0.066886
24.3	0.237527	-0.0221883	-0.00599066	0.179192	0.202281	0.150104	0.0815909	0.21886	0.0789008	0.0168187	-0.00400857	0.166395	0.0502124	0.0657684	0.0241693	-0.0780329	0.129132	0.0777962	0.0738142	0.112166											-0.0489143	-0.0833784	0.0349655	-0.0810482	0.0589545	-0.0837361	0.00020727	-0.00780858	0.103642	-0.0249595	-0.0290697	0.00720103	0.0405215	0.0126257	0.0228997	0.0852428	0.06121
24.35	0.2403	-0.0336586	-0.0174509	0.200066	0.197915	0.146528	0.0785589	0.210553	0.0937208	0.0322899	0.00135764	0.149956	0.0299273	0.0639522	0.0367106	-0.069641	0.119317	0.0899051	0.0747002	0.0914894											-0.0412758	-0.0635364	0.0453436	-0.0571768	0.0829677	-0.137919	0.00638657	-0.0476872	0.122649	-0.0347644	-0.0281053	0.021836	0.066288	0.015572	0.0434388	0.0495096	0.0601274
24.4	0.243724	-0.0313051	0.00938157	0.194147	0.193805	0.147959	0.0825216	0.201927	0.0388133	0.0111711	-0.0110817	0.149282	0.0172796	0.0682795	0.0200008	-0.0944588	0.143261	0.104257	0.0852757	0.10658											-0.00906872	-0.0821198	0.0437483	-0.0847967	0.0264869	-0.14034	-0.0104321	-0.0510955	0.0953157	-0.00982487	-0.0167206	0.0154004	0.0253808	-0.00071624	0.0317277	0.048039	0.0714498
24.45	0.21988	-0.0317164	0.0113507	0.188186	0.206607	0.15409	0.0840273	0.218287	0.0799838	0.033329	0.0145583	0.148161	-0.0114067	0.0695351	0.0195762	-0.0912992	0.143432	0.103495	0.0824175	0.0877015											-0.0116066	-0.0913782	0.0455326	-0.104118	0.053793	-0.129096	-0.0184318	-0.00842418	0.0997163	-0.0541848	-0.01961	0.00805544	0.0408921	0.00557124	0.0406842	0.0332262	0.0698153
24.5	0.229835	-0.0366833	-0.0111235	0.213034	0.201687	0.140303	0.0771732	0.231698	0.0645449	0.0265519	0.0095973	0.148843	-0.0254443	0.0553853	0.0326737	-0.0687768	0.12067	0.0882257	0.0461465	0.0771359											-0.0263627	-0.0798219	0.0519182	-0.0642302	0.0334337	-0.119252	-0.0157011	-0.0100157	0.100181	-0.0349781	-0.0184251	0.017434	0.0264245	0.0207964	0.0283976	0.0450228	0.075156
24.55	0.218159	-0.0183468	0.0110816	0.180301	0.199309	0.138169	0.0625343	0.245281	0.035719	0.0172705	0.0438207	0.175447	-0.0253527	0.0738915	0.0224528	-0.11372	0.133752	0.0924893	0.0586598	0.0695411											-0.0349849	-0.0539635	0.0516957	-0.0974155	0.0414997	-0.110725	0.00699338	-0.0373722	0.114598	-0.0206493	-0.0361281	0.00627166	0.0281034	0.00355894	0.0283362	0.0463001	0.0629039
24.6	0.213226	-0.0399592	-0.0326984	0.203099	0.196606	0.148666	0.0807636	0.212323	0.0559867	0.0433785	-0.00212978	0.181735	-0.00787818	0.0649392	0.0244743	-0.0963357	0.123287	0.0795065	0.0637704	0.0617095											-0.0466327	-0.0696197	0.0421697	-0.0925726	0.0447465	-0.0866	0.00754962	-0.0261564	0.107896	-0.0238057	-0.0173307	-0.00053868	0.0404837	-0.00195399	0.0249558	0.0707627	0.0693059
24.65	0.232356	-0.0414387	-0.0141691	0.198943	0.199701	0.140528	0.0786085	0.246846	0.0941036	0.0146177	0.00908155	0.143601	0.00652608	0.0633274	0.0305386	-0.127696	0.111469	0.0787815	0.0632444	0.0564592											-0.0221053	-0.0639751	0.0527411	-0.0907127	0.0635518	-0.0801337	-0.0265124	-0.0609751	0.113905	-0.0358389	-0.0117486	0.013107	0.0223405	-0.00023784	0.0182901	0.0144311	0.0617916
24.7	0.229745	-0.03387	0.00649353	0.191044	0.203566	0.139289	0.0662033	0.24832	0.0797965	0.0229955	0.0335427	0.16944	-0.0213048	0.0474608	0.00747737	-0.0833191	0.119199	0.0783601	0.0740486	0.0537481											-0.00967219	-0.0981097	0.0481775	-0.0902906	0.0634316	-0.0884814	0.00639669	-0.0943224	0.11363	-0.0524022	-0.0294477	0.0238946	0.051412	0.0212292	0.0402596	0.063571	0.0547103
24.75	0.23451	-0.0458143	-0.014937	0.139368	0.193503	0.135093	0.0568094	0.246764	0.0431372	0.0214529	0.0215823	0.152805	-0.0458517	0.0631405	0.0253235	-0.0948369	0.0914031	0.102243	0.0716991	0.0268893											-0.0547341	-0.0915116	0.0494706	-0.1107	0.0679733	-0.0682159	-0.00034897	-0.0627168	0.0870273	-0.0448012	-0.0271093	0.0275571	0.0187104	0.00330836	0.0295877	0.0386898	0.069378
24.8	0.224174	-0.0435123	0.00925029	0.182548	0.198144	0.141466	0.0650699	0.224505	0.0674437	0.0349168	0.00294172	0.151767	0.0362053	0.0611608	0.0266752	-0.0702351	0.119363	0.0897998	0.0596374	0.0459776											-0.0230395	-0.0727662	0.0366952	-0.065432	0.0396127	-0.0835499	-0.00229074	-0.0506601	0.115424	-0.043623	-0.0148664	0.00174476	0.0181659	0.0270838	0.0102778	0.0594599	0.0421695
24.85	0.203768	-0.0384027	-0.0248548	0.147646	0.206962	0.140176	0.050249	0.218475	0.0232848	0.0315411	-0.0121131	0.157388	-0.0279647	0.051204	0.0338938	-0.092798	0.104341	0.0673666	0.0733111	0.0328078											-0.00074413	-0.1024	0.0333155	-0.0816777	0.0561425	-0.0898491	-0.0179666	-0.108226	0.102527	-0.0355764	-0.00952045	0.0152505	0.0922965	0.00806193	0.0219721	0.051388	0.0756739
24.9	0.211963	-0.0422756	-0.0275459	0.174046	0.19337	0.133683	0.0724039	0.220204	0.0519804	0.0171414	0.032548	0.151775	-0.0389321	0.04829	0.0289239	-0.112262	0.104163	0.0963934	0.0558816	0.0392152											0.00204175	-0.0719938	0.0403351	-0.103017	0.04458	-0.0593609	-0.0622532	-0.0552696	0.0947176	-0.0108811	-0.0226688	-0.00020391	0.0508221	-0.0282657	0.0176922	0.0526117	0.0691998
24.95	0.212266	-0.0251444	-0.0140903	0.151381	0.191179	0.151412	0.0788609	0.221179	0.10017	0.0257516	0.0382089	0.135647	0.00670938	0.0513033	0.00501933	-0.0907726	0.101152	0.0871103	0.0481416	0.0318189											-0.0298843	-0.0567667	0.0437651	-0.088538	0.0408522	-0.075382	-0.0215568	-0.0132739	0.103196	-0.0349658	-0.0221374	-0.00442102	0.0228246	-0.0131013	0.0255034	0.0338488	0.0589344
25	0.210428	-0.057813	-0.0163416	0.176285	0.197862	0.148485	0.0500587	0.215362	0.0564752	0.0152954	0.0331497	0.155623	-0.0391307	0.0657392	-0.0035808	-0.0751905	0.115781	0.0772074	0.0563275	0.0307421											-0.0345302	-0.101924	0.039084	-0.06697	0.00739479	-0.0766855	-0.0251167	-0.0471767	0.114242	-0.0354848	-0.0373249	0.0132569	0.0251463	0.00575349	0.0236148	0.0785019	0.0693441
25.05	0.196159	-0.0453516	-0.0254718	0.16984	0.193666	0.121078	0.0601476	0.220204	0.0470539	-0.00101482	-0.0129113	0.143442	-0.00338735	0.0407567	0.0316211	-0.112357	0.113371	0.0927805	0.0454548	0.0313072											-0.0137477	-0.0991681	0.0311072	-0.0996403	0.0313062	-0.116375	-0.0094915	-0.0778214	0.107924	-0.00426918	-0.020232	0.00027577	0.0629301	-0.020862	0.00018705	0.0478458	0.0726767
25.1	0.203935	-0.0314079	2.8272e-05	0.158641	0.202199	0.128234	0.0644453	0.209865	0.0398312	0.0225373	0.0394615	0.167508	0.0177531	0.0403713	0.0282481	-0.108232	0.113689	0.0766931	0.071076	0.021784											-0.0216011	-0.109971	0.0362207	-0.0894179	0.0446447	-0.0855469	-0.00194689	-0.0378227	0.0911335	-0.0412175	-0.0276447	0.00580698	-0.00239741	-0.00774789	0.00359534	0.0365752	0.0524051
25.15	0.173058	-0.0341727	-0.0276444	0.173491	0.199378	0.130245	0.0735496	0.194586	0.0740965	0.0236022	0.0242961	0.146328	-0.0336012	0.0370368	0.0240377	-0.119797	0.108928	0.0742824	0.054584	0.0135057											0.0049351	-0.0955067	0.0278031	-0.099812	0.0282906	-0.0791256	0.00679111	-0.062972	0.101273	-0.0328962	-0.031727	0.00026577	0.0569253	0.0174324	0.0166921	0.0349329	0.0395756
25.2	0.186043	-0.042664	-0.0253668	0.144311	0.194735	0.137017	0.0461912	0.180462	0.0458651	0.0112034	-0.00409453	0.138343	-0.052649	0.0602089	0.00741756	-0.106544	0.105411	0.103824	0.0496221	0.0132689											-0.0166576	-0.0738341	0.0215435	-0.0957559	0.0510828	-0.13526	-0.0353616	-0.0425823	0.107933	-0.0183965	-0.0223932	-0.00450097	0.0520699	0.0175311	0.0386057	0.0357272	0.0508598
25.25	0.212072	-0.0458058	-0.0125084	0.152273	0.196958	0.118498	0.0466917	0.211209	0.055148	0.0104417	0.0112428	0.114224	-0.0139576	0.041072	0.0169088	-0.0854863	0.131664	0.0858213	0.0554929	0.0101799											-0.0236347	-0.0871638	0.0388825	-0.0904909	0.0793971	-0.124794	-0.0165608	-0.051606	0.0851854	-0.0477989	-0.0209209	0.00543224	0.0356284	-0.00490789	0.0227209	0.0434449	0.0588326
25.3	0.192259	-0.0273494	-0.0126331	0.132894	0.189788	0.134415	0.0787161	0.239604	0.0820684	0.0325738	-0.0246875	0.155214	0.0336543	0.0415684	0.0300004	-0.112573	0.105414	0.0762159	0.0599632	0.0255719											-0.0237669	-0.101209	0.0325514	-0.102115	0.0334707	-0.131504	-0.0247931	-0.00967039	0.102446	-0.0430124	-0.0334315	-0.00801356	0.0444013	0.00010387	0.02628	0.0323675	0.0619954
25.35	0.198951	-0.0394965	-0.0246513	0.151451	0.181143	0.116346	0.0620007	0.19856	0.0965627	0.00590429	0.00789042	0.138177	-0.00205843	0.0088424	0.00509708	-0.111756	0.102548	0.0669204	0.0594487	0.0220704											-0.0306366	-0.0834547	0.0403561	-0.0770494	0.05494	-0.105986	-0.00245256	-0.0800586	0.100936	-0.0493496	-0.0367856	-0.00089343	0.0620075	-0.00402704	0.0263023	0.00267744	0.0593038
25.4	0.185334	-0.0358921	-0.0415332	0.147653	0.190305	0.120386	0.0523007	0.219229	0.0906673	0.0160377	0.0151723	0.152646	-0.0419871	0.0400443	0.00067142	-0.105207	0.118565	0.0866331	0.0628157	0.0270993											-0.0120778	-0.101933	0.0424636	-0.113053	0.0477805	-0.136724	0.00162315	-0.0404352	0.104734	-0.046065	-0.0294004	-0.00022889	0.0427374	0.00456129	0.0304538	0.0268073	0.0573255
25.45	0.209042	-0.0378086	-0.00188833	0.164988	0.180946	0.114795	0.0604661	0.225562	0.0321606	0.0197296	-0.0111799	0.101982	-0.0288506	0.0440328	0.0232961	-0.0985771	0.101934	0.0770029	0.0567505	0.00310049											-0.0136733	-0.0988153	0.0403519	-0.0781725	0.0289011	-0.14206	-0.0121716	-0.0756143	0.0958901	-0.0381405	-0.0145278	0.00511246	0.0271883	-0.0195483	0.0224974	0.00992284	0.0525791
25.5	0.194006	-0.0274693	-0.0204111	0.136573	0.18991	0.127727	0.0233911	0.205113	0.0758716	0.011255	0.00456264	0.159433	-0.00467044	0.0428298	0.0126327	-0.10171	0.0993199	0.0808575	0.0595973	0.023342											-0.0357702	-0.0437612	0.0299401	-0.0995258	0.0346084	-0.108092	-0.0264719	-0.0623414	0.079375	-0.0716211	-0.0266487	0.00800548	0.0410963	0.0142127	0.0229835	0.064376	0.0516324
25.55	0.213188	-0.0396565	-0.0471189	0.123479	0.192474	0.116081	0.034576	0.204401	0.0685104	0.0166767	0.0105183	0.128905	0.00160755	0.0231615	0.00888879	-0.102965	0.100784	0.0660156	0.048799	0.00132492											-0.0114991	-0.0542781	0.0386138	-0.101128	0.0276061	-0.139132	-0.00967354	-0.0664404	0.0967161	-0.0344652	-0.0295106	0.0187082	0.0301756	-0.0174829	0.0209441	0.0442177	0.0516282
25.6	0.221698	-0.0402906	-0.00894433	0.126891	0.186621	0.122723	0.0319328	0.222858	0.0512475	0.016767	-0.0195055	0.159865	-0.0310655	0.0440737	0.0363877	-0.135507	0.103937	0.0760052	0.0473984	0.0116958											-0.0179637	-0.0863819	0.0277066	-0.117374	0.0405932	-0.140988	0.00046011	-0.0294445	0.0729332	-0.0417853	-0.0271054	0.00823032	0.00096048	0.00167574	0.00025969	0.0519247	0.0444153
25.65	0.212794	-0.0527719	-0.0296397	0.156289	0.164424	0.12669	0.0419348	0.205204	0.0660024	0.0250932	0.0107516	0.144472	-0.0325625	0.0371652	0.0129137	-0.0965517	0.0885693	0.0954019	0.0561503	0.0141587											-0.0263957	-0.0415587	0.0317873	-0.0839526	0.0580573	-0.120222	-0.0332176	-0.0304655	0.0969962	-0.0231524	-0.026759	0.00013087	0.0385098	-0.00431559	0.0334206	0.0163095	0.0390067
25.7	0.212698	-0.0390196	-0.0448807	0.139789	0.184848	0.108607	0.061252	0.213838	0.0963754	0.00779543	0.00556957	0.142139	-0.0376337	0.0686299	-0.0103867	-0.121795	0.100729	0.0724667	0.0568477	0.0115239											0.0287763	-0.0945533	0.0117194	-0.100756	0.00733929	-0.0859386	-0.0108669	-0.0582875	0.0933172	-0.0213208	-0.0286643	0.00750582	0.0232178	-0.0120307	0.0212067	0.0372299	0.0418766
25.75	0.216328	-0.0414444	-0.0135914	0.139936	0.17772	0.106302	0.0404911	0.198625	0.0521921	0.00116677	-0.00965722	0.144237	-0.033815	0.0288786	-0.00044695	-0.0967678	0.0827441	0.0756954	0.0566991	0.0105464											-0.0194435	-0.102057	0.0369974	-0.0942322	0.0470035	-0.0953778	0.0146391	-0.0281833	0.0849481	-0.0171449	-0.0405883	0.00561711	0.0395006	-0.0186902	0.00733887	0.0167067	0.052265
25.8	0.185011	-0.0414759	-0.00735591	0.140028	0.168887	0.115513	0.058555	0.218557	0.032926	0.0115196	-0.012457	0.152002	-0.0265747	0.0368207	0.0204613	-0.0964775	0.116401	0.1058	0.0229091	0.0216848											-0.0319427	-0.0817575	0.0258173	-0.101464	0.0352004	-0.0964052	-0.00449547	-0.0931813	0.103205	-0.0204234	-0.0390491	0.00730596	0.0626806	-0.0208924	0.0151947	0.00646652	0.0485375
25.85	0.199519	-0.0504042	-0.0223737	0.141818	0.16975	0.111897	0.020177	0.189572	0.0239933	-0.00741112	-0.0377162	0.172501	0.00991711	0.0564306	0.0252338	-0.117157	0.0960001	0.0577922	0.0662742	0.00539536											-0.0588426	-0.0440473	0.0374466	-0.0614261	0.054718	-0.113813	-0.00563829	-0.0372671	0.0842882	-0.0378902	-0.0309593	-0.00028385	0.0642612	-0.018751	0.011792	0.0342889	0.0463469
25.9	0.186159	-0.0364833	-0.0287405	0.167818	0.163222	0.114824	0.0448054	0.189228	0.0465491	-0.0198358	-0.00195787	0.140866	-0.0421704	0.0505325	0.0002169	-0.11977	0.10527	0.0592361	0.0538008	0.00495624											-0.037035	-0.0674267	0.0340082	-0.0914137	0.0443672	-0.0884364	-0.0230637	-0.0594736	0.0903455	-0.0284822	-0.0214878	0.00318378	0.0241859	-0.0310526	0.0244418	0.0151395	0.050172
25.95	0.17877	-0.0429296	-0.0311625	0.13168	0.158587	0.122759	0.0567267	0.173024	0.0408816	-0.00096964	0.00324871	0.14407	-0.0495635	0.0237163	0.0293007	-0.133691	0.103089	0.0718098	0.0384693	-0.00710617											-0.016484	-0.117351	0.0233571	-0.100234	0.0513788	-0.104207	0.00717542	-0.0668458	0.095159	-0.025454	-0.0261015	0.00476769	0.0375872	0.00626226	0.00372943	0.0420495	0.0416049
26	0.182149	-0.0430324	-0.0342934	0.102738	0.166506	0.118665	0.0478954	0.186754	0.0696586	-0.00108582	0.0195438	0.115852	-0.0129342	0.0529443	0.0176982	-0.112951	0.094007	0.042182	0.0259846	0.00287138											-0.0610664	-0.113413	0.0319763	-0.0829081	0.0332394	-0.0710155	-0.021395	-0.0446693	0.0969202	-0.029343	-0.0419032	0.0040332	0.0346074	-0.0130406	0.00524919	0.0225245	0.0470771
26.05	0.1871	-0.0465969	-0.0349104	0.138588	0.168785	0.110719	0.0215214	0.155574	0.0274296	0.01698	0.010813	0.148797	-0.026315	0.0510989	0.019935	-0.110736	0.108008	0.0584119	0.0505425	0.00474241											-0.0351171	-0.0958214	0.0289535	-0.071813	0.0338129	-0.0804034	-0.00945105	-0.0673713	0.0993033	-0.0216811	-0.0329709	0.00587194	0.0600714	-0.0244537	0.00928327	0.0801871	0.0438719
26.1	0.198242	-0.052949	-0.0115304	0.13757	0.164123	0.0987331	0.0546006	0.183797	0.0510439	0.0191422	0.00419425	0.139662	-0.0151949	0.0415743	0.0193728	-0.116421	0.097179	0.0660776	0.0346507	0.00226043											-0.0460044	-0.0983767	0.0294699	-0.0945327	0.0213531	-0.0796008	-0.0234682	-0.0758245	0.0957477	-0.0195504	-0.0361636	-0.00290706	0.0681333	-0.031455	-0.00182999	0.0134006	0.0554787
26.15	0.181446	-0.0347496	-0.0368401	0.134657	0.165256	0.109661	0.0435728	0.212618	0.0700576	-0.000989	0.0208946	0.0917704	-0.0083517	0.0508011	0.0283617	-0.121889	0.0882048	0.0666415	0.0373889	-0.0012067											-0.0714246	-0.0799268	0.0296546	-0.0859126	0.0693886	-0.114083	0.0208791	-0.0625967	0.0898993	-0.0659922	-0.0477294	-0.00260726	0.0199809	-0.0358137	0.023464	0.0298987	0.0479347
26.2	0.193709	-0.0453659	-0.0304208	0.145954	0.171208	0.0942039	0.0316267	0.164889	0.0297666	-0.00585561	0.0393387	0.125829	-0.0357702	0.0391508	0.00702882	-0.108225	0.0804259	0.0802564	0.0479986	0.00327995											-0.064869	-0.0789066	0.0229415	-0.0711978	0.0403527	-0.106557	-0.00770142	-0.0498043	0.0754634	-0.0445631	-0.0167245	0.00432799	0.0253203	0.0132635	0.0123619	0.0396987	0.0347359
26.25	0.169395	-0.0438921	-0.0257475	0.116682	0.15719	0.10036	0.051279	0.215166	0.0297421	0.0155859	0.0243943	0.113852	0.0119181	0.053791	0.00711853	-0.114909	0.0772145	0.0654827	0.0392353	-0.00103869											-0.0308681	-0.0855524	0.0426106	-0.100205	0.0141103	-0.0844039	-0.0270383	-0.0949981	0.0961559	-0.0436596	-0.0354983	-0.0156334	0.0661443	-0.0118484	0.00039937	0.0120589	0.0389176
26.3	0.191466	-0.0563792	-0.0597147	0.106277	0.167146	0.104038	0.0144025	0.194054	0.0266804	0.00257382	0.0129005	0.139146	-0.030149	0.0427597	-0.00495036	-0.113437	0.105267	0.0878911	0.0253729	0.00656762											-0.0125903	-0.119268	0.0231766	-0.098882	0.0735696	-0.0997443	-0.00739802	-0.118075	0.0957714	-0.0355703	-0.0328647	-0.00536038	0.0570236	-0.0154478	0.0205362	0.0178337	0.0374911
26.35	0.186359	-0.0384284	-0.022098	0.13064	0.159064	0.107962	0.0271511	0.187082	0.0541871	0.0031289	0.00875	0.131109	-0.0202967	0.038047	0.0207065	-0.121505	0.121737	0.0599302	0.0521088	0.0089465											-0.0246928	-0.0997211	0.0394996	-0.109133	0.010364	-0.129719	-0.0106849	-0.0430027	0.0992938	-0.0387816	-0.0309082	-0.0129952	0.0669309	0.0153138	0.00271254	0.0322065	0.0536193
26.4	0.178983	-0.0520236	-0.0455502	0.122257	0.163785	0.110248	0.0391302	0.192907	0.03133	0.00640128	-0.00909235	0.129541	-0.036427	0.00523927	0.0212866	-0.0983611	0.0977076	0.05659	0.00114654	0.025213											-0.0262304	-0.079965	0.0222866	-0.0993255	0.0600553	-0.0930919	-0.0331266	-0.108586	0.088722	-0.0368279	-0.0411434	-0.00513553	0.0400904	-0.0397928	0.0108645	0.0349436	0.0458757
26.45	0.177655	-0.0541057	-0.0333745	0.142619	0.165621	0.11357	0.0298108	0.174785	0.0397172	-0.0144271	0.0157371	0.0959596	-0.0816255	0.027115	0.012226	-0.0949922	0.0681451	0.0631154	0.0363714	0.020249											-0.0299174	-0.0856668	0.00990998	-0.071999	0.0478267	-0.0883273	-0.0141639	-0.0552546	0.0779034	-0.0516695	-0.0403561	-0.0136947	0.0334427	0.010135	0.00742826	0.0180377	0.031675
26.5	0.189963	-0.048779	-0.0254127	0.0885412	0.158152	0.0977693	0.0340796	0.201804	0.0563775	0.0092283	-0.0499222	0.0802711	0.0124375	0.0496623	0.016544	-0.119938	0.0721085	0.0564103	0.0331187	0.0311316											-0.0390108	-0.1182	0.0262414	-0.100499	0.042249	-0.0658657	-0.00104679	-0.0373572	0.0789382	-0.0420845	-0.0378012	-0.0154435	0.0401963	-0.0166552	0.0122781	0.0344284	0.0497772
26.55	0.180556	-0.0564278	-0.0420255	0.110047	0.158784	0.110694	0.0355522	0.180397	0.02791	0.0183161	-0.0452683	0.115928	-0.0159739	0.0343505	0.00059367	-0.130254	0.094644	0.0446669	0.00459356	0.0216962											-0.0330422	-0.090644	0.0247342	-0.0931234	0.0229904	-0.0771093	0.0177642	-0.0439936	0.0903692	-0.0384092	-0.0220389	-0.0065046	0.0220229	-0.0162223	-0.0223021	-0.00511539	0.0475993
26.6	0.20006	-0.0505755	-0.0499413	0.110138	0.153362	0.111378	0.0305182	0.199985	0.0226089	0.00565902	-0.00408225	0.109557	0.0671675	0.0438576	-0.00736653	-0.109926	0.0839952	0.0665734	0.0318439	0.0244302											-0.0373243	-0.0976235	0.0234747	-0.106193	0.0578075	-0.0980555	-0.0167529	-0.11261	0.0943141	-0.0399599	-0.0443478	-0.0260612	0.0201851	-0.0214847	-0.00022083	0.0181343	0.0424242
26.65	0.190015	-0.0420271	-0.0485235	0.118978	0.158781	0.0996606	0.0395067	0.170656	0.0429418	-0.0242442	-0.0192354	0.128905	0.0181961	0.0645304	0.0104258	-0.115631	0.111837	0.0501823	0.0247612	0.0354464											-0.0313062	-0.103535	0.019352	-0.101643	0.0326474	-0.070855	0.0047482	-0.0786773	0.0756627	-0.0513276	-0.0341323	-0.0157633	0.0390846	-0.021143	0.0109818	0.0208607	0.0367184
26.7	0.214329	-0.0738502	-0.00311575	0.142815	0.158867	0.113252	0.0222701	0.172245	0.0271608	0.00371625	-0.016411	0.111042	0.00238657	0.0607404	-0.00091942	-0.118271	0.0972348	0.0412028	0.0221602	0.0290963											-0.0391761	-0.109294	0.0235965	-0.115743	0.0541815	-0.121435	-0.0123941	-0.0258411	0.0922918	-0.0414434	-0.0395609	-0.00549529	0.0258497	-0.035996	0.0133118	0.0179089	0.0406581
26.75	0.160633	-0.0523292	-0.0628587	0.12013	0.144166	0.105201	0.0343237	0.184837	0.0428278	-0.00676568	-0.032657	0.117489	-0.0647162	0.0468768	0.00923567	-0.110162	0.0865433	0.0475362	0.0289457	0.0305244											-0.0678699	-0.0976998	0.0199019	-0.0728217	0.00420352	-0.0882567	-0.0125255	-0.0169374	0.102057	-0.0402773	-0.0299712	-0.00376147	0.060268	-0.00090608	-0.00476893	0.0756896	0.0283169
26.8	0.180853	-0.0593353	-0.0314316	0.116521	0.150044	0.104592	0.0331862	0.169919	0.0431291	-0.0051779	-0.0286907	0.11636	0.00315032	0.0307006	0.021185	-0.107313	0.0794309	0.0444377	0.0373317	0.0554969											-0.0417223	-0.0790878	0.032988	-0.0985887	0.00428677	-0.0672912	-0.0115951	-0.0644735	0.0867377	-0.0479332	-0.0366202	-0.0089779	0.0185743	-0.0104132	0.0114344	0.0467402	0.0372661
26.85	0.145313	-0.068495	-0.036827	0.122419	0.14334	0.096599	0.0278543	0.191866	0.0591706	-0.00423556	-0.00214206	0.130791	0.0390617	0.0194591	0.0109701	-0.141907	0.0932747	0.0531754	0.0457978	0.0338617											-0.00906872	-0.104689	0.0304985	-0.0866709	0.0151926	-0.0698083	0.00021739	-0.0728516	0.0844021	-0.0498502	-0.0254953	-0.00918276	0.0321041	-0.0290099	0.001271	0.0305212	0.021121
26.9	0.176275	-0.0566334	-0.0287143	0.10224	0.151515	0.107027	0.0245948	0.178586	0.0461663	-0.017267	0.00660106	0.131117	0.0119945	0.0447745	0.0135118	-0.0982193	0.0915442	0.0575381	0.0301004	0.0530646											-0.0500138	-0.0981765	0.0131511	-0.0811698	0.0248126	-0.103379	-0.0198679	-0.0621012	0.0820428	-0.0608334	-0.0274675	-0.0169175	-0.00158063	-0.00968425	-0.00136623	0.0142594	0.0555551
26.95	0.163947	-0.0697088	-0.00152733	0.119982	0.144518	0.0956062	0.0346918	0.147513	0.0307519	-0.0111288	0.0514096	0.105323	-0.0503577	0.0233133	0.011598	-0.147187	0.0945291	0.0494448	0.0391667	0.0438965											-0.0234776	-0.0996449	0.0362753	-0.123519	0.0216029	-0.0630467	-0.0207579	-0.0318169	0.0816726	-0.048617	-0.0505519	0.00375339	0.061652	-0.0213328	-0.00649543	0.00332148	0.0315306
27	0.178719	-0.069983	-0.0300861	0.0887167	0.144475	0.103121	0.0204873	0.168747	0.0196531	0.0107903	-0.00384894	0.104588	-0.0390543	0.0325285	-0.0182572	-0.106301	0.0900371	0.0337168	0.0294945	0.04744											-0.0456985	-0.121394	0.0329671	-0.0864492	-0.0101988	-0.0919039	-0.00884424	-0.0663653	0.0767261	-0.0390319	-0.0491741	-0.0199554	0.0266816	-0.032913	-0.0139769	0.0279022	0.0383529
27.05	0.164031	-0.0727706	-0.0491537	0.100562	0.137169	0.0972656	0.01954	0.163078	0.0436258	-0.00435174	-0.0212124	0.105527	-0.0626693	0.031343	-0.0218935	-0.114767	0.0913275	0.0519298	0.0118992	0.0580591											-0.0222293	-0.0715171	0.026678	-0.105563	0.059861	-0.0808016	-0.0129705	-0.0344444	0.083035	-0.0385068	-0.0525596	-0.0210097	0.0477969	-0.00048084	0.00377972	0.0334731	0.0379326
27.1	0.179518	-0.0600294	-0.0334992	0.12647	0.14701	0.106012	0.014688	0.20214	0.0455393	-0.00447437	0.00182427	0.10327	-0.0312794	0.0348702	0.00126948	-0.133691	0.088589	0.0573708	0.0216172	0.058945											-0.0153184	-0.0829589	0.013953	-0.0929088	0.0301036	-0.108317	-0.0137492	-0.0419517	0.101454	-0.0590323	-0.0302074	-0.00802855	0.0444542	-0.01563	-0.0162118	0.0228035	0.041278
27.15	0.166816	-0.0735903	-0.0396428	0.1297	0.12942	0.0948525	0.0179723	0.18369	0.0441876	-0.0199326	-0.0205616	0.110557	-0.00879467	0.022706	-0.0246206	-0.13386	0.0787545	0.0575133	0.0294373	0.0579025											-0.0452769	-0.111449	0.00742459	-0.0823287	0.0233604	-0.135254	-0.0131526	-0.0634075	0.0827929	-0.043104	-0.0353014	-0.0003588	0.025101	-0.0373097	-0.0159828	0.0330115	0.0402421
27.2	0.150871	-0.0742586	-0.0260953	0.125585	0.124275	0.100364	0.0276144	0.158875	0.0629651	-0.00226697	-0.00491727	0.10736	-0.0150879	0.0258419	-0.0058953	-0.148733	0.0799892	0.0571105	0.0268535	0.0534121											-0.0343897	-0.0806515	0.0252212	-0.0858053	0.0366342	-0.131189	-0.0327119	-0.0493538	0.0837186	-0.0493313	-0.0466468	-0.00536538	0.0361124	-0.0268381	-0.00316536	0.00994431	0.0542051
27.25	0.161852	-0.0646991	-0.042439	0.100421	0.135697	0.111045	0.0351841	0.136649	0.0413376	-0.00263487	-0.0274996	0.110338	-0.0255054	0.0342804	0.00245365	-0.121633	0.0648286	0.0373173	0.0146946	0.0627481											-0.0506586	-0.0733287	0.0200489	-0.0778434	0.0204188	-0.118051	0.00724621	-0.0534828	0.0594087	-0.0418647	-0.0568505	-0.023493	0.0403173	0.00112141	-0.0121889	0.0173829	0.0271112
27.3	0.158331	-0.0705628	-0.0352517	0.126112	0.135164	0.094838	0.00960839	0.156598	0.0402057	-0.00897954	-0.0163619	0.0980958	-0.0305309	0.0445234	0.025479	-0.115665	0.0809447	0.0405893	0.0103843	0.0381842											-0.0339515	-0.0693241	0.010355	-0.121566	0.0291324	-0.0819253	-0.0297689	-0.0842476	0.0767451	-0.0413763	-0.0462295	-0.0120008	0.0338511	-0.0144986	-0.00599815	0.0121984	0.044012
27.35	0.184193	-0.0777974	-0.0304405	0.0895803	0.132696	0.100961	0.0096208	0.150519	0.040564	-0.0175639	-0.0300537	0.1093	-0.00294438	0.0329256	0.0153	-0.124198	0.0912454	0.0516572	0.0292544	0.0485665											-0.0346625	-0.109552	0.0140201	-0.114098	0.0610728	-0.136442	-0.0260674	-0.0475821	0.0873786	-0.0289157	-0.0349314	-0.0396169	0.0518809	-0.0320701	0.00710978	0.011007	0.0519296
27.4	0.141754	-0.0744186	-0.0197876	0.0989396	0.118837	0.111715	0.0163012	0.165511	0.0276901	-0.00985734	-0.0305204	0.102179	-0.0625624	0.0447161	-0.00254615	-0.111972	0.0837325	0.0455097	0.0334617	0.0525529											-0.0290328	-0.0582256	0.0118916	-0.0908486	0.00830129	-0.0808016	-0.00139065	-0.0415162	0.0739443	-0.0287386	-0.0394664	-0.0170124	0.0456416	-0.035472	-0.0203186	0.0257124	0.046763
27.45	0.151065	-0.0888935	-0.0557108	0.123472	0.106291	0.100143	0.0087356	0.151281	0.0493828	-0.0118582	-0.0122482	0.144904	-0.0391612	0.0265486	-0.0199258	-0.132334	0.0851149	0.0455779	0.0145116	0.066746											-0.0391182	-0.0936379	0.0193478	-0.118361	0.0210293	-0.112478	0.012576	-0.0430778	0.0722638	-0.0441358	-0.0418048	-0.0150388	0.0376552	-0.0253422	-0.0193575	0.0117691	0.0489706
27.5	0.140323	-0.0746842	-0.0348776	0.0740845	0.115745	0.0966642	0.0118338	0.144842	0.0167054	-0.0267743	0.0148162	0.0938082	-0.0247417	0.0215322	0.0176863	-0.0995156	0.0844188	0.0385195	0.00244989	0.0415979											-0.0363737	-0.0889849	0.00597198	-0.0977589	0.0123898	-0.105138	0.0116759	-0.0672362	0.0687415	-0.0442396	-0.0238577	-0.0316374	0.0328377	-0.0138911	-0.02447	0.0194653	0.0343368
27.55	0.153354	-0.0791341	-0.0381594	0.126168	0.111995	0.0993092	0.0121027	0.147807	0.0313626	-0.0185256	-0.0421615	0.118231	-0.00899325	0.0325869	-0.0163614	-0.137478	0.072069	0.0530577	0.0394525	0.0425257											-0.0490714	-0.100293	0.00851195	-0.0677498	-0.00290977	-0.0680361	-0.0244391	-0.0782869	0.0795031	-0.0422371	-0.0394034	-0.032242	0.0500809	-0.0160401	0.00563472	-0.0149369	0.0270008
27.6	0.168093	-0.0933005	-0.0207984	0.111683	0.114077	0.0875624	-0.00368616	0.143646	0.0371114	-0.0108836	0.011648	0.100603	-0.00682421	0.0164399	-0.00561421	-0.122868	0.0749849	0.0497299	0.0183359	0.0304595											-0.0685643	-0.0782106	0.0226938	-0.0962781	0.0417125	-0.10169	-0.0409544	-0.0823858	0.0837945	-0.0474753	-0.0344196	-0.00356161	0.0128416	-0.028896	0.00058375	0.0166637	0.0280324
27.65	0.164856	-0.080505	-0.0291868	0.100667	0.120565	0.0662103	0.00604277	0.168338	0.0176988	-0.0146207	-0.0277452	0.119269	-0.0577355	0.0398691	-0.00120051	-0.151622	0.0984464	0.0418225	0.00620561	0.0447977											-0.039482	-0.115492	0.0153888	-0.111072	0.0286976	-0.109434	-0.030578	-0.00506092	0.0760425	-0.0602656	-0.0318884	-0.00609488	0.0357721	-0.0256156	-0.0101551	0.01851	0.0372279
27.7	0.141638	-0.0698602	-0.0451826	0.0821659	0.110481	0.0961714	0.00140581	0.149798	0.0229835	-0.0546896	-0.0252033	0.10155	-0.0249861	0.0243119	-0.0229819	-0.1243	0.0830035	0.0518183	0.0251328	0.0509759											-0.0641333	-0.0957165	0.0283573	-0.0940462	0.0490662	-0.0826124	-0.0620206	-0.0762599	0.0638567	-0.0486292	-0.0414426	-0.00809851	0.0436223	-0.0342343	0.0102499	-0.0150013	0.0294886
27.75	0.157699	-0.083981	-0.0315038	0.0995856	0.128591	0.0969178	0.0212442	0.1497	0.0664177	-0.00390639	0.0177264	0.105588	-0.0302254	0.0288319	0.00491766	-0.140942	0.080948	0.0493643	0.0239381	0.0437782											-0.026032	-0.0922744	0.00683263	-0.0931449	0.00345427	-0.102794	0.00300869	-0.0146702	0.0982352	-0.0558943	-0.0377382	-0.0160181	0.0380561	-0.00228051	-0.0113564	0.0432517	0.0296669
27.8	0.139813	-0.0868485	-0.0384417	0.087151	0.114538	0.0973562	-0.0206952	0.143572	0.0554411	-0.0326736	0.00206986	0.115352	-0.0042733	0.030467	0.0202879	-0.146403	0.0506532	0.0391082	0.0180787	0.0535419											-0.0557178	-0.0706304	0.0132602	-0.0761552	0.010031	-0.121365	-0.0216276	-0.0128535	0.0868849	-0.060699	-0.0320773	-0.0107267	0.0159878	-0.0428834	-0.00123773	0.014678	0.0184124
27.85	0.159492	-0.083981	-0.0513394	0.0941792	0.130614	0.084229	0.0227458	0.143826	0.0333494	-0.0148918	-0.00096321	0.133488	-0.0544362	0.0353958	-0.0154284	-0.140429	0.055178	0.0394491	0.00136948	0.0404103											-0.0607026	-0.105776	0.0101745	-0.0913136	0.0174311	-0.0761718	-0.0485091	-0.0910943	0.0771438	-0.0404116	-0.0538705	-0.00059364	0.0486213	-0.0341431	0.00121512	0.00078827	0.021554
27.9	0.123765	-0.072128	-0.0245069	0.0638054	0.10737	0.0875443	0.00100458	0.153288	0.0702286	-0.0142721	-0.0260751	0.107716	-0.0173486	0.0251996	-0.0074682	-0.128067	0.0903523	0.0506966	0.00656574	0.0325062											-0.0364316	-0.0883652	0.0224503	-0.117703	0.0201506	-0.120305	-0.0251471	-0.0985415	0.0844259	-0.0353261	-0.0396278	-0.0220789	0.0409299	-0.0521551	0.0005167	0.0215369	0.0329486
27.95	0.14296	-0.0859117	-0.0420386	0.0903456	0.1155	0.106708	0.0159413	0.16479	0.0143846	-0.0331835	-0.0411177	0.116352	-0.0334484	0.0149333	-0.0227188	-0.131382	0.0849704	0.0336425	0.0140314	0.0440378											-0.0632157	-0.126266	0.0146289	-0.0945756	-0.0269321	-0.0897207	-0.023448	-0.0419817	0.0902933	-0.0541971	-0.0414583	0.00061054	0.0198448	0.00736332	-0.00350619	0.00957935	0.023354
28	0.153276	-0.0677952	-0.0373652	0.0638265	0.122135	0.0959612	0.00867769	0.136936	0.00071272	-0.0178608	-0.0140165	0.111822	-0.0474097	0.0153129	0.00048602	-0.117528	0.0763115	0.0341506	0.00198114	0.0210242											-0.0687544	-0.0900528	0.006396	-0.0831299	0.0115851	-0.114096	-0.037536	-0.0665455	0.079731	-0.0429453	-0.0436825	-0.00961747	0.037141	-0.0129343	0.012496	0.01032	0.0292126
28.05	0.160626	-0.0997868	-0.0470598	0.112631	0.122015	0.085874	-0.00052177	0.14961	0.0229917	-0.00091155	0.00139448	0.10808	0.00165338	0.049055	-0.0293812	-0.131821	0.0729523	0.0304634	0.0144773	0.0369432											-0.0487076	-0.102524	0.00388122	-0.10032	-0.00067125	-0.0918269	-0.0244796	-0.0829714	0.0832961	-0.0362113	-0.0409387	-0.0214494	0.0332083	-0.0380538	-0.00608755	0.00877431	0.0357123
28.1	0.156519	-0.0952085	-0.0324228	0.0918833	0.113216	0.0825804	-0.00857131	0.138345	0.0364193	-0.00970889	0.0132812	0.100921	-0.0161419	0.0377259	0.0134042	-0.151886	0.0766399	0.0242664	0.00878373	0.0471193											-0.0334803	-0.103421	0.0216946	-0.10718	-0.00142051	-0.101992	-0.0286362	-0.0672362	0.0881903	-0.0587271	-0.0573938	-0.0136847	0.0473205	-0.0394131	0.00301984	0.00694954	0.0403992
28.15	0.171652	-0.0899703	-0.0485367	0.0851429	0.112485	0.081555	-0.00686295	0.15088	0.0141973	-0.0299241	-0.0274873	0.0857329	-0.0168293	0.00662329	-0.0289207	-0.15491	0.0675179	0.0354582	0.00991559	0.0312537											-0.0497988	-0.0849898	0.0147884	-0.0921148	-0.00603628	-0.13639	-0.0479326	-0.0180785	0.0810364	-0.0703146	-0.0392774	-0.00521048	0.0260161	-0.0308248	0.0274422	0.0260452	0.038026
28.2	0.123063	-0.0996212	-0.0529212	0.111051	0.106104	0.0942112	-0.0144161	0.130866	0.0343591	-0.0109417	0.0218156	0.0981791	-0.0478068	-0.00617747	0.00241178	-0.109359	0.0939249	0.0196806	0.00266712	0.0369012											-0.0457151	-0.097633	0.0191211	-0.0994185	0.0228609	-0.131953	-0.0167024	-0.0651491	0.088741	-0.0597833	-0.0304712	-0.0410959	0.0350158	-0.015911	-0.00598139	0.00319267	0.0369053
28.25	0.141483	-0.105856	-0.0337486	0.0888571	0.115415	0.0828232	-0.00700773	0.141303	0.0145312	-0.00690768	-0.0313308	0.112133	-0.00989447	0.00933878	0.00228619	-0.126447	0.0685884	0.0390091	0.00897237	0.0224026											-0.0243125	-0.0752738	0.0175677	-0.139214	0.0205761	-0.136102	-0.0134357	-0.0485581	0.0896572	-0.0477012	-0.0444108	0.00144996	0.0763995	-0.0294959	0.00287457	0.0116188	0.0331736
28.3	0.155049	-0.100058	-0.0332563	0.0609759	0.1103	0.0889719	-0.00264377	0.149675	-0.0123485	0.0061431	-0.0645964	0.0953157	-0.0367172	0.015091	0.00449304	-0.126271	0.0780124	0.0381291	0.0171412	0.0457981											-0.0471535	-0.0676174	0.0113626	-0.0981881	0.0192441	-0.113203	-0.0316702	-0.0272074	0.0859734	-0.0671949	-0.0357069	-0.0121857	0.0462466	-0.0374464	0.00956822	0.0298665	0.0262154
28.35	0.164089	-0.0846122	-0.0344312	0.084848	0.114151	0.0813521	0.00349472	0.15115	0.0290907	-0.0278328	-0.0440403	0.131048	-0.0265441	0.0249893	-0.022336	-0.147376	0.0799268	0.0414259	0.0102014	0.0237429											-0.0621741	-0.0721369	0.0206283	-0.103897	0.00233501	-0.0754526	-0.0211725	-0.0686175	0.0765172	-0.0515719	-0.0508196	0.0111283	0.0423442	-0.0523753	0.0149153	0.00824835	0.0314202
28.4	0.15091	-0.0946458	-0.0358293	0.105294	0.109364	0.0981678	0.00762703	0.133372	0.0314114	-0.0257481	-0.00612067	0.0967322	-0.0232753	0.0304846	0.00358398	-0.161243	0.0641325	0.0223763	0.015169	0.0318761											-0.0580821	-0.120927	0.00687041	-0.0971938	-0.00811754	-0.100213	-0.0171474	-0.067026	0.0779461	-0.0540933	-0.0270266	-0.0128503	0.0777305	-0.0211202	-0.0207655	0.00638064	0.0378647
28.45	0.184193	-0.0867828	-0.0638695	0.0942916	0.109343	0.0874936	0.0149899	0.173671	0.0284881	-0.0128974	-0.0274382	0.0699232	-0.0884229	0.0399333	-0.00218133	-0.16449	0.0580381	0.0347703	-0.0110638	0.0255719											-0.0550317	-0.0804226	0.0114675	-0.0664908	0.0229996	-0.115496	-0.0266236	-0.0736173	0.0795838	-0.060699	-0.03353	-0.00672445	-0.00479482	-0.0209455	0.00380766	0.0190252	0.0450479
28.5	0.134694	-0.0865087	-0.0553695	0.0696471	0.110369	0.0889103	0.0093478	0.126425	0.0091569	-0.0374692	-0.111407	0.103611	-0.0291867	0.0319445	-0.0156557	-0.132057	0.0767581	0.0459931	0.00134661	0.025633											-0.0450455	-0.107597	0.0180001	-0.085183	0.0160806	-0.05328	0.00318062	-0.0899532	0.0834812	-0.0544046	-0.0531816	-0.0223438	0.024201	-0.0162679	-0.00100864	0.00202267	0.0147741
28.55	0.140845	-0.100404	-0.0526324	0.087818	0.115855	0.0777324	-0.0012622	0.0809819	0.024718	-0.0300273	0.00529942	0.104868	-0.0778832	0.0349345	-0.0243814	-0.132928	0.0665887	0.0485773	0.00606269	0.0342397											-0.0347121	-0.0914068	0.0183528	-0.112853	-0.010541	-0.0579675	-0.00739802	-0.0375824	0.0797452	-0.0561141	-0.0539532	-0.0192908	0.0155794	-0.0335281	-0.00994283	-0.00148732	0.0378053
28.6	0.154804	-0.102803	-0.0500201	0.0895944	0.119938	0.0868486	0.00414828	0.150658	0.00337544	-0.0169443	-0.0884558	0.0998836	-0.0298741	0.0043925	-0.00548862	-0.140624	0.0836143	0.0330414	-0.00215186	0.0168354											-0.073483	-0.110343	0.0239911	-0.113547	0.06049	-0.0922571	-0.0158023	-0.0514559	0.0721072	-0.0567246	-0.0327229	-0.0201403	0.0318167	-0.015387	0.0179213	-0.0126399	0.0401232
28.65	0.161793	-0.0987187	-0.0524486	0.0950709	0.1097	0.0829935	-0.00751651	0.116586	0.0448309	-0.02356	-0.0572041	0.10786	-0.102262	0.0321606	-0.0202428	-0.122335	0.0521276	0.026268	0.00142664	0.0154836											-0.0619426	-0.0978523	0.0111107	-0.0952552	0.0457732	-0.113685	-0.0628701	-0.0858542	0.065898	-0.0414556	-0.0286407	-0.0198904	0.00909806	-0.0365579	-0.00902091	0.00255937	0.0138614
28.7	0.131103	-0.0891963	-0.0391374	0.076893	0.114871	0.0730982	-0.0120749	0.130669	0.0398882	-0.0120583	-0.0503889	0.105451	-0.0391307	0.014069	-0.00832941	-0.150495	0.0673636	0.0225622	0.0066915	0.0125702											-0.0360513	-0.0821866	0.0129747	-0.101286	0.0252289	-0.11581	-0.0366157	-0.0646837	0.0882995	-0.0494961	-0.0378642	-0.0138995	0.0510943	-0.0485406	0.0176755	-0.0358144	0.0222715
28.75	0.149466	-0.0927179	-0.0482938	0.0732771	0.0982804	0.0732721	-0.00049696	0.135601	0.0434792	-0.0384826	0.00559413	0.0761274	-0.0627457	0.0287268	-0.00679239	-0.146343	0.0504102	0.00509285	0.00425058	0.0254383											-0.0450372	-0.0907012	0.00326407	-0.0964427	0.00121575	-0.0934193	-0.020323	-0.049564	0.0842977	-0.045192	-0.0401435	-0.0331014	0.0315142	-0.0401649	0.00549504	0.0171468	0.0260456
28.8	0.147202	-0.105996	-0.0683722	0.0510409	0.112267	0.0819971	0.00536853	0.132324	-0.00368445	-0.0299628	-0.0888733	0.0794075	-0.0610502	0.0145186	0.0120047	-0.151143	0.0653179	0.0191415	0.00289577	0.0113063											-0.0401516	-0.0980144	0.015309	-0.089561	-0.0134086	-0.130618	-0.00910719	-0.0440687	0.0817248	-0.0472433	-0.0398128	-0.00910282	0.0354771	-0.0580097	-0.00211494	-0.00995639	0.031641
28.85	0.141529	-0.105471	-0.0602463	0.0586378	0.0952683	0.0811673	-0.0226187	0.10524	0.0320791	-0.0169636	0.0144109	0.117072	-0.0282549	0.0230914	-0.0239388	-0.127939	0.0839131	0.0143388	0.0122193	0.00189004											-0.0157317	-0.0985865	0.0150403	-0.11889	-0.00724804	-0.0713494	-0.0342289	-0.0791427	0.0704979	-0.0587515	-0.040486	-0.00097338	0.0167743	-0.0485102	0.00700921	0.0261847	0.0230017
28.9	0.119039	-0.0948057	-0.0567413	0.0860767	0.109718	0.0804499	-0.00624662	0.137206	-0.00636346	-0.0441883	-0.0705889	0.107338	0.0170199	0.00469617	-0.0155959	-0.136884	0.0523738	0.0431425	0.00038625	0.00849592											-0.0423671	-0.119353	0.00795777	-0.0773928	-0.0339437	-0.0834407	-0.0588551	-0.0418466	0.0820476	-0.0589286	-0.0306995	0.00021581	0.0380561	-0.0288504	-0.0118705	-0.0134986	0.0261942
28.95	0.120026	-0.105148	-0.0496394	0.0922414	0.0979072	0.0770476	-0.0182134	0.163185	0.0218191	-0.0162601	-0.0022403	0.101459	-0.0586062	0.00720727	-0.023257	-0.131922	0.0632394	0.025859	0.00558251	-0.00662123											-0.0331083	-0.108112	0.016178	-0.107137	0.0300389	-0.106833	-0.0321759	-0.0936468	0.0901841	-0.051987	-0.0457926	-0.00632472	0.0345545	-0.0228743	0.00546151	0.035169	0.0219021
29	0.120716	-0.11202	-0.0618676	0.0649218	0.0986536	0.080055	0.00262606	0.107312	0.0256137	-0.0357459	-0.0661437	0.079559	-0.0760807	0.0386193	-0.0334241	-0.154032	0.0640833	0.0245515	-0.00841138	-0.0137197											-0.0295867	-0.0733669	0.00894857	-0.112696	0.0135276	-0.138619	-0.0123637	-0.0439636	0.0697906	-0.0546733	-0.0460091	-0.0180767	0.0159727	-0.0264053	-0.0177763	-0.00975245	0.0175464
29.05	0.162587	-0.114188	-0.025859	0.0851921	0.0998798	0.0792506	-0.00707391	0.126556	0.0255485	-0.0555867	-0.0577076	0.11011	-0.011422	0.00794308	-0.00833539	-0.164355	0.0617847	0.0567015	0.0159522	-0.0176145											-0.072524	-0.10056	0.00608953	-0.0998334	0.0307604	-0.115117	-0.0265731	-0.0832417	0.0746848	-0.0560225	-0.0396278	-0.0150138	0.0347738	-0.0362542	0.00995375	-0.00536227	0.00620276
29.1	0.134681	-0.107433	-0.0726452	0.0823766	0.100098	0.0862508	-0.0241781	0.121379	0.0220552	-0.027168	0.00493103	0.103944	-0.057262	0.016072	-0.0142622	-0.154681	0.0698263	0.0122256	-0.00417549	-0.00277989											-0.0380932	-0.103564	0.00550177	-0.0757618	0.0196141	-0.0952558	-0.0447975	-0.0538132	0.0874545	-0.0490871	-0.0599093	-0.00743896	0.0211759	-0.0353429	-0.0234922	-0.00732658	0.0342307
29.15	0.114494	-0.104822	-0.0672958	0.0752711	0.0901637	0.0805948	-0.00304501	0.126679	0.0616786	-0.0153565	-0.0333078	0.108572	-0.0631276	0.0023953	-0.00930425	-0.169142	0.0481314	0.0492713	-5.9635e-05	-0.0126353											-0.0772195	-0.117332	0.0128026	-0.0784086	-0.0172936	-0.0881732	-0.0347144	-0.0872055	0.10218	-0.060986	-0.0375178	-0.0216442	0.0217809	-0.0220086	0.0173179	0.0173185	0.03806
29.2	0.147673	-0.104811	-0.0658583	0.0643531	0.0985976	0.0797071	-0.0100315	0.10415	0.0218272	-0.0337063	-0.0421492	0.0824906	-0.00833643	0.0146413	-0.00925043	-0.178634	0.0511983	0.0373297	-0.00355239	-0.0248389											-0.0630421	-0.0902626	0.0102542	-0.0898972	0.00589628	-0.0746564	-0.0211523	-0.0535129	0.0843832	-0.0559492	-0.0526147	-0.0321521	0.025532	-0.0458904	0.0212849	0.00274184	0.0265083
29.25	0.139762	-0.10412	-0.070722	0.0684745	0.087874	0.0772469	-0.0130221	0.0908046	0.0344324	-0.0409482	0.00021563	0.115716	-0.0460808	0.007727	-0.0217798	-0.16927	0.0684012	0.0191415	0.0186561	-0.0142924											-0.0902809	-0.0724706	0.00526246	-0.0939604	0.0152481	-0.111315	-0.0212838	-0.0566809	0.0847487	-0.0380184	-0.0450564	-0.030818	0.0446054	-0.0279999	-0.00367381	-0.0131014	0.0343538
29.3	0.136925	-0.121165	-0.0587039	0.0723994	0.0966944	0.0797868	-0.00027772	0.148659	0.0379583	-0.0293367	-0.0187687	0.131753	-0.0679697	0.0232549	-0.00657111	-0.178985	0.058002	0.0336735	0.0240753	-0.0246404											-0.0372499	-0.111354	0.00545978	-0.110564	0.0353022	-0.0958915	-0.0234986	-0.0787073	0.0649818	-0.0611447	-0.0646136	-0.0254516	0.0484398	-0.049915	-0.0138428	0.0174688	0.0174317
29.35	0.126383	-0.122336	-0.0477162	0.0838019	0.0976887	0.0687466	-0.0180438	0.135978	0.0122268	-0.0280071	-0.0443718	0.0915735	-0.0511826	0.0229805	-0.00502213	-0.164855	0.0229361	0.0116989	-0.0065764	-0.0177329											-0.0465665	-0.116369	0.00911231	-0.104297	0.0201968	-0.0885906	-0.0201409	-0.0510355	0.0798829	-0.0710106	-0.0411395	-0.0221739	0.0255925	-0.0456626	-0.00697594	0.00644505	0.0156062
29.4	0.131631	-0.109932	-0.0699541	0.0870667	0.093565	0.0775331	-0.00941514	0.145186	-0.0161105	-0.0282717	-0.015797	0.0967247	-0.0552457	0.0361258	-0.0215286	-0.164146	0.0638501	0.024756	0.00091788	-0.0182674											-0.0583218	-0.0843796	0.00084165	-0.0935526	0.0401584	-0.101459	-0.0276552	-0.105538	0.0872931	-0.0485437	-0.0571576	-0.0108017	0.0503456	-0.0284024	0.00032115	0.0126922	0.0147359
29.45	0.112714	-0.131581	-0.0761502	0.0795049	0.085179	0.0776636	-0.0124885	0.151601	-0.00795132	-0.0278974	-0.0411668	0.0942097	-0.0203883	0.024855	-0.0164391	-0.167292	0.0596307	0.00211209	0.0141058	-0.013544											-0.0515927	-0.122528	0.0138018	-0.107008	0.00380577	-0.116973	-0.0196555	-0.068122	0.0722828	-0.0535926	-0.0435172	-0.00658954	0.0129248	-0.0557241	-0.00595345	0.0132396	0.0342901
29.5	0.151142	-0.125064	-0.0549954	0.0832332	0.0773742	0.080834	-0.0146809	0.11548	0.0164529	-0.0206814	-0.0443841	0.129533	0.00075216	-0.00434963	-0.021726	-0.169405	0.0563437	-0.00083769	-0.00940033	-0.0217078											-0.0573133	-0.0604472	0.0142762	-0.062077	0.00406477	-0.104682	-0.022558	-0.05054	0.0847582	-0.0564499	-0.0531737	-0.00573013	0.0263866	-0.0187358	-0.0136081	-0.00337649	0.0287966
29.55	0.133495	-0.138308	-0.0597541	0.0690222	0.0861093	0.0771346	-0.0157108	0.0950483	0.00929532	-0.0443173	-0.0476382	0.0607419	-0.0342121	0.00029883	-0.0205598	-0.196411	0.0493003	0.0120955	-0.0061248	-0.0309599											-0.0613392	-0.132807	0.00531284	-0.11359	0.00141001	-0.0878906	-0.0261989	-0.117175	0.0757434	-0.0518405	-0.0527604	-0.0169574	0.014808	0.00109103	-0.0225311	-0.0136381	0.0349354
29.6	0.134281	-0.122253	-0.0439486	0.0606389	0.0768411	0.0741997	-0.0219941	0.111359	0.033895	-0.0455114	-0.0480435	0.0873843	-0.0457142	0.0214504	0.00482197	-0.193805	0.0622871	0.0248179	0.00376468	-0.0238003											-0.0447313	-0.12619	0.00388542	-0.0959348	0.0428965	-0.141489	-0.0489035	-0.0557951	0.0787056	-0.085895	-0.059929	-0.0183015	0.0535749	-0.0767279	-0.019838	-0.0152804	0.0272725
29.65	0.137525	-0.122613	-0.0603251	0.0793153	0.0909101	0.0653371	-0.00041836	0.0883633	0.0258498	-0.0244959	-0.0287889	0.118557	-0.0740033	0.0161071	-0.0378976	-0.163626	0.0549285	0.028468	-0.00580468	-0.0327087											-0.0533039	-0.131815	0.00969587	-0.113904	0.0348397	-0.0834921	-0.0489743	-0.0676265	0.0734648	-0.0503081	-0.0398246	-0.00843827	0.0242161	-0.0284252	-0.0167818	0.0223098	0.0256338
29.7	0.0988001	-0.132672	-0.0745553	0.040818	0.0757508	0.0711706	-0.0326951	0.105313	0.00639645	-0.040406	0.0326953	0.0928158	-0.0420024	-0.0171796	-0.0261756	-0.166063	0.0539992	0.0177409	0.00345027	-0.04143											-0.0605786	-0.106291	0.00594679	-0.0927586	-0.00426952	-0.0707137	-0.0113625	-0.152324	0.0840414	-0.0744539	-0.0564766	-0.0241425	0.039251	-0.0214923	-0.0200559	0.00082047	0.016069
29.75	0.142592	-0.127489	-0.0494622	0.0821238	0.0765239	0.0657031	-0.0314707	0.144637	0.0128945	-0.0492743	-0.0353954	0.0751501	-0.0761724	0.0133565	-0.0118998	-0.192859	0.0576441	0.0226986	0.00771475	-0.0505484											-0.0456572	-0.120784	0.00621968	-0.0894536	-0.0113181	-0.110879	-0.0345829	-0.077416	0.0815491	-0.0437512	-0.0560199	-0.0199404	0.0302664	-0.0308324	-0.013826	-0.0170837	0.0202337
29.8	0.125106	-0.138388	-0.0494293	0.0949937	0.0867597	0.0816311	-0.0306889	0.128727	0.0311183	-0.0436655	-0.00689429	0.0993003	-0.0215951	-0.0108318	-0.0242678	-0.184224	0.0584551	0.0157331	-0.00542167	-0.0416935											-0.0697712	-0.120898	0.00867988	-0.0957631	-0.0150921	-0.108272	-0.00526409	-0.068137	0.0723967	-0.0521396	-0.057008	-0.014659	0.0383737	-0.0483052	-0.0214137	-0.024254	0.0215837
29.85	0.123875	-0.13901	-0.0602135	0.0492083	0.060413	0.0655291	-0.0285131	0.103994	0.0128375	-0.00959271	-0.0625457	0.0912174	-0.0506021	0.0122295	-0.00989633	-0.165955	0.0591381	0.00530355	-0.00196893	-0.0404028											-0.0507495	-0.0976807	0.00227747	-0.0960349	0.0232216	-0.143704	-0.0267147	-0.0726864	0.0713904	-0.0512483	-0.0597755	-0.0188461	0.0445601	-0.0317967	-0.0158263	-0.00515833	0.0210658
29.9	0.139839	-0.141438	-0.0431216	0.0926416	0.0762253	0.0737214	-0.0186601	0.102659	0.00974318	-0.0360557	-0.0431316	0.0819755	0.0323713	0.0209949	-0.0255955	-0.162202	0.0500917	0.00185801	0.00558251	-0.0429345											-0.0422761	-0.0752738	0.00571588	-0.0870214	-0.0152493	-0.0918269	-0.0297891	-0.0971151	0.0550983	-0.0889781	-0.0532958	-0.0136497	0.0260009	-0.0275747	0.0005167	-0.0101711	0.00303147
29.95	0.120284	-0.130636	-0.064283	0.050079	0.0656855	0.0807506	-0.0225029	0.112924	-0.00011786	-0.0207717	-0.0236069	0.0774303	-0.0307295	0.0120543	-0.0116068	-0.183137	0.0499078	0.0219735	0.004605	-0.0369243											-0.0245109	-0.1182	0.022253	-0.101336	0.0281796	-0.138253	-0.0286564	-0.0524618	0.0737829	-0.0612729	-0.0353802	-0.00729905	0.0331856	-0.0508566	-0.00490303	0.0101805	0.0153261
30	0.112089	-0.133329	-0.0550019	0.0774898	0.0670477	0.0683481	-0.00877399	0.113457	0.00669774	-0.0264774	-0.0525624	0.102414	-0.0432091	-0.00369557	-0.0195371	-0.179958	0.0274905	0.0203871	-0.00402686	-0.0393642											-0.0254286	-0.0796312	0.0181303	-0.0831442	0.0113168	-0.0573639	-0.012657	-0.08662	0.0738161	-0.0706932	-0.0576497	-0.0360544	0.0272488	-0.0282581	-0.0118481	-0.0386911	0.0250437
30.05	0.106041	-0.131256	-0.0527243	0.0870738	0.0635931	0.0588333	-0.0206208	0.133503	-0.0371517	-0.0399864	-0.051052	0.0908159	-0.0463252	0.00822922	-0.0439978	-0.17033	0.0475239	0.0187201	0.00138091	-0.0395322											-0.0641002	-0.112851	0.0064128	-0.101672	-0.00214201	-0.108471	-0.0286463	-0.0748335	0.0794035	-0.0730742	-0.0573072	-0.014709	0.0292983	-0.0254181	-0.0132114	0.00738963	0.00695843
30.1	0.127331	-0.130919	-0.0651363	0.0741898	0.0648832	0.0735185	-0.0198969	0.111359	0.00248787	-0.0321702	-0.00554353	0.0658249	-0.0675268	0.00215003	-0.0137	-0.195479	0.062425	0.00130648	0.00527382	-0.0468674											-0.0757894	-0.132454	0.00793678	-0.105077	0.00444402	-0.120453	-0.0306488	-0.104277	0.0855652	-0.0432872	-0.0520282	-0.00929269	0.00974846	-0.0242563	-0.00971375	0.0224708	0.0239526
30.15	0.140265	-0.137691	-0.0801475	0.0725398	0.0650218	0.0744207	-0.0231316	0.104117	-0.00738132	-0.0391797	-0.0289608	0.0792863	-0.0865135	0.00853289	-0.0175575	-0.175144	0.0541536	0.00526637	0.0100928	-0.0349959											-0.0609341	-0.0561851	0.0100821	-0.115865	0.0107063	-0.0515077	-0.0169451	-0.0568161	0.0725012	-0.0841733	-0.0542209	-0.0302733	0.0236792	-0.0310526	0.0216257	0.00715349	0.0208153
30.2	0.111599	-0.135443	-0.0658649	0.085845	0.0558335	0.0748193	-0.0198886	0.121805	0.000957	-0.0393926	-0.0261857	0.104194	-0.0647315	0.0154472	-0.00989633	-0.167407	0.0607569	0.0111783	-0.00815986	-0.0333388											-0.061736	-0.102153	-0.00156818	-0.109298	-0.0199576	-0.13623	-0.00590123	-0.0990069	0.079375	-0.0617919	-0.0510716	-0.0389224	0.0394174	-0.0272937	0.0183683	-0.0433282	0.0340821
30.25	0.118633	-0.162873	-0.0837051	0.0591223	0.0653923	0.0580579	-0.0263787	0.116734	-0.00526417	-0.0419421	0.0119304	0.0902705	-0.0591561	0.0077562	-0.0137598	-0.195681	0.0495007	0.0117237	-0.0191183	-0.0327163											-0.0643896	-0.118991	0.012874	-0.105406	-0.00041225	-0.117223	-0.0297183	-0.0170575	0.0722923	-0.0579761	-0.0522132	-0.0095675	0.0310832	-0.0083174	-0.00837278	0.01968	0.0117515
30.3	0.133882	-0.134686	-0.0646834	0.0430016	0.0620124	0.0613913	-0.0138991	0.104265	0.0238385	-0.0455759	-0.0313063	0.101277	-0.0697264	0.0203351	-0.0317435	-0.19132	0.0490639	0.0184598	0.00645713	-0.0387685											-0.0360182	-0.0866298	0.00391061	-0.107252	0.00528578	-0.0958016	-0.0501171	-0.0910492	0.0518988	-0.0639836	-0.0383877	-0.0235479	0.0340705	-0.0423138	-0.00994841	-0.0248766	0.011951
30.35	0.0952603	-0.134992	-0.090853	0.0706582	0.0711767	0.0636487	-0.0300023	0.126786	0.00111172	-0.042665	0.00705541	0.112709	-0.0681989	-0.00924335	-0.00925043	-0.205099	0.0270176	0.00356839	-0.0169289	-0.0377834											-0.0812289	-0.0728901	0.00956572	-0.106286	0.00414802	-0.0938046	-0.0290913	-0.0964094	0.0690406	-0.0409733	-0.0434817	-0.0326117	0.0480768	-0.0280911	-0.0261629	-0.0172984	0.0170709
30.4	0.106125	-0.145571	-0.0938788	0.0562155	0.0659015	0.0670183	-0.037663	0.118814	-0.0111189	-0.0514817	0.0157126	0.106709	-0.0397264	0.025439	-0.0159667	-0.17141	0.0417316	-0.00928421	-0.0139735	-0.0437249											-0.0645466	-0.0838838	0.0110981	-0.119084	-0.0307524	-0.102897	-0.0315489	-0.0858392	0.0704552	-0.0501249	-0.0418402	-0.0193608	0.0414518	0.0045537	-0.00280219	-0.02756	0.00962028
30.45	0.112424	-0.152448	-0.079478	0.0571072	0.062159	0.0667611	-0.0332783	0.111048	-0.00309816	-0.0383277	-0.0557428	0.0991942	-0.0594311	0.00966581	-0.0395722	-0.174131	0.0403853	-0.00021179	0.00481079	-0.0355343											-0.0559162	-0.0658153	-0.00082927	-0.104498	-0.0129923	-0.0798063	-0.0079846	-0.0440987	0.0841221	-0.0380123	-0.0556144	-0.0131351	0.0515708	-0.0163134	-0.008099	-0.00696162	0.00203381
30.5	0.112759	-0.147253	-0.0694881	0.0501281	0.0562254	0.0528875	-0.0211213	0.0954005	0.0198567	-0.0692313	-0.048596	0.0993912	-0.0161725	0.00377348	-0.0285499	-0.188545	0.0531553	0.00439259	0.00168389	-0.0186875											-0.0548167	-0.0992825	0.00678225	-0.109684	-0.0203646	-0.0836526	-0.025228	-0.10749	0.0856696	-0.0422005	-0.0552995	-0.0171823	0.0708181	-0.0228439	-0.00029905	0.0166852	0.00849101
30.55	0.139607	-0.148019	-0.065878	0.0632929	0.0441049	0.0687974	-0.0439752	0.106288	-0.0264601	-0.0212752	-0.0282977	0.105414	-0.077318	0.0203818	-0.0228922	-0.181065	0.034918	0.0107817	-0.00302648	-0.0336289											-0.045434	-0.101466	-0.00379328	-0.100921	-0.00205876	-0.0937468	-0.0244189	-0.108721	0.0680816	-0.0552838	-0.0396199	-0.00786866	0.0292303	-0.0367553	-0.0065513	0.015161	0.0336957
30.6	0.112849	-0.137891	-0.0706564	0.0529787	0.0354151	0.0664386	-0.0310984	0.107919	0.00664074	-0.041529	-0.0272049	0.0680294	-0.107119	0.0150734	-0.0382863	-0.186203	0.0545969	0.011829	-0.0192155	-0.0348738											-0.0583797	-0.114147	0.00868408	-0.094082	-0.00730354	-0.148739	-0.035665	-0.0842777	0.0706736	-0.0678848	-0.0567088	-0.0214993	0.0455508	-0.0149086	-0.0200001	-0.0184147	0.0188157
30.65	0.105647	-0.149304	-0.072934	0.0409795	0.0350099	0.0647791	-0.0372535	0.0644987	-0.0138468	-0.0484933	-0.0616862	0.0946566	-0.057705	0.0178006	-0.0168697	-0.189295	0.0442501	0.00636324	-0.0261896	-0.0262059											-0.101871	-0.0853045	-0.00011556	-0.108668	-0.0147406	-0.0967263	-0.037354	-0.0850734	0.0694773	-0.0831293	-0.06198	-0.0276551	0.0290412	-0.0157743	-0.0067301	0.0104917	0.0172916
30.7	0.104351	-0.140073	-0.0661865	0.0614323	0.028194	0.0571485	-0.042333	0.107476	0.0229591	-0.0480996	-0.0591688	0.0616358	-0.0579188	0.0194591	0.00449902	-0.184454	0.0477767	0.00654915	-0.0284762	-0.0347859											-0.0691843	-0.12085	-0.0100949	-0.102981	-0.00184601	-0.0714265	0.00560784	-0.103977	0.0641036	-0.0649543	-0.0469342	-0.0291541	0.0301983	-0.0222744	-0.0286493	0.0288468	0.0293655
30.75	0.128659	-0.152546	-0.0792155	0.041485	0.0341649	0.0669893	-0.030267	0.112498	-0.0167782	-0.0512623	-0.0185968	0.0878615	-0.0726592	0.0093855	-0.00400542	-0.17482	0.0273559	0.00307882	-0.0229255	-0.0166064											-0.0666299	-0.0967367	-0.00437684	-0.112095	0.0127413	-0.117955	-0.0264821	-0.0795781	0.0767213	-0.0424874	-0.0583386	-0.0250319	0.0371788	-0.0236184	-0.0130103	-0.0214095	0.00471688
[truncated: 1,184 more rows]

## Sheet: FigS2A
Time (s)	snb-1(n=18)																														WT(n=23)
[truncated: 1,597 more rows]
[truncated: 4 more columns]

[truncated: 22 more sheets: FigS2B, FigS2C, FigS2D, FigS2E, FigS2F, FigS2G, FigS2H, FigS2I, FigS2J, FigS3A, FigS3C, FigS3D, FigS4B, FigS4C, FigS4G, FigS6A, FigS6B, FigS6C, FigS6D, FigS8A …]
